# Supplementary material for: Antibiotic polymyxin arranges lipopolysaccharide into crystalline structures to solidify the bacterial membrane
Source: Nat Commun. 2022 Oct 21;13:6195. doi: 10.1038/s41467-022-33838-0 (PMC9587031; doi:10.1038/s41467-022-33838-0)
Supplement: Supplementary file 3 — Source Data [file 41467_2022_33838_MOESM3_ESM.zip]

Archive with 30 entries (26 files):
- Source_Data/
- __MACOSX/._Source_Data
- Source_Data/.DS_Store
- __MACOSX/Source_Data/._.DS_Store
- Source_Data/Fig6a-b/
- __MACOSX/Source_Data/._Fig6a-b
- Source_Data/Source_Data_v3.xlsx
- __MACOSX/Source_Data/._Source_Data_v3.xlsx
- Source_Data/Fig6a-b/.DS_Store
- __MACOSX/Source_Data/Fig6a-b/._.DS_Store
- Source_Data/Fig6a-b/MCR1/
- __MACOSX/Source_Data/Fig6a-b/._MCR1
- Source_Data/Fig6a-b/WT/
- __MACOSX/Source_Data/Fig6a-b/._WT
- Source_Data/Fig6a-b/MCR1/.DS_Store
- __MACOSX/Source_Data/Fig6a-b/MCR1/._.DS_Store
- Source_Data/Fig6a-b/MCR1/MCR1_PBS.csv
- __MACOSX/Source_Data/Fig6a-b/MCR1/._MCR1_PBS.csv
- Source_Data/Fig6a-b/MCR1/MCR_Modulus_Main.pdf
- __MACOSX/Source_Data/Fig6a-b/MCR1/._MCR_Modulus_Main.pdf
- Source_Data/Fig6a-b/MCR1/MCR1_Colistin.csv
- __MACOSX/Source_Data/Fig6a-b/MCR1/._MCR1_Colistin.csv
- Source_Data/Fig6a-b/WT/.DS_Store
- __MACOSX/Source_Data/Fig6a-b/WT/._.DS_Store
- Source_Data/Fig6a-b/WT/WT_PBS.csv
- __MACOSX/Source_Data/Fig6a-b/WT/._WT_PBS.csv
- Source_Data/Fig6a-b/WT/WT_Colistin.csv
- __MACOSX/Source_Data/Fig6a-b/WT/._WT_Colistin.csv
- Source_Data/Fig6a-b/WT/WT_Modulus_Main.pdf
- __MACOSX/Source_Data/Fig6a-b/WT/._WT_Modulus_Main.pdf
