# Supplementary material for: Antibiotic polymyxin arranges lipopolysaccharide into crystalline structures to solidify the bacterial membrane
Source: Nat Commun. 2022 Oct 21;13:6195. doi: 10.1038/s41467-022-33838-0 (PMC9587031; doi:10.1038/s41467-022-33838-0)
Supplement: Supplementary file 3 — Source Data [file 41467_2022_33838_MOESM3_ESM.zip › Source_Data/Source_Data_v3.xlsx]

## Sheet: Figure 1b
	MG1655 WT strain incubated with polymxin E															MG1655 MCR-1 strain incubated with polymxin E
	Concentrations (mg/l)															Concentrations (mg/l)
Time (min)	16	8	4	2	1	0.5	0.25	0.12	0.06	0.03	0.01	0			Time (min)	16	8	4	2	1	0.5	0.25	0.12	0.06	0.03	0.01	0
0	0	0	0	0	0	0	0	0	0	0	0	0			0	0	0	0	0	0	0	0	0	0	0	0	0
15	0.00222	0.0014	0.001595	0.002685	0.00278	0	0	0	0	0	0	0			15	0	0	0	0	0	0	0	0	0	0	0	0
30	0.001295	0.000775002	0.000920001	0.000835	0.001155	0	0	0	0	0	0	0			30	0	0	0	0	0	0	0	0	0	0	0	0.000289999
45	0	0	0	0	0	0.000185001	0	0	0	0	0	0			45	0	0	0	0	0	0	0	0	0	0	0	0
60	0	0	0	0	0	0.005135	0.007835	0.010385	0.011075	0.01307	0.013745	0.000815002			60	0.00809	0.00847	0.008635	0.008765	0.00837	0.008475	0.009335	0.009065	0.009705	0.009435	0.00956	0.000289999
75	0	0	0	0	0	0.010385	0.02311	0.03291	0.040425	0.04672	0.051095	0.00109			75	0.02284	0.02917	0.03091	0.032165	0.03332	0.03445	0.035485	0.035765	0.036105	0.03516	0.03596	0.000815001
90	0	0	0	0	0	0.01636	0.046885	0.068785	0.0813	0.09287	0.098845	0.000140003			90	0.03669	0.06047	0.06696	0.06994	0.07237	0.07465	0.077035	0.076265	0.07618	0.076185	0.076535	0.001415
105	0	0	0	0	0	0.023635	0.075835	0.108535	0.121625	0.132195	0.13587	0			105	0.041765	0.09802	0.11126	0.11819	0.118695	0.118825	0.121185	0.12019	0.120705	0.120535	0.11986	0.001065
120	0	0	0	0	0	0.034435	0.110185	0.137785	0.159125	0.168895	0.17212	0.000364999			120	0.04254	0.127295	0.14006	0.14664	0.148695	0.149775	0.153285	0.15124	0.15188	0.151185	0.15181	0.00119
135	0	0	0	0	0	0.051635	0.137985	0.167235	0.188	0.202695	0.209495	0.000415			135	0.04219	0.16192	0.17891	0.185065	0.188045	0.18955	0.192535	0.19149	0.19248	0.192085	0.191535	0.00139
150	0	0	0	0	0	0.077835	0.159685	0.20081	0.22805	0.24752	0.257295	0.000540002			150	0.040665	0.18772	0.208835	0.21664	0.22192	0.2253	0.229135	0.22774	0.22893	0.228035	0.22766	0.001215
165	0	0	0	0	0	0.10851	0.19091	0.243835	0.275075	0.297995	0.311045	0			165	0.03929	0.216995	0.242635	0.25579	0.264695	0.268375	0.27246	0.271565	0.272505	0.27151	0.270935	0.00184
180	0	0	0	0	0	0.142285	0.230835	0.29176	0.32775	0.35562	0.367945	0			180	0.039065	0.250795	0.28091	0.30124	0.313195	0.317325	0.32256	0.320515	0.32193	0.32076	0.32091	0.002965
195	0	0	0	0	0	0.16596	0.27561	0.34396	0.37315	0.388245	0.395895	0			195	0.03679	0.284145	0.319185	0.34799	0.363295	0.366925	0.37226	0.37014	0.37248	0.37066	0.37071	0.001965
210	0	0	0	0	0	0.200985	0.326085	0.376285	0.4006	0.416345	0.423545	0			210	0.035815	0.31947	0.35866	0.390515	0.40137	0.4036	0.406585	0.405715	0.407605	0.40501	0.404785	0.002615
225	0	0	0	0	0	0.24291	0.36481	0.40131	0.426575	0.442395	0.45022	0			225	0.034665	0.352745	0.39521	0.42159	0.428095	0.429125	0.43286	0.432065	0.433155	0.43181	0.430885	0.002565
240	0	0	0	0	0	0.291285	0.39006	0.42896	0.45375	0.470245	0.47937	0			240	0.033315	0.38617	0.432935	0.447315	0.45507	0.45625	0.45976	0.45814	0.45963	0.458235	0.457085	0.00209
255	0	0	0	0	0	0.344785	0.41601	0.458135	0.4844	0.499645	0.50727	0			255	0.032565	0.422695	0.458535	0.47389	0.481095	0.48355	0.48736	0.484815	0.487405	0.486635	0.483035	0.00189
270	0	0	0	0	0	0.380085	0.445835	0.48701	0.509575	0.525045	0.531795	0			270	0.03364	0.45567	0.484085	0.499215	0.508395	0.51095	0.514285	0.51244	0.514055	0.512735	0.50941	0.002265
285	0	0	0	0	0	0.408235	0.47541	0.51111	0.5314	0.54777	0.553695	0			285	0.03264	0.483895	0.51046	0.52749	0.53602	0.5375	0.54071	0.540615	0.54193	0.54071	0.53711	0.00219
300	0	0	0	0	0	0.43886	0.500635	0.534035	0.554975	0.570945	0.57727	0			300	0.033865	0.515195	0.53946	0.551465	0.55857	0.559975	0.563985	0.56409	0.56438	0.56466	0.561385	0.003065
315	0	0	0	0	0	0.472035	0.52131	0.55351	0.573675	0.589695	0.595195	0.000215001			315	0.033965	0.53882	0.557335	0.56914	0.576645	0.57845	0.58086	0.580715	0.581705	0.58226	0.57831	0.00274
330	0	0	0	0	0	0.49176	0.53811	0.56851	0.586625	0.602595	0.608695	0			330	0.034565	0.553895	0.572285	0.58214	0.58957	0.591725	0.59456	0.594715	0.595705	0.59581	0.59181	0.002115
345	0	0	0	0	0	0.51421	0.555235	0.58341	0.6009	0.617445	0.62262	0			345	0.03579	0.56877	0.58571	0.59609	0.603145	0.604775	0.60726	0.60754	0.60908	0.609335	0.60536	0.00244
360	0	0	0	0	0	0.53136	0.56981	0.595835	0.612875	0.62827	0.634345	0			360	0.037165	0.581095	0.59696	0.60694	0.614295	0.61555	0.61856	0.618615	0.62043	0.620985	0.61666	0.002015
375	0	0	0	0	0	0.550535	0.58281	0.60821	0.623575	0.639645	0.64562	0			375	0.038765	0.59327	0.606935	0.616415	0.624545	0.6254	0.628485	0.62914	0.62993	0.630885	0.62641	0.00129
390	0	0	0	0	0	0.571185	0.59941	0.623635	0.638925	0.65547	0.66022	0			390	0.042315	0.607495	0.62121	0.630415	0.63912	0.638975	0.64261	0.643415	0.643155	0.645085	0.64141	0.001765
405	0	0	0	0	0	0.59091	0.617185	0.640385	0.654	0.66992	0.67617	0			405	0.047065	0.624095	0.63706	0.64629	0.655695	0.655575	0.65781	0.65889	0.65873	0.66071	0.65656	0.002165
420	0	0	0	0	0	0.608985	0.63306	0.655285	0.668825	0.685295	0.69107	0.000139999			420	0.05299	0.636795	0.650935	0.66049	0.66912	0.6686	0.67106	0.672215	0.67363	0.67381	0.67036	0.00229
435	0	0	0	0	0	0.62156	0.64406	0.66621	0.679625	0.696395	0.701645	0			435	0.05904	0.64452	0.65956	0.66904	0.678595	0.677875	0.679835	0.68144	0.68173	0.68336	0.679685	0.00219
450	0	0	0	0	0	0.633985	0.65326	0.67421	0.686625	0.70277	0.708745	0			450	0.067815	0.64972	0.664785	0.674015	0.683595	0.6843	0.686485	0.68719	0.68843	0.689485	0.68501	0.00144
465	0	0	0	0	0	0.64336	0.661535	0.68076	0.692925	0.706995	0.713295	0			465	0.075165	0.652545	0.66831	0.67739	0.687195	0.686825	0.690135	0.69104	0.69218	0.69296	0.68931	0.00174
480	0	0	0	0	0	0.65611	0.67206	0.690185	0.700875	0.71552	0.721645	0			480	0.082765	0.660795	0.675335	0.68464	0.69537	0.6943	0.696285	0.698215	0.69868	0.70026	0.69661	0.00289
495	0	0	0	0	0	0.669335	0.68416	0.700485	0.7097	0.723645	0.72937	0			495	0.09174	0.667645	0.68211	0.69124	0.702645	0.70125	0.70381	0.70529	0.70598	0.70731	0.702935	0.00124
510	0	0	0	0	0	0.684185	0.69631	0.71191	0.7204	0.733895	0.741045	0			510	0.104315	0.676545	0.691685	0.700665	0.71237	0.71055	0.712235	0.71469	0.715155	0.716435	0.712635	0.001765
525	0	0	0	0	0	0.69726	0.70781	0.72111	0.72935	0.74347	0.75022	0			525	0.119515	0.68432	0.699385	0.70884	0.720145	0.7186	0.72051	0.72229	0.722605	0.72406	0.719985	0.00184
540	0	0	0	0	0	0.70831	0.71566	0.729085	0.736975	0.751495	0.757495	0.00019			540	0.13854	0.68992	0.70496	0.71409	0.726195	0.7243	0.726585	0.727065	0.728755	0.73091	0.72591	0.00229
555	0	0	0	0	0	0.715485	0.721485	0.73426	0.740725	0.755395	0.760095	0			555	0.15699	0.69307	0.708185	0.71669	0.728545	0.72795	0.729385	0.73044	0.73108	0.733185	0.72911	0.001415
570	0	0	0	0	0	0.722535	0.725885	0.73786	0.744875	0.757895	0.76287	0			570	0.17774	0.69547	0.71096	0.71989	0.73127	0.730075	0.731435	0.733115	0.73323	0.735735	0.73121	0.00179
585	0	0	0	0	0	0.725785	0.726785	0.737435	0.7437	0.75742	0.76237	0			585	0.20059	0.695645	0.71071	0.71854	0.730195	0.7293	0.73051	0.732515	0.73248	0.73516	0.73066	0.001415
600	0	0	0	0	0	0.73351	0.73236	0.74161	0.747325	0.76002	0.765995	0			600	0.224065	0.700095	0.713635	0.722065	0.73427	0.732125	0.734135	0.735715	0.736055	0.73876	0.734785	0.00179

## Sheet: Figure 2c
	Analyzed crystalline structures for different bacterial strains
		Lattice constants (nm)
	Strains	MG1655 WT*	MG1655 WT	MG1655 ΔwaaG	MG1655 ΔwaaC
		11.823	1.527	11.407	3.07
		7.083	1.527	8.801	3.07
		6.497	17.319	17.789	3.07
		12.671	6.856	10.373	3.07
		10.052	31.213	0.712	3.07
		8.902	5.569	11.172	3.07
		9.861	9.901	9.493	3.07
		11.361	0.401	8.916	3.07
		10.653	10.303	11.473	3.07
		9.576	18.362	9.4	8.207
		13.883	11.653	9.25	8.946
		10.273	1.527	9.25	10.438
		7.737	1.527	11.307	12.12
		12.409	1.527	9.885	6.14
		8.824	1.527	9.493	12.126
		11.838	1.527	11.735	6.9
		10.29	1.527	10.697	12.126
		10.847	12.853	10.47	4.854
		10.799	15.281	10.188	0.403
		11.315	17.602	10.063	10.729
		6.497	8.856	10.768	14.297
		9.207	10.549	1.125	11.862
		8.36	7.041	7.008	4.051
		6.885	15.897	8.787	25.678
		10.069	0.401	10.47	3.07
		9.132	10.853	8.434	3.07
		12.901	9.696	10.063	3.07
		9.503	10.307	10.506	3.07
		10.052	10.396	9.911	3.07
		8.319	12.928	11.616	3.07
		8.172	12.192	10.113	3.07
		8.745	6.738	10.756	3.07
		9.301	6.223	9.987	3.07
		10.653	12.677	9.885	0.403
		9.132	11.07	8.434	3.07
		9.151	9.389	0.712	3.07
		10.155	12.192	8.568	3.07
		8.902	11.441	9.924	3.07
		12.127	9.921	11.67	3.07
		8.998	0.634	10.989	3.07
		11.361	9.004	11.789	3.07
		7.737	13.523	11.307	3.07
		8.824	18.017	9.717	3.07
		10.799	8.264	10.373	3.07
		8.998	10.149	9.924	3.07
		11.315	10.794	9.613	3.07
			0.634	9.359	3.07
			9.84	9.924	3.07
			10.431	7.008	3.07
			10.054	11.251	3.07
			10.775	11.172	3.07
			0.401	9.665	4.208
			10.85	1.423	1.209
			12.658	8.916	0.403
			10.177	10.506	0.403
			10.89	10.262	11.752
			10.318	10.661	0.403
			11.567	1.125	0.403
			11.07	9.493	0.403
			14.108	9.237	10.756
			5.296	11.081	0.403
			9.787	9.071	1.275
			11.688	10.373	12.015
			10.22	11.473	22.278
			12.74	0.712	13.003
			9.642	10.697	11.102
			10.614	9.071	2.171
			10.345	7.68	14.945
			9.298	9.911	0.637
			10.905	10.188	5.099
			8.621	7.256	9.972
			9.741	9.071	9.108
			12.053	8.598	10.854
			12.556	10.063	10.277
			8.528	9.237	12.26
			21.307	7.008	8.344
			9.954	9.453	11.218
			9.525	9.359	0.403
			11.041	9.769	0.806
			10.094	11.496	2.055
			9.921	10.373	10.79
			10.423	11.172	8.032
			10.22	9.665	1.028
			8.264	10.324	11.937
			11.469	9.278	9.337
			10.591	10.262	0.403
			11.718	9.25	10.816
			10.24	9.665	0.403
			10.271	10.885	7.606
			12.834	9.769	0.806
			10.89	9.987	10.925
			9.503	8.434	8.95
			11.289	10.47	12.126
			9.525	8.434	0.637
			8.677	11.046	9.894
			10.271	11.496	8.95
			10.89	10.126	10.925
			10.942	10.188	9.201
			10.307	11.843	8.162
			10.054	10.188	0.403
			11.117	9.4	8.503
			8.86	9.678	8.556
			11.088	8.916	6.5
			10.022	0.712	9.337
			8.509	10.188	18.459
			0.401	9.278	17.253
			20.677	9.546	8.781
			9.436	9.717	13.791
			9.562	8.252	10.515
			9.474	10.262	10.077
			10.046	9.25	11.01
			10.149	10.506	7.328
			8.181	8.916	10.11
			9.15	9.678	10.729
			9.35	8.129	0.403
			10.938	9.4	0.403
			10.054	9.001	8.383
			10.89	8.686	0.403
			9.986	8.434	9.492
			9.787	9.001	9.125
			9.921	8.598	9.56
			10.22	8.598	12.804
			10.519	9.25	0.637
			10.303	10.373	8.841
			10.697	2.71	8.417
			10.396	11.96	8.383
			21.478	10.188	2.704
			10.142	1.125	8.383
			9.901	10.373	8.702
			10.549	10.506	8.325
			7.087	9.546	12.88
			11.909	10.063	11.465
			9.562	8.329	9.125
			10.942	10.373	13.226
			10.142	10.063	0.403
			10.318	10.661	0.403
			7.84	3.182	8.655
			11.055	10.661	10.684
			10.905	23.866	10.745
			10.938	11.046	2.075
			10.545	8.902	12.24
			12.667	8.958	8.475
			10.534	10.188	10.714
			10.938	9.278	8.503
			11.171		8.032
			11.636		6.853
			13.223		8.95
			10.275		8.167
			10.454		12.056
			12.053		7.92
			9.44		10.604
			9.791		12.187
			9.873		6.5
			10.794		8.85
			11.653		10.233
			10.549		0.403
			18.082		7.754
			10.519		8.72
			15.611		10.332
			9.044		0.806
			10.224		8.227
			10.271		0.403
			10.275		13.024
			10.094		10.218
			7.244		0.403
			3.948		5.099
			0.634		10.301
			0.401		0.806
			9.592		5.771
			5.227		8.344
			9.268		8.222
			10.066		10.36
			10.794		0.403
			0.401		12.571
			1.527		2.549
			5.227		10.277
			7.737		8.744
			10.64		6.727
			2.285		0.403
			9.529		0.403
			10.775		0.403
			8.732		12.804
			9.791		0.403
			8.546		9.492
			8.901		11.49
			10.307		11.069
			10.89		10.91
			10.318		10.013
			12.501		0.403
			8.579		0.403
			11.718		7.59
			6.949		1.028
			11.242		9.125
			11.539		0.403
			5.445		10.11
			9.625		8.841
			10.066		8.799
			9.638		8.503
			11.113		8.927
			5.584		0.637
			10.423		0.403
			8.24		10.511
			10.22		11.178
			11.567		0.637
			9.298		0.901
			7.633		8.344
			10.85		0.403
			10.161		9.577
			11.289		0.637
			11.041		7.675
			10.655		15.741
			10.853		12.428
			8.494		13.409
			8.755		8.683
			9.525		7.675
			10.22		8.804
			11.328		8.627
			10.655		8.804
			9.696		0.403
			8.621		9.441
			11.959		0.806
			7.633		11.8
			11.653		14.152
			19.641		10.077
			16.456		12.309
			9.529		0.403
			9.625		8.207
			9.688		8.854
			10.492		9.161
			23.004		0.637
			10.318		10.041
			10.318		0.403
			10.454		0.806
			11.909		7.743
			8.428		8.207
			8.874		11.532
			9.986		13.454
			8.95		5.534
			10.177		8.286
			8.342		7.011
			2.792		8.744
			2.214		0.403
			0.634		8.575
			0.634		8.325
					8.95
					15.349
					12.375
					7.573
					9.816
					14.323
					12.725
					10.891
					8.286
					7.884
					10.79
					10.515
					10.453
					9.475
					0.403
					11.002
					11.002
					10.608
					0.403
					9.014
					10.925
					12.27
					0.403
					0.403
					0.403
					9.337
					9.337
					7.648
					9.232
					2.055
					0.403
					8.946
					14.388
					0.403
					8.31
					13.8
					11.087
					13.445
					1.535
					8.669
					12.418
					9.058
					14.481
					8.107
					10.846
					11.718
					8.383
					8.062
					8.683
					14.562
					7.394
					13.262
					10.15
					11.247
					10.714
					0.403
					9.976
					10.277
					0.403
					11.532
					11.742
					5.051
					0.637
					7.754
					10.122
					9.956
					8.152
					10.122
					10.816
					10.79
					8.3
					6.959
					7.547
					9.179
					9.306
					11.087
					0.403
					9.306
					10.577
					14.517
					9.284
					6.329
					8.669
					0.637
					10.642
					10.91
					0.403
					7.754
					10.592
					16.701
					0.806
					8.102
					0.403
					10.077
					7.211
					13.696
					9.894
					10.854
					12.712
					13.189
					15.625
					8.617
					9.475
					12.096
					12.622
					9.125
					10.453
					6.5
					0.403
					0.403
					0.403
					8.162
					21.1
					1.175
					0.637
					0.403
					5.701
					5.6
					0.403
					0.403
					0.403
					8.575
					0.403

## Sheet: Figure 5
	Figure 5a: Height profile before and after polymyxin E incubation						Figure 5b: Area change							Figure 5c: Height change
								Area (nm^2)	Area (nm^2)	Area (nm^2)					Height (nm)	Height (nm)	Height (nm)
	Before Polymyxin E treatment of the OM patch			After Polymyxin E treatment of the OM patch			Concentration (mg/l)	Patch1	Patch 2	Patch 3				Concentration (mg/l)	Patch1	Patch 2	Patch 3
	Height profile across dashed line (nm)	Height profile of OM patch (nm)		Height profile across dashed line (nm)	Height profile of OM patch (nm)		0	﻿40883	﻿91232	﻿27440	Polymyxin E (PME) treated			0	﻿6.112	﻿5.146	﻿5.58	Polymyxin E (PME) treated
	0	0.103397		0	0.00650654		0.1	41517	94204	29563				0.1	6.098	5.059	5.141
	3.90625	-0.020849		1.85547	-0.0567237		0.3	51025	113111	35354				0.3	4.76	4.547	4.53
	7.8125	-0.145103		3.71094	0.0695315		0.6	54328	136407	43060				0.6	4.113	4.024	4.082
	11.7188	-0.269357		5.56641	-0.0568606		6	58722	145602	45158				6	3.949	3.947	3.962
	15.625	0.0433066		7.42188	-0.056929		60	59943	148105	4656				60	3.628	3.798	3.835
	19.5312	-0.205774		9.27734	-0.0569974		0	﻿139675	﻿60085	﻿36327	Polymyxin B (PMB) treated			0	﻿5.634	﻿6.29	﻿6.322	Polymyxin B (PMB) treated
	23.4375	0.044468		11.1328	0.00609604		0.1	140550	61367	37715				0.1	5.448	6.004	5.916
	27.3438	-0.142199		12.9883	0.0691895		0.3	160400	64310	41767				0.3	4.954	5.43	5.352
	31.25	-0.204032		14.8438	0.069121		0.6	216478	87958	58616				0.6	4.392	4.257	4.065
	35.1562	-0.390699		16.6992	0.0058908		6	221937	90460	59658				6	3.919	4.106	3.816
	39.0625	-0.140457		18.5547	0.00582238		60	228217	94414	61885				60	3.729	3.984	3.758
	42.9688	-0.389538		20.4102	0.0689159		0	﻿200346	﻿25913	﻿121521	Polymyxin E nonapeptide (PMEN) treated			0	﻿5.236	﻿6.420	﻿6.113	Polymyxin E nonapeptide (PMEN) treated
	46.875	-0.45137		22.2656	0.0688474		0.1	207456	26646	124328				0.1	5.188	6.362	6.035
	50.7812	-0.0138804		24.1211	0.068779		0.3	212320	27401	125427				0.3	5	6.023	5.817
	54.6875	-0.325382		25.9766	0.131872		0.6	219281	28152	132934				0.6	4.89	5.821	5.43
	58.5938	0.0496944		27.832	0.0686421		6	227769	35164	146206				6	4.303	5.234	5.051
	62.5	-0.0745593		29.6875	0.00541182		60	237422	39909	154256				60	4.203	5.138	4.914
	66.4062	-0.0739786		31.543	-0.0578184		0	﻿40883	﻿106167	﻿27440	Polymyxin B nonapeptide (PMBN) treated			0	﻿5.096	﻿5.08	﻿6.109	Polymyxin B nonapeptide (PMBN) treated
	70.3125	0.0514366		33.3984	0.00527492		0.1	41517	108751	29563				0.1	4.474	4.462	5.98
	74.2188	-0.0103961		35.2539	-0.121117		0.3	51025	110995	35354				0.3	4.26	4.233	5.002
	78.125	-0.384311		37.1094	0.00513809		0.6	54328	﻿137003	43060				0.6	3.895	3.96	4.127
	82.0312	-0.0716558		38.9648	0.0682316		6	58722	140421	45158				6	3.624	3.704	4.053
	85.9375	-0.133489		40.8203	0.131325		60	59943	141798	﻿46569				60	3.519	3.63	3.925
	89.8438	-0.257742		42.6758	0.194418
	93.75	0.117334		44.5312	0.0680263		﻿0	﻿158000	﻿76000	﻿32000	LDAO			﻿0	﻿6.413	﻿6.534	﻿6.972	LDAO
	97.6562	-0.131746		46.3867	-0.0583658		0.11	161000	78000	36000				0.11	6.387	6.343	6.563
	101.562	-0.0687522		48.2422	0.00472759		1.1	165000	79000	37000				1.1	6.232	6.267	6.443
	105.469	-0.130585		50.0977	-0.121664		11.5	174000	96000	42000				11.5	5.908	6.225	6.546
	109.375	0.0572437		51.9531	0.0677526		115	325000	153000	64000				115	5.675	6.138	6.377
	113.281	-0.00458899		53.8086	-0.0586395
	117.188	0.0584052		55.6641	-0.12187
	121.094	0.0589859		57.5195	-0.121938
	125	1.18304		59.375	0.0674789
	128.906	1.99503		61.2305	-0.0589131
	132.812	3.49357		63.0859	-0.0589816
	136.719	4.36796		64.9414	0.00411184
	140.625	4.9927		66.7969	-0.12228
	144.531	5.49261		68.6523	-0.059187
	148.438	5.5556		70.5078	0.00390659
	152.344	5.55618		72.3633	-0.0593237
	156.25	5.55676		74.2188	0.0037697
	160.156	5.68217		76.0742	0.00370122
	164.062	5.68275		77.9297	-0.059529
	167.969	5.74575		79.7852	-0.0595974
	171.875	5.6215		81.6406	-0.122828
	175.781	5.68449		83.4961	0.129751
	179.688	5.68507		85.3516	0.761317
	183.594	5.74807		87.207	1.89819
	187.5	5.49899		89.0625	3.09826
	191.406	5.37474		90.918	3.47716
	195.312	5.56257		92.7734	3.54026
	199.219	5.68798		94.6289	3.79284
	203.125	6.00064		96.4844	3.72961
	207.031	5.62673		98.3398	3.47689
	210.938	5.56489		100.195	3.47682
	214.844	5.62789		102.051	3.16094
	218.75	5.62847		103.906	2.97136
	222.656	5.75387		105.762	3.09764
	226.562	5.56722		107.617	2.97122
	230.469	5.75504		109.473	2.90799
	234.375	5.56838		111.328	3.09744
	238.281	5.56896		113.184	2.97102
	242.188	5.63195		115.039	3.0973
	246.094	5.69494		116.894	3.03407
	250	5.69553		118.75	2.90765
	253.906	5.75852		120.606	3.16026
	257.812	5.69669		122.461	3.09703
	261.719	5.88452		124.316	3.34961
	265.625	5.76026		126.172	3.22322
	269.531	5.94809		128.027	3.03366
	273.438	5.82385		129.883	3.22308
	277.344	5.88684		131.738	3.34933
	281.25	5.76259		133.594	3.22294
	285.156	5.70075		135.449	3.28604
	289.062	5.51409		137.305	3.91759
	292.969	5.70191		139.16	4.04384
	296.875	5.57767		141.016	4.10697
	300.781	5.76549		142.871	3.85422
	304.688	5.70366		144.727	4.16999
	308.594	5.517		146.582	4.29625
	312.5	5.70482		148.438	3.91718
	316.406	5.64299		150.293	4.23295
	320.312	5.64357		152.148	3.72755
	324.219	5.51932		154.004	3.72749
	328.125	5.76955		155.859	3.98006
	332.031	6.20704		157.715	4.23267
	335.938	5.7083		159.57	3.97993
	339.844	5.70888		161.426	3.72721
	343.75	5.77188		163.281	3.91663
	347.656	5.83488		165.137	4.04288
	351.562	5.77304		166.992	3.85333
	355.469	5.64879		168.848	3.91642
	359.375	5.7742		170.703	3.72687
	363.281	5.52513		172.559	3.85312
	367.188	5.58812		174.414	4.10573
	371.094	5.65111		176.269	3.97931
	375	5.71411		178.125	3.60027
	378.906	5.96435		179.981	3.28439
	382.812	5.71527		181.836	3.34749
	386.719	5.71585		183.691	3.91588
	390.625	5.84127		185.547	4.04213
	394.531	5.71701		187.402	3.9789
	398.438	5.90484		189.258	3.97883
	402.344	5.84301		191.113	3.97876
	406.25	5.71875		192.969	4.10505
	410.156	5.65692		194.824	4.10498
	414.062	5.71992		196.68	3.66275
	417.969	5.78291		198.535	3.22055
	421.875	5.90833		200.391	3.3468
	425.781	5.65925		202.246	3.97835
	429.688	5.72224		204.102	4.29413
	433.594	5.59799		205.957	4.04138
	437.5	5.53616		207.812	3.97815
	441.406	5.59915		209.668	4.10443
	445.312	5.8494		211.523	4.10437
	449.219	5.78756		213.379	3.85162
	453.125	5.72572		215.234	3.66207
	457.031	5.7263		217.09	3.59883
	460.938	5.7893		218.945	3.47244
	464.844	5.66505		220.801	3.91451
	468.75	5.72805		222.656	4.10396
	472.656	5.66621		224.512	3.85121
	476.562	5.60438		226.367	3.85114
	480.469	5.66738		228.223	3.78791
	484.375	5.8552		230.078	3.91417
	488.281	5.66854		231.934	3.72461
	492.188	5.6067		233.789	3.72454
	496.094	5.73211		235.644	3.47183
	500	5.73269		237.5	3.53492
	503.906	5.54603		239.356	3.7875
	507.812	5.60903		241.211	4.22959
	511.719	5.60961		243.066	4.16636
	515.625	5.61019		244.922	3.85046
	519.531	5.67318		246.777	3.91355
	523.438	5.61135		248.633	4.0398
	527.344	5.67434		250.488	3.78709
	531.25	5.61251		252.344	3.6607
	535.156	5.86275		254.199	3.59747
	539.062	5.67609		256.055	3.78688
	542.969	5.61425		257.91	3.53417
	546.875	5.80207		259.766	3.97623
	550.781	5.74024		261.621	4.10252
	554.688	5.67841		263.477	3.40764
	558.594	5.7414		265.332	3.21808
	562.5	5.8044		267.188	3.15485
	566.406	5.80498		269.043	3.47059
	570.312	5.86798		270.899	3.97582
	574.219	5.86856		272.754	4.35475
	578.125	5.61948		274.609	3.84936
	582.031	5.30798		276.465	3.91246
	585.938	5.24615		278.32	3.84922
	589.844	4.99707		280.176	3.72283
	593.75	3.999		282.031	3.78593
	597.656	2.62645		283.887	3.65953
	601.562	0.69215		285.742	3.53314
	605.469	-0.181088		287.598	3.6594
	609.375	0.131575		289.453	4.10149
	613.281	-0.055092		291.309	3.91191
	617.188	0.00790218		293.164	3.59603
	621.094	-0.178765		295.019	3.21699
	625	-0.303011		296.875	3.28008
	628.906	-0.364844		298.731	3.65899
	632.812	-0.177023		300.586	4.03789
	636.719	-0.238856		302.441	4.03782
	640.625	-0.238275		304.297	3.72194
	644.531	-0.487356		306.152	3.65871
	648.438	-0.36194		308.008	3.91129
	652.344	-0.548608		309.863	3.65858
	656.25	-0.298366		311.719	3.65851
	660.156	-0.297785		313.574	3.7216
	664.062	-0.297204		315.43	3.59521
	667.969	-0.046962		317.285	3.46882
	671.875	-0.108795		319.141	3.46875
	675.781	-0.0458005		320.996	3.91081
	679.688	-0.107633		322.852	3.59493
	683.594	0.0801954		324.707	3.5317
	687.5	-0.0440584		326.562	3.65796
	691.406	-0.168312		328.418	3.40524
	695.312	-0.10531		330.274	3.21569
	699.219	-0.229564		332.129	3.02614
	703.125	0.0206779		333.984	3.08923
	707.031	-0.165989		335.84	2.89965
	710.938	-0.227822		337.695	3.15225
	714.844	-0.102407		339.551	3.40483
	718.75	-0.101826		341.406	3.46793
	722.656	0.0860025		343.262	3.65734
	726.562	0.0241622		345.117	3.84676
	730.469	-0.162505		346.973	3.90985
	734.375	-0.224338		348.828	3.53082
	738.281	-0.0989225		350.684	3.08861
	742.188	-0.160763		352.539	3.02538
	746.094	0.1519		354.394	3.27796
	750	0.152481		356.25	3.40422
	753.906	0.0906483		358.106	3.40415
				359.961	3.65673
				361.816	3.27769
				363.672	3.21446
				365.527	3.46704
				367.383	3.97226
				369.238	3.90903
				371.094	3.59316
				372.949	3.71941
				374.805	4.09834
				376.66	3.90876
				378.516	3.78237
				380.371	3.65598
				382.227	4.03488
				384.082	4.03481
				385.938	3.65577
				387.793	3.71886
				389.648	3.78196
				391.504	4.09773
				393.359	4.09766
				395.215	3.71859
				397.07	3.5922
				398.926	3.46581
				400.781	3.71838
				402.637	3.65516
				404.492	3.65509
				406.348	3.40237
				408.203	3.27598
				410.059	3.90753
				411.914	4.03378
				413.769	3.78107
				415.625	4.09684
				417.481	4.28626
				419.336	3.78086
				421.191	3.71763
				423.047	3.71756
				424.902	3.84382
				426.758	4.03324
				428.613	3.90684
				430.469	3.84361
				432.324	3.65406
				434.18	3.65399
				436.035	3.90657
				437.891	4.2855
				439.746	4.03276
				441.602	3.78004
				443.457	3.52733
				445.312	3.59042
				447.168	3.843
				449.023	4.09561
				450.879	3.59021
				452.734	3.3375
				454.59	3.40059
				456.445	3.77949
				458.301	3.96891
				460.156	4.0952
				462.012	4.22145
				463.867	3.90554
				465.723	3.84231
				467.578	3.84225
				469.434	3.71585
				471.289	3.84211
				473.144	3.9052
				475	4.15781
				476.856	4.15774
				478.711	3.96816
				480.566	3.39963
				482.422	3.39956
				484.277	3.84163
				486.133	4.22056
				487.988	4.5363
				489.844	4.0941
				491.699	4.03084
				493.555	4.22029
				495.41	3.96754
				497.266	4.03064
				499.121	3.46211
				500.977	3.2094
				502.832	3.14616
				504.688	3.1461
				506.543	3.20919
				508.398	3.01964
				510.254	3.27222
				512.109	3.14582
				513.965	3.14575
				515.82	3.27201
				517.676	3.08246
				519.531	3.14555
				521.387	3.08232
				523.242	3.14541
				525.098	3.27167
				526.953	3.39792
				528.809	3.27153
				530.664	2.95562
				532.52	3.14507
				534.375	3.08184
				536.231	2.89226
				538.086	3.01854
				539.941	3.33428
				541.797	3.39738
				543.652	3.0815
				545.508	3.20775
				547.363	3.33401
				549.219	3.20762
				551.074	3.08122
				552.93	3.14432
				554.785	3.01792
				556.641	2.95466
				558.496	3.01779
				560.352	3.14404
				562.207	2.95446
				564.062	2.89123
				565.918	2.95432
				567.773	3.01745
				569.629	3.33319
				571.484	3.14363
				573.34	3.0804
				575.195	3.08033
				577.051	3.0171
				578.906	3.45917
				580.762	3.14329
				582.617	3.08006
				584.473	3.26948
				586.328	3.33257
				588.184	3.07986
				590.039	3.20611
				591.894	3.7745
				593.75	3.77443
				595.606	3.77436
				597.461	3.20584
				599.316	3.39526
				601.172	3.39519
				603.027	3.52144
				604.883	3.58453
				606.738	3.14233
				608.594	3.0791
				610.449	3.07904
				612.305	2.88945
				614.16	3.33155
				616.016	3.07883
				617.871	3.20508
				619.727	3.01553
				621.582	3.01546
				623.438	2.88904
				625.293	3.01533
				627.148	2.95206
				629.004	2.952
				630.859	3.20461
				632.715	3.20454
				634.57	3.01498
				636.426	3.07808
				638.281	3.07801
				640.137	3.45691
				641.992	3.52
				643.848	3.70942
				645.703	3.33038
				647.559	3.45664
				649.414	3.14076
				651.269	3.39334
				653.125	3.51959
				654.981	3.83534
				656.836	3.64578
				658.691	3.77204
				660.547	3.32983
				662.402	2.19282
				664.258	1.62427
				666.113	0.613577
				667.969	-0.0181254
				669.824	-0.207679
				671.68	-0.144586
				673.535	-0.0814925
				675.391	-0.144723
				677.246	-0.207953
				679.102	-0.0816978
				680.957	0.0445575
				682.812	0.0444891
				684.668	-0.0187412
				686.523	0.107514
				688.379	-0.0820399
				690.234	0.0442154
				692.09	0.107309
				693.945	-0.0190833
				695.801	0.170334
				697.656	0.107104
				699.512	0.0438733
				701.367	-0.019357
				703.223	-0.0194254
				705.078	0.043668
				706.934	-0.0195622
				708.789	0.0435312
				710.644	0.0434628
				712.5	-0.0197675
				714.356	-0.019836
				716.211	0.0432575
				718.066	-0.0831347
				719.922	0.106283
				721.777	-0.0201096
				723.633	0.0429838
				725.488	0.106077
				727.344	0.232348
				729.199	-0.0203833
				731.055	0.0427101
				732.91	0.0426417
				734.766	0.0425733
				736.621	-0.0838189
				738.477	-0.147049
				740.332	-0.147118
				742.188	-0.0840241
				744.043	-0.0209307
				745.898	0.0421627
				747.754	0.0420943
				749.609	0.0420259
				751.465	-0.0843663
				753.32	0.105051
				755.176	0.104983

## Sheet: Figure 6
	Fig6a : Elastic modulus distribution of MG1655 WT
		(-) Polymyxin E	(+) Polymyxin E
	Violin plot data	WT_PBS.csv	WT_Colistin.csv
	Fig6b : Elastic modulus distribution of MG1655 MCR-1
		(-) Polymyxin E	(+) Polymyxin E
	Violin plot data	MCR1_PBS.csv	MCR1_Colistin.csv
	Fig. 6 d,e : Bacterial membranes of E. coli MG1655 strain stiffens mechanically upon polymyxin incubation
	Peak 1: Isotropic Phosphates
	T1rho (WT) [ms]		T1rho (WT + Colistin) [ms]
	10.2		26.6
	1.5		1.7
	T1rho (MCR1) [ms]		T1rho (MCR1 + Colistin) [ms]
	3.6		-
	8.2		8.7
	8.9		-
	Peak 3: Gel phase lipids
	T1rho (WT) [ms]		T1rho (WT + Colistin) [ms]
	2.6		4
	2		3
	T1rho (MCR1) [ms]		T1rho (MCR1 + Colistin) [ms]
	3.7		-
	4		2.7
	4.6		-

## Sheet: Supplementary Fig. 2b
		Supplementary Fig. 2. MCR-1 expression confers sphericity to E. coli morphology.
		Supp. Fig. 2 b
		Histogram Counts vs FSC-H WT					Histogram Counts vs FSC-H MCR-1
		Σ Mean	3162				Σ Mean	11976
		Σ Median	2681				Σ Median	9470

## Sheet: Supplementary Fig. 6b
			Fluorescence intensity (a.u.)
		Concentration (ug/ml)	O-antigen (+)	O-antigen (-)
		0	167	243
		50	3687	1049
		100	10465	2195
		200	55788	2158

## Sheet: Supplementary Fig. 9b-e
Supplementary Fig. 9b: Height profile the OM patch								Supplementary Fig. 9c: Area change
									Area (nm^2)	Area (nm^2)	Area (nm^2)
	Concentration (mg/l)							Concentration (mg/l)	Patch1	Patch 2	Patch 3
Height profile cross-section (nm)	﻿0	0.11	1.1	11.5	115			﻿0	158000	76000	32000	LDAO
0	-0.117961	0.127713	-0.0788208	-0.13715	-0.170632			0.11	161000	78000	36000
2.60417	0.174721	0.127718	0.0664152	-0.0636423	-0.0380014			1.1	165000	79000	37000
5.20833	0.0271169	-0.0194008	-0.299696	0.0824292	0.0415185			11.5	174000	96000	42000
7.8125	-0.11959	-0.0193959	-0.0814106	0.0822972	0.0339153			115	325000	153000	64000
10.4167	-0.0474995	-0.0927084	-0.228373	0.0821653	-0.0319244
13.0208	0.0254878	-0.0193862	-0.375335	0.595358	-0.039528
15.625	-0.121219	0.20106	-0.376199	-0.211043	-0.0471307			Supplementary Fig. 9d: Height change
18.2292	-0.0491287	0.348188	-0.084863	0.00866767	-0.0197915				Height (nm)	Height (nm)	Height (nm)
20.8333	0.17092	0.348193	-0.0857264	-0.210769	-0.0930859			Concentration (mg/l)	Patch1	Patch 2	Patch 3
23.4375	-0.196379	0.201074	-0.451838	-0.284541	-0.173369			﻿0	6.413	6.534	6.972	LDAO
26.0417	-0.123392	-0.166485	-0.014403	-0.211033	-0.180971			0.11	6.387	6.343	6.563
28.6458	0.0957601	-0.16648	-0.234415	-0.138064	-0.188575			1.1	6.232	6.267	6.443
31.25	0.241381	-0.0198408	-0.0161294	-0.211297	-0.0489548			11.5	5.908	6.225	6.546
33.8542	0.240838	0.0539702	-0.0900422	-0.211429	0.0967217			115	5.675	6.138	6.377
36.4583	-0.05293	0.0539751	-0.0909053	-0.211561	0.694316
39.0625	0.0200575	-0.16695	-0.237868	0.00814946	1.1992
41.6667	-0.273711	-0.0198212	-0.45788	-0.284927	1.64351			Supplementary Fig. 9e: Volume change
44.2708	-0.200723	0.053501	-0.0934947	-0.285059	2.37389				Volume (nm^3)	Volume (nm^3)	Volume (nm^3)
46.875	-0.274797	-0.0198115	-0.239943	-0.285191	3.25055			Concentration (mg/l)	Patch1	Patch 2	Patch 3
49.4792	-0.201809	-0.0198066	-0.240806	-0.138582	3.90732			﻿0	1013254	496584	223104	LDAO
52.0833	-0.129719	-0.0198017	0.0505295	-0.358556	4.41874			0.11	1.02831e+06	494754	236268
54.6875	-0.276426	-0.0936029	-0.242533	-0.285587	4.85655			1.1	1028280	495093	238391
57.2917	-0.130805	-0.166915	-0.0972963	-0.212617	5.0819			11.5	1.02799e+06	597600	274932
59.8958	-0.0578172	-0.0935932	-0.0251099	-0.285851	5.36828			115	1844375	939114	408128
62.5	-0.204524	-0.020271	0.0470766	-0.139241	5.43989
65.1042	-0.352128	0.126857	-0.172935	-0.139374	5.73838
67.7083	-0.352671	0.0535449	0.19145	0.153439	5.73171
70.3125	-0.13352	0.126867	-0.393811	-0.0665358	5.73063
72.9167	-0.134063	-0.0202514	-0.175525	0.519758	5.73747
75.5208	-0.20724	0.126877	-0.322487	0.226682	5.72987
78.125	0.011912	-0.240682	0.187997	0.299652	5.72366
80.7292	-0.0621615	0.126887	0.0410345	0.226418	5.71606
83.3333	-0.282399	0.347332	0.0401714	0.37249	5.73595
85.9375	-0.136778	0.126896	0.112358	0.226154	5.73626
88.5417	-0.283485	0.0530952	0.038445	0.152921	5.72866
91.1458	0.155361	0.0531001	-0.254617	-0.213795	5.79514
93.75	0.228348	-0.0940185	-0.32853	-0.213927	5.74141
96.3542	0.154275	-0.0202075	0.0358555	0.0057838	5.79997
98.9583	0.0802014	0.0531148	-0.0375427	-0.0674499	5.72807
101.562	-0.140036	0.0531196	-0.184505	-0.0675818	5.72046
104.167	0.152646	0.200248	-0.185368	-0.213917	5.65276
106.771	-0.0675919	0.0531294	-0.0401323	-0.0678458	5.59344
109.375	0.00449883	0.126452	-0.187095	0.151865	5.59329
111.979	0.00395573	-0.0206669	0.0311909	-0.214313	5.71894
114.583	-0.142751	-0.0939794	0.103377	0.0784993	5.72578
117.188	0.00286971	-0.167781	0.540812	2.05641	5.79831
119.792	0.00232662	0.052665	1.3435	3.96021	5.87038
122.396	-0.14438	-0.0206474	1.92703	4.47342	5.80407
125	-0.585209	-0.0944486	3.02191	4.83934	5.7373
127.604	-0.218997	-0.0206377	3.2402	5.42511	5.7297
130.208	-0.29307	0.0526846	3.89628	6.08453	5.66339
132.812	-0.513308	0.199813	4.47984	6.5241	5.59009
135.417	-0.294157	-0.0211118	4.47897	6.74381	5.56944
138.021	-0.221169	-0.0211069	5.06252	6.81679	5.56184
140.625	-0.075548	0.0527041	5.42692	6.74355	5.5752
143.229	0.437725	-0.0210971	5.57216	6.81652	5.72787
145.833	0.950102	-0.0210922	5.79045	7.03624	5.77991
148.438	2.1207	0.4936	6.2279	7.10975	5.86548
151.042	3.36663	0.640729	6.00788	7.03598	5.85928
153.646	4.90489	1.81674	6.22618	7.10949	5.93927
156.25	5.93021	2.91896	6.00616	6.96261	5.93166
158.854	6.22291	4.53639	6.22445	6.96248	5.85837
161.458	6.5156	5.19823	6.44274	7.25584	5.79765
164.062	6.29535	5.85958	6.29578	6.816	5.79005
166.667	6.29481	6.22716	6.36797	6.81587	5.7899
169.271	6.44044	6.30097	6.29405	6.88884	5.73105
171.875	6.51342	6.30098	6.29319	6.88871	5.72344
174.479	6.58552	6.15385	6.58453	6.81548	5.71584
177.083	6.36527	6.44763	6.29146	7.03519	5.71616
179.688	6.5118	6.52144	6.21755	6.81521	5.72952
182.292	6.58389	6.37432	6.2172	6.96183	5.78854
184.896	6.65688	6.22719	6.50854	6.88859	5.71478
187.5	6.5828	6.30052	6.50768	6.96156	5.70718
190.104	6.58226	6.08008	6.65292	6.88833	5.78717
192.708	6.43555	6.08008	6.72511	7.10804	5.78049
195.312	6.80088	6.15341	6.6512	6.96117	5.79293
197.917	6.43446	6.30054	6.35813	6.88793	5.69913
200.521	6.28686	6.44767	6.21116	6.8878	5.72647
203.125	6.43338	6.00629	6.5025	6.81456	5.71887
205.729	6.3593	5.78585	6.42859	6.96064	5.86455
208.333	6.35876	6.07962	6.86604	6.8874	5.85694
210.938	6.28468	6.30007	6.57297	6.88727	5.72494
213.542	6.28414	6.15344	6.64515	7.10699	5.72433
216.146	5.99036	6.15345	6.64429	6.8139	5.86395
218.75	6.28306	6.44722	6.35122	7.03362	5.86287
221.354	6.72191	6.3739	6.05815	7.03349	5.85527
223.958	6.5752	6.44723	6.3495	6.88715	5.70929
226.562	6.50113	6.30011	6.56779	6.81338	5.70961
229.167	6.64765	6.07966	6.56693	7.10673	5.70201
231.771	6.94034	6.30012	6.49301	6.95986	5.70745
234.375	6.4995	6.37344	6.20045	7.17957	5.7674
236.979	6.64602	6.07968	6.41875	6.81339	5.78682
239.583	6.20518	6.0792	6.19873	6.95946	5.72098
242.188	6.49787	6.37346	6.85533	6.81312	5.6994
244.792	6.71703	6.22633	6.56226	6.9592	5.63962
247.396	6.71648	6.22634	6.48835	6.81286	5.63993
250	6.78947	6.37347	6.48749	7.03257	5.712
252.604	6.78893	6.29967	6.34052	7.03244	5.70533
255.208	6.56869	6.37348	6.55881	7.03231	5.70472
257.812	6.56814	6.37349	6.55795	7.03218	5.85692
260.417	6.42054	6.29968	6.77624	6.95894	5.79108
263.021	6.49353	6.22637	6.77538	6.81207	5.78347
265.625	6.71268	6.22637	6.77452	6.95868	5.62305
268.229	6.34537	6.00544	6.62755	6.95855	5.71003
270.833	6.56543	6.2997	6.91889	7.10516	5.70243
273.438	6.56489	6.29971	6.40667	6.95829	5.69482
276.042	6.56434	6.44635	6.77106	7.03179	5.84097
278.646	6.5638	6.37304	6.6241	7.17787	5.70245
281.25	6.56326	6.29923	6.33103	6.88478	5.70137
283.854	6.26948	6.00547	6.54932	6.88465	5.70728
286.458	6.19541	5.71122	6.62202	7.10437	5.83292
289.062	6.26839	6.00548	6.2559	7.03113	5.84535
291.667	6.19432	6.07881	6.25504	6.88426	5.56706
294.271	5.82701	6.29926	6.32723	7.03087	5.70668
296.875	6.19323	6.51971	6.47247	6.95763	5.75825
299.479	6.11916	6.22595	6.4716	6.8844	5.77161
302.083	6.19215	6.22547	6.03243	6.95737	5.77752
304.688	6.04454	6.07883	6.39682	6.88413	5.76992
307.292	6.11753	6.07884	6.39596	6.884	5.63791
309.896	6.33669	6.22548	6.249	6.95697	5.70439
312.5	6.62938	6.37261	5.95593	6.95684	5.8566
315.104	6.48267	6.51975	6.32032	6.8105	5.84899
317.708	6.48212	6.2255	6.39251	6.88347	5.70954
320.312	6.04128	6.15218	6.39165	6.95645	5.69541
322.917	6.40751	6.22551	6.39078	6.95631	5.70877
325.521	6.11373	6.1517	6.02466	7.10293	5.69558
328.125	6.11319	6.07839	6.24296	6.95659	5.69543
330.729	5.74587	5.93127	6.38819	6.88281	5.68037
333.333	6.1121	6.0784	6.38733	6.80958	5.6928
335.938	5.96449	6.0046	6.16783	6.88255	5.77279
338.542	6.11101	5.93128	6.45917	6.88296	5.83927
341.146	6.33017	6.15173	6.45831	6.95593	5.83167
343.75	6.32963	5.93129	6.3844	6.9558	5.82453
346.354	6.32909	6.29887	6.45658	6.88256	5.89753
348.958	6.32854	6.73977	6.74793	6.88243	5.90996
351.562	6.47417	6.59265	6.16265	6.9554	5.85111
354.167	6.40009	6.51933	6.01568	7.17512	5.8435
356.771	6.32691	6.2984	6.08787	6.88203	5.84382
359.375	6.32637	6.37222	6.08701	6.8819	5.83622
361.979	6.2523	6.22509	6.45141	6.80867	5.82862
364.583	6.17822	6.37223	6.8158	7.02838	5.7488
367.188	6.17768	6.73981	6.52273	6.8084	5.67503
369.792	6.25067	6.1513	6.66797	7.02812	5.62177
372.396	6.17659	6.07799	6.74016	7.02799	5.62162
375	5.88281	6.07799	6.81235	6.88111	5.68065
377.604	5.9558	6.22464	6.73844	7.17447	5.69447
380.208	6.32203	6.22464	6.73757	7.24744	5.69433
382.812	6.61382	6.22465	6.2984	6.95435	5.76639
385.417	6.68681	6.29846	6.0789	6.88112	5.82588
388.021	6.46657	6.37179	6.15108	6.88099	5.82573
390.625	6.02662	6.44511	6.22327	6.80775	5.81813
393.229	6.39195	6.66556	6.51462	7.02693	5.68426
395.833	6.53847	6.29799	6.4407	6.88059	5.69856
398.438	6.46439	6.22468	6.29374	6.95356	5.69096
401.042	6.39032	6.07755	6.21982	6.73358	5.74998
403.646	6.38978	6.15088	6.29201	6.9533	5.75775
406.25	6.38923	6.00376	6.58336	6.88006	5.75015
408.854	6.68192	6.15089	6.58249	7.31963	5.75606
411.458	6.68138	6.44515	6.21637	6.95344	5.82207
414.062	6.68084	6.22422	5.9233	6.95331	5.84195
416.667	6.38706	6.37135	6.21464	7.02628	5.83435
419.271	6.31299	6.29804	6.21378	6.95305	5.74754
421.875	6.60568	6.22423	6.21292	6.95291	5.76789
424.479	7.11807	6.00379	6.06595	6.80603	5.76029
427.083	6.75166	6.29756	6.43035	6.6597	5.75269
429.688	6.60405	6.07712	6.57559	6.80577	5.67333
432.292	6.60351	6.00381	6.42862	6.87928	5.60749
434.896	6.2362	6.15045	6.35471	6.87915	5.61992
437.5	6.16302	6.15046	6.35436	6.87902	5.67149
440.104	6.60188	6.51804	5.98824	7.09873	5.67134
442.708	6.82103	6.44472	6.06042	6.80565	5.66421
445.312	6.60079	6.37092	6.05956	6.95172	5.68409
447.917	6.38055	6.59137	5.98565	6.95213	5.82977
450.521	5.9397	6.29761	6.27699	6.87836	5.82217
453.125	6.2324	6.22381	6.34918	6.95187	5.75633
455.729	6.37892	5.92955	6.49442	6.95174	5.74267
458.333	6.59808	6.29714	6.71271	6.87796	5.73506
460.938	6.9634	6.00337	6.34659	6.80473	5.68273
463.542	7.10993	6.15002	6.27268	6.80459	5.74176
466.146	6.44938	6.15002	6.34487	6.8781	5.66753
468.75	6.44884	6.15003	6.27095	7.02418	5.74006
471.354	6.59536	6.22384	6.19704	6.80474	5.80654
473.958	6.52129	6.22385	6.19617	6.95081	5.82642
476.562	6.44721	6.37049	6.04921	6.95068	5.81882
479.167	6.66637	5.9296	5.97529	6.87744	5.83265
481.771	6.81289	6.22337	6.12053	7.24391	5.82505
484.375	6.66528	6.07625	6.48493	7.09703	5.81744
486.979	6.73827	6.15006	6.04627	6.87705	5.75207
489.583	6.6642	6.2972	6.33761	6.95056	5.87678
492.188	6.59102	6.29671	6.48285	6.95043	5.75783
494.792	6.29724	6.00295	6.55504	6.87665	5.87602
497.396	6.44287	6.29672	6.70028	6.87652	5.75054
500	6.58939	6.29673	6.18806	7.02313	5.75692
502.604	6.44178	6.14961	5.96804	6.9499	5.73534
505.208	6.58741	6.37055	5.67497	7.02287	5.74311
507.812	6.58686	6.44387	5.96631	7.24259	5.7411
510.417	6.44015	6.22343	5.81935	6.80276	5.73442
513.021	6.87901	5.92918	5.67238	7.02247	5.72729
515.625	6.58523	6.0025	4.941	7.09598	5.68148
518.229	6.29146	6.14964	4.50182	6.94911	5.66829
520.833	6.43798	6.00251	3.9896	7.02262	5.66627
523.438	6.65714	6.14965	3.18568	7.02248	5.65308
526.042	6.58306	6.29678	2.96566	6.94871	5.65992
528.646	6.65605	6.29629	2.30733	6.80237	5.65232
531.25	6.50934	5.92872	2.37952	6.87534	5.73789
533.854	6.43527	6.37011	2.08645	6.80211	5.82487
536.458	6.14149	6.44344	1.13645	6.87508	5.8769
539.062	6.21448	6.223	0.624243	7.02169	5.80966
541.667	6.50627	6.29632	0.331181	6.87535	5.80346
544.271	6.50573	6.07588	0.0381196	6.94832	5.73669
546.875	5.84608	6.00207	0.110306	6.87509	5.67038
549.479	5.18554	6.22253	-0.0366565	6.87496	5.65625
552.083	4.08559	6.36966	0.0355302	6.94793	5.65517
554.688	3.05918	6.07541	-0.0383827	7.09454	5.74168
557.292	2.47217	6.29635	0.107368	7.02131	5.79418
559.896	1.51929	6.14923	0.252604	6.87443	5.815
562.5	0.34671	6.14923	-0.113508	7.09415	5.73332
565.104	0.126472	6.36969	0.250878	6.94727	5.66049
567.708	-0.0202352	5.78118	0.323064	6.87403	5.65382
570.312	0.0518555	5.56074	0.176102	7.09375	5.65972
572.917	0.271007	4.75227	0.0291391	6.87377	5.7262
575.521	-0.0218642	3.72287	0.101326	6.80053	5.7186
578.125	0.0502263	3.28149	0.0274127	6.94715	5.73103
580.729	0.0496834	2.3259	0.391798	6.94702	5.88417
583.333	0.268835	0.708991	0.171786	6.87378	5.81087
585.938	0.0485973	-0.393696	0.0248233	6.87365	5.51207
588.542	0.341279	-0.0999335	0.681407	6.87352	5.43878
591.146	0.194572	-0.0266113	0.242246	7.09323	5.49687
593.75	-0.172726	-0.0266064	0.168333	6.87325	5.45106
596.354	-0.2468	-0.173725	-0.270828	7.01933	5.44346
598.958	-0.0276483	-0.17372	-0.198641	7.01973	5.29748
601.562	-0.0281913	-0.0999091	-0.126455	7.0927	5.13007
604.167	-0.174899	0.193854	-0.200368	6.94583	4.92445
606.771	0.044253	0.120541	0.0184323	6.79949	4.69088
609.375	-0.102454	0.120546	-0.12853	6.79936	4.18616
611.979	-0.0303635	-0.173696	0.016706	6.50627	4.11938
614.583	0.0426238	-0.247008	0.0158429	6.06644	3.89979
617.188	0.115611	-0.0265624	-0.423318	6.13995	3.52039
619.792	0.115068	0.0467598	-0.0589331	5.70012	2.94252
622.396	0.0409948	-0.100359	0.0132535	5.26029	2.59713
625	0.260146	0.120087	0.0123902	4.74735	1.77233
627.604	0.113439	-0.100349	-0.280672	4.23442	1.2816
630.208	-0.0341647	0.120097	0.156763	3.13558	0.742406
632.812	0.184987	-0.0270219	0.0828503	2.32969	0.37653
635.417	0.257974	-0.17414	0.155037	1.23141	0.163933
638.021	0.257431	-0.10033	0.00807421	0.351907	0.0375265
640.625	0.0371935	0.0463101	0.15331	0.131932	-0.0492785
643.229	0.109284	0.340562	0.152447	0.205439	-0.0568815
645.833	0.0361074	0.120126	-0.140614	0.132206	-0.269478
648.438	0.0355644	-0.100799	-0.214527	-0.087769	-0.117279
651.042	-0.11204	-0.247917	0.00375853	-0.0147992	-0.123019
653.646	-0.186113	-0.247912	-0.216254	-0.0880329	-0.117111
656.25	-0.0395952	-0.0269779	0.0750818	-0.0150631	-0.124714
658.854	-0.113669	-0.0274618	0.0016834	0.42449	0.0144399
661.458	0.105483	-0.174092	0.293019	-0.0884287	0.00683674
664.062	-0.0412242	-0.100769	0.292156	0.131282	-0.125626
666.667	0.0317632	-0.100765	0.437392	-0.0886926	-0.133229
669.271	-0.115841	0.0463638	0.14433	0.20412	-0.126389
671.875	-0.0428533	-0.174561	-0.0756819	0.350729	0.0192871
674.479	0.102768	-0.10075	0.0695541	0.0576524	0.0116839
677.083	0.0286943	0.0458897	0.21479	-0.0892205	-0.0411108
679.688	0.175212	0.119701	-0.0782716	-0.162454	-0.048714
682.292	-0.118556	0.340146	-0.0791348	-0.162586	0.0186923
684.896	-0.119099	0.0459043	-0.299147	-0.23582	0.0110892
687.5	0.173583	0.26635	-0.153911	0.0569925	0.00348597
690.104	0.0995095	0.266355	-0.154774	0.0568606	-0.0637516
692.708	-0.194258	0.045919	-0.00953784	0.0567286	0.00971117
695.312	-0.414496	0.119241	-0.375649	-0.016505	-0.123218
697.917	-0.195345	-0.101195	-0.157363	-0.016637	0.0746391
700.521	-0.269418	-0.248313	-0.0851768	-0.0898706	0.147636
703.125	-0.0493698	-0.395432	-0.305189	-0.236744	0.293312

## Sheet: Supplementary Fig. 10b-c
	Supplementary Fig. 10b : Elastic modulus change with polymyxin E titration
	Concentration (mg/l)	Elastic modulus mean (MPa)	Standard Deviation	Min	25% quantile	50% quantile	75% quantile	Max
	0	11.6389	13.8753	0	2.65803	7.1347	15.2487	99.8859
	0.3	12.7317	14.6673	0	5.03626	8.04535	14.4518	99.9709
	0.6	15.6156	14.4186	0	6.99481	12.3109	19.0306	99.8596
	6	16.7007	17.1337	0	5.81053	11.05	20.5603	99.9709
	60	20.9626	18.992	0	8.18521	14.1539	26.5199	99.9709
	Supplementary Fig. 10c : Deformation change with polymyxin E titration
	Concentration (mg/l)	Deformation mean (nm)	Standard Deviation	Min	25% quantile	50% quantile	75% quantile	Max
	0	2.12454	0.95908	0.00410683	1.42507	2.09859	2.78443	4.99802
	0.3	1.63071	0.877011	0.00410683	1.10885	1.5647	2.09859	4.99802
	0.6	1.51703	0.904258	0.00410683	0.685841	1.63041	2.11502	4.9857
	6	1.46475	0.764573	0.00410683	1.08831	1.54417	1.89736	4.99391
	60	1.36805	0.907586	0.00410683	0.611918	1.28955	1.97949	4.99802

## Sheet: Supplementary Fig. 11b-e
			Supplementary Fig. 11. 31P-NMR relaxation experiments on intact E. coli K-12 MG1655 cells.
			Supp Fig. 11. b									Supp Fig. 11. c
			Pulse Length [ms]		WT	WT colistin	MCR-1	MCR-1 colistin				Pulse Length [ms]		WT	WT colistin	MCR-1	MCR-1 colistin
			0.6		1.0698	1	0.990131	1.02403				0.1		1	1	1	1
			0.8		1.06826	0.988731	0.979359	1.01322				0.2		0.969929	0.925036	1.07178	0.898703
			1		1.03484	1.0106	1.00101	0.982022				0.4		0.741844	0.867211	0.937247	0.771036
			2		0.956848	0.927545	0.890574	0.901634				0.6		0.667127	0.776175	0.88157	0.807844
			4		0.826488	0.80468	0.731484	0.728572				0.8		0.740838	0.816586	0.829198	0.693377
			6		0.685832	0.749001	0.61249	0.62142				1		0.651631	0.667041	0.724594	0.650084
			8		0.565901	0.665567	0.523009	0.533665				2		0.54764	0.612255	0.683208	0.545851
			10		0.470712	0.575913	0.432363	0.461834				4		0.336349	0.413947	0.440575	0.327063
			15		0.279491	0.43687	0.264061	0.296463				6		0.240608	0.325786	0.35678	0.281764
			20		0.166405	0.340653	0.184882	0.232458				8		0.267915	0.265387	0.276663	0.227365
			25		0.220494	0.142553	0.250602	0.212493				10		0.213511	0.201703	0.232857	0.216113
												15		0.086024	0.148642	0.108468	0.132988
												20		0.057503	0.136568	4.66e-05	0.058528
												25		0.187963	0.045751	0.109818	0.149183
			Supp Fig. 11. d									Supp Fig. 11. e
			Pulse Length [ms]		0 mg/L	0.5 mg/L	0.75 mg/L					Pulse Length [ms]		0 mg/L	0.5 mg/L	0.75 mg/L
			0.1		68664	98645	39026.8					0.1		23877	36524	10739
			0.2		75369	108313	39647					0.2		23159	33786	8025
			0.4		73478	113418	37581					0.4		17713	31674	8403
			0.6		73457	113670	39634					0.6		15929	28349	8552
			0.8		73351	112389	40139					0.8		17689	29825	7280
			1		71056	114875	41118					1		15559	24363	8163
			2		65701	105434	39449					2		13076	22362	6171
			4		56750	91468	34218					4		8031	15119	6118
			6		47092	85139	30591					6		5745	11899	3000
			8		38857	75655	29039					8		6397	9693	3140
			10		32321	65464	21974					10		5098	7367	4344
			15		19191	49659	15460					15		2054	5429	2711
			20		11426	38722	8355					20		1373	4988	132
												25
