# Supplementary material for: Antibiotic polymyxin arranges lipopolysaccharide into crystalline structures to solidify the bacterial membrane
Source: Nat Commun. 2022 Oct 21;13:6195. doi: 10.1038/s41467-022-33838-0 (PMC9587031; doi:10.1038/s41467-022-33838-0)
Supplement: Supplementary file 3 — Source Data [file 41467_2022_33838_MOESM3_ESM.zip › Source_Data/Fig6a-b/MCR1/MCR1_PBS.csv]

	Unnamed: 0	Group	File	Modulus
10359	0	PBS	20200630_MG1655_mCherry_mcr-1_Prot15.014.txt	10.40351
10360	1	PBS	20200630_MG1655_mCherry_mcr-1_Prot15.014.txt	7.15241
10361	2	PBS	20200630_MG1655_mCherry_mcr-1_Prot15.014.txt	9.753286
10362	3	PBS	20200630_MG1655_mCherry_mcr-1_Prot15.014.txt	14.14227
10363	4	PBS	20200630_MG1655_mCherry_mcr-1_Prot15.014.txt	22.27
10364	5	PBS	20200630_MG1655_mCherry_mcr-1_Prot15.014.txt	4.714088
10365	6	PBS	20200630_MG1655_mCherry_mcr-1_Prot15.014.txt	6.502191
10366	7	PBS	20200630_MG1655_mCherry_mcr-1_Prot15.014.txt	9.590732
10367	8	PBS	20200630_MG1655_mCherry_mcr-1_Prot15.014.txt	8.940513
10368	9	PBS	20200630_MG1655_mCherry_mcr-1_Prot15.014.txt	10.72861
10369	10	PBS	20200630_MG1655_mCherry_mcr-1_Prot15.014.txt	9.915841
10370	11	PBS	20200630_MG1655_mCherry_mcr-1_Prot15.014.txt	12.35416
10371	12	PBS	20200630_MG1655_mCherry_mcr-1_Prot15.014.txt	8.127738
10372	13	PBS	20200630_MG1655_mCherry_mcr-1_Prot15.014.txt	10.40351
10373	14	PBS	20200630_MG1655_mCherry_mcr-1_Prot15.014.txt	9.265622
10374	15	PBS	20200630_MG1655_mCherry_mcr-1_Prot15.014.txt	9.915841
10375	16	PBS	20200630_MG1655_mCherry_mcr-1_Prot15.014.txt	7.15241
10376	17	PBS	20200630_MG1655_mCherry_mcr-1_Prot15.014.txt	6.502191
10377	18	PBS	20200630_MG1655_mCherry_mcr-1_Prot15.014.txt	5.851972
10378	19	PBS	20200630_MG1655_mCherry_mcr-1_Prot15.014.txt	5.039198
10379	20	PBS	20200630_MG1655_mCherry_mcr-1_Prot15.014.txt	6.8273
10380	21	PBS	20200630_MG1655_mCherry_mcr-1_Prot15.014.txt	27.14665
10381	22	PBS	20200630_MG1655_mCherry_mcr-1_Prot15.014.txt	7.640074
10382	23	PBS	20200630_MG1655_mCherry_mcr-1_Prot15.014.txt	6.664745
10383	24	PBS	20200630_MG1655_mCherry_mcr-1_Prot15.014.txt	6.8273
10384	25	PBS	20200630_MG1655_mCherry_mcr-1_Prot15.014.txt	7.15241
10385	26	PBS	20200630_MG1655_mCherry_mcr-1_Prot15.014.txt	8.290294
10386	27	PBS	20200630_MG1655_mCherry_mcr-1_Prot15.014.txt	9.103067
10387	28	PBS	20200630_MG1655_mCherry_mcr-1_Prot15.014.txt	9.753286
10388	29	PBS	20200630_MG1655_mCherry_mcr-1_Prot15.014.txt	8.290294
10389	30	PBS	20200630_MG1655_mCherry_mcr-1_Prot15.014.txt	9.753286
10390	31	PBS	20200630_MG1655_mCherry_mcr-1_Prot15.014.txt	10.72861
10391	32	PBS	20200630_MG1655_mCherry_mcr-1_Prot15.014.txt	8.940513
10392	33	PBS	20200630_MG1655_mCherry_mcr-1_Prot15.014.txt	6.014526
10393	34	PBS	20200630_MG1655_mCherry_mcr-1_Prot15.014.txt	6.502191
10394	35	PBS	20200630_MG1655_mCherry_mcr-1_Prot15.014.txt	5.689417
10395	36	PBS	20200630_MG1655_mCherry_mcr-1_Prot15.014.txt	5.201753
10396	37	PBS	20200630_MG1655_mCherry_mcr-1_Prot15.014.txt	8.452848
10397	38	PBS	20200630_MG1655_mCherry_mcr-1_Prot15.014.txt	8.940513
10398	39	PBS	20200630_MG1655_mCherry_mcr-1_Prot15.014.txt	8.777958
10399	40	PBS	20200630_MG1655_mCherry_mcr-1_Prot15.014.txt	7.802629
10400	41	PBS	20200630_MG1655_mCherry_mcr-1_Prot15.014.txt	9.103067
10401	42	PBS	20200630_MG1655_mCherry_mcr-1_Prot15.014.txt	6.989855
10402	43	PBS	20200630_MG1655_mCherry_mcr-1_Prot15.014.txt	7.640074
10403	44	PBS	20200630_MG1655_mCherry_mcr-1_Prot15.014.txt	9.103067
10404	45	PBS	20200630_MG1655_mCherry_mcr-1_Prot15.014.txt	7.965184
10405	46	PBS	20200630_MG1655_mCherry_mcr-1_Prot15.014.txt	7.15241
10406	47	PBS	20200630_MG1655_mCherry_mcr-1_Prot15.014.txt	8.940513
10407	48	PBS	20200630_MG1655_mCherry_mcr-1_Prot15.014.txt	7.15241
10408	49	PBS	20200630_MG1655_mCherry_mcr-1_Prot15.014.txt	7.640074
10409	50	PBS	20200630_MG1655_mCherry_mcr-1_Prot15.014.txt	8.452848
10410	51	PBS	20200630_MG1655_mCherry_mcr-1_Prot15.014.txt	8.615403
10411	52	PBS	20200630_MG1655_mCherry_mcr-1_Prot15.014.txt	7.640074
10412	53	PBS	20200630_MG1655_mCherry_mcr-1_Prot15.014.txt	6.989855
10413	54	PBS	20200630_MG1655_mCherry_mcr-1_Prot15.014.txt	6.014526
10414	55	PBS	20200630_MG1655_mCherry_mcr-1_Prot15.014.txt	9.103067
10415	56	PBS	20200630_MG1655_mCherry_mcr-1_Prot15.014.txt	10.0784
10416	57	PBS	20200630_MG1655_mCherry_mcr-1_Prot15.014.txt	8.615403
10417	58	PBS	20200630_MG1655_mCherry_mcr-1_Prot15.014.txt	9.265622
10418	59	PBS	20200630_MG1655_mCherry_mcr-1_Prot15.014.txt	10.0784
10419	60	PBS	20200630_MG1655_mCherry_mcr-1_Prot15.014.txt	13.00438
10420	61	PBS	20200630_MG1655_mCherry_mcr-1_Prot15.014.txt	8.940513
10421	62	PBS	20200630_MG1655_mCherry_mcr-1_Prot15.014.txt	7.15241
10422	63	PBS	20200630_MG1655_mCherry_mcr-1_Prot15.014.txt	6.8273
10423	64	PBS	20200630_MG1655_mCherry_mcr-1_Prot15.014.txt	8.127738
10424	65	PBS	20200630_MG1655_mCherry_mcr-1_Prot15.014.txt	7.15241
10425	66	PBS	20200630_MG1655_mCherry_mcr-1_Prot15.014.txt	7.802629
10426	67	PBS	20200630_MG1655_mCherry_mcr-1_Prot15.014.txt	6.989855
10427	68	PBS	20200630_MG1655_mCherry_mcr-1_Prot15.014.txt	6.502191
10428	69	PBS	20200630_MG1655_mCherry_mcr-1_Prot15.014.txt	8.290294
10429	70	PBS	20200630_MG1655_mCherry_mcr-1_Prot15.014.txt	8.940513
10430	71	PBS	20200630_MG1655_mCherry_mcr-1_Prot15.014.txt	9.103067
10431	72	PBS	20200630_MG1655_mCherry_mcr-1_Prot15.014.txt	6.8273
10432	73	PBS	20200630_MG1655_mCherry_mcr-1_Prot15.014.txt	6.502191
10433	74	PBS	20200630_MG1655_mCherry_mcr-1_Prot15.014.txt	6.664745
10434	75	PBS	20200630_MG1655_mCherry_mcr-1_Prot15.014.txt	5.526862
10435	76	PBS	20200630_MG1655_mCherry_mcr-1_Prot15.014.txt	5.364307
10436	77	PBS	20200630_MG1655_mCherry_mcr-1_Prot15.014.txt	7.640074
10437	78	PBS	20200630_MG1655_mCherry_mcr-1_Prot15.014.txt	8.452848
10438	79	PBS	20200630_MG1655_mCherry_mcr-1_Prot15.014.txt	8.290294
10439	80	PBS	20200630_MG1655_mCherry_mcr-1_Prot15.014.txt	8.290294
10440	81	PBS	20200630_MG1655_mCherry_mcr-1_Prot15.014.txt	6.014526
10441	82	PBS	20200630_MG1655_mCherry_mcr-1_Prot15.014.txt	6.8273
10442	83	PBS	20200630_MG1655_mCherry_mcr-1_Prot15.014.txt	10.0784
10443	84	PBS	20200630_MG1655_mCherry_mcr-1_Prot15.014.txt	11.37883
10444	85	PBS	20200630_MG1655_mCherry_mcr-1_Prot15.014.txt	9.265622
10445	86	PBS	20200630_MG1655_mCherry_mcr-1_Prot15.014.txt	7.802629
10446	87	PBS	20200630_MG1655_mCherry_mcr-1_Prot15.014.txt	9.265622
10447	88	PBS	20200630_MG1655_mCherry_mcr-1_Prot15.014.txt	7.965184
10448	89	PBS	20200630_MG1655_mCherry_mcr-1_Prot15.014.txt	7.15241
10449	90	PBS	20200630_MG1655_mCherry_mcr-1_Prot15.014.txt	7.802629
10450	91	PBS	20200630_MG1655_mCherry_mcr-1_Prot15.014.txt	10.40351
10451	92	PBS	20200630_MG1655_mCherry_mcr-1_Prot15.014.txt	7.47752
10452	93	PBS	20200630_MG1655_mCherry_mcr-1_Prot15.014.txt	8.290294
10453	94	PBS	20200630_MG1655_mCherry_mcr-1_Prot15.014.txt	9.103067
10454	95	PBS	20200630_MG1655_mCherry_mcr-1_Prot15.014.txt	7.640074
10455	96	PBS	20200630_MG1655_mCherry_mcr-1_Prot15.014.txt	6.989855
10456	97	PBS	20200630_MG1655_mCherry_mcr-1_Prot15.014.txt	5.526862
10457	98	PBS	20200630_MG1655_mCherry_mcr-1_Prot15.014.txt	6.177081
10458	99	PBS	20200630_MG1655_mCherry_mcr-1_Prot15.014.txt	13.00438
10459	100	PBS	20200630_MG1655_mCherry_mcr-1_Prot15.014.txt	8.615403
10460	101	PBS	20200630_MG1655_mCherry_mcr-1_Prot15.014.txt	8.127738
10461	102	PBS	20200630_MG1655_mCherry_mcr-1_Prot15.014.txt	10.89117
10462	103	PBS	20200630_MG1655_mCherry_mcr-1_Prot15.014.txt	9.428177
10463	104	PBS	20200630_MG1655_mCherry_mcr-1_Prot15.014.txt	7.314965
10464	105	PBS	20200630_MG1655_mCherry_mcr-1_Prot15.014.txt	9.428177
10465	106	PBS	20200630_MG1655_mCherry_mcr-1_Prot15.014.txt	10.72861
10466	107	PBS	20200630_MG1655_mCherry_mcr-1_Prot15.014.txt	13.6546
10467	108	PBS	20200630_MG1655_mCherry_mcr-1_Prot15.014.txt	13.00438
10468	109	PBS	20200630_MG1655_mCherry_mcr-1_Prot15.014.txt	7.314965
10469	110	PBS	20200630_MG1655_mCherry_mcr-1_Prot15.014.txt	7.802629
10470	111	PBS	20200630_MG1655_mCherry_mcr-1_Prot15.014.txt	8.290294
10471	112	PBS	20200630_MG1655_mCherry_mcr-1_Prot15.014.txt	5.689417
10472	113	PBS	20200630_MG1655_mCherry_mcr-1_Prot15.014.txt	5.364307
10473	114	PBS	20200630_MG1655_mCherry_mcr-1_Prot15.014.txt	6.8273
10474	115	PBS	20200630_MG1655_mCherry_mcr-1_Prot15.014.txt	9.590732
10475	116	PBS	20200630_MG1655_mCherry_mcr-1_Prot15.014.txt	7.640074
10476	117	PBS	20200630_MG1655_mCherry_mcr-1_Prot15.014.txt	8.452848
10477	118	PBS	20200630_MG1655_mCherry_mcr-1_Prot15.014.txt	11.37883
10478	119	PBS	20200630_MG1655_mCherry_mcr-1_Prot15.014.txt	11.8665
10479	120	PBS	20200630_MG1655_mCherry_mcr-1_Prot15.014.txt	7.47752
10480	121	PBS	20200630_MG1655_mCherry_mcr-1_Prot15.014.txt	5.689417
10481	122	PBS	20200630_MG1655_mCherry_mcr-1_Prot15.014.txt	2.925986
10482	123	PBS	20200630_MG1655_mCherry_mcr-1_Prot15.014.txt	1.950657
10483	124	PBS	20200630_MG1655_mCherry_mcr-1_Prot15.014.txt	5.689417
10484	125	PBS	20200630_MG1655_mCherry_mcr-1_Prot15.014.txt	6.502191
10485	126	PBS	20200630_MG1655_mCherry_mcr-1_Prot15.014.txt	7.15241
10486	127	PBS	20200630_MG1655_mCherry_mcr-1_Prot15.014.txt	6.502191
10487	128	PBS	20200630_MG1655_mCherry_mcr-1_Prot15.014.txt	6.989855
10488	129	PBS	20200630_MG1655_mCherry_mcr-1_Prot15.014.txt	7.47752
10489	130	PBS	20200630_MG1655_mCherry_mcr-1_Prot15.014.txt	6.664745
10490	131	PBS	20200630_MG1655_mCherry_mcr-1_Prot15.014.txt	15.11759
10491	132	PBS	20200630_MG1655_mCherry_mcr-1_Prot15.014.txt	14.14227
10492	133	PBS	20200630_MG1655_mCherry_mcr-1_Prot15.014.txt	10.72861
10493	134	PBS	20200630_MG1655_mCherry_mcr-1_Prot15.014.txt	9.265622
10494	135	PBS	20200630_MG1655_mCherry_mcr-1_Prot15.014.txt	8.452848
10495	136	PBS	20200630_MG1655_mCherry_mcr-1_Prot15.014.txt	7.640074
10496	137	PBS	20200630_MG1655_mCherry_mcr-1_Prot15.014.txt	7.15241
10497	138	PBS	20200630_MG1655_mCherry_mcr-1_Prot15.014.txt	9.103067
10498	139	PBS	20200630_MG1655_mCherry_mcr-1_Prot15.014.txt	10.40351
10499	140	PBS	20200630_MG1655_mCherry_mcr-1_Prot15.014.txt	9.590732
10500	141	PBS	20200630_MG1655_mCherry_mcr-1_Prot15.014.txt	7.15241
10501	142	PBS	20200630_MG1655_mCherry_mcr-1_Prot15.014.txt	5.689417
10502	143	PBS	20200630_MG1655_mCherry_mcr-1_Prot15.014.txt	5.689417
10503	144	PBS	20200630_MG1655_mCherry_mcr-1_Prot15.014.txt	6.664745
10504	145	PBS	20200630_MG1655_mCherry_mcr-1_Prot15.014.txt	7.314965
10505	146	PBS	20200630_MG1655_mCherry_mcr-1_Prot15.014.txt	7.47752
10506	147	PBS	20200630_MG1655_mCherry_mcr-1_Prot15.014.txt	6.8273
10507	148	PBS	20200630_MG1655_mCherry_mcr-1_Prot15.014.txt	2.925986
10508	149	PBS	20200630_MG1655_mCherry_mcr-1_Prot15.014.txt	3.73876
10509	150	PBS	20200630_MG1655_mCherry_mcr-1_Prot15.014.txt	8.777958
10510	151	PBS	20200630_MG1655_mCherry_mcr-1_Prot15.014.txt	9.753286
10511	152	PBS	20200630_MG1655_mCherry_mcr-1_Prot15.014.txt	9.103067
10512	153	PBS	20200630_MG1655_mCherry_mcr-1_Prot15.014.txt	8.452848
10513	154	PBS	20200630_MG1655_mCherry_mcr-1_Prot15.014.txt	9.428177
10514	155	PBS	20200630_MG1655_mCherry_mcr-1_Prot15.014.txt	9.103067
10515	156	PBS	20200630_MG1655_mCherry_mcr-1_Prot15.014.txt	9.428177
10516	157	PBS	20200630_MG1655_mCherry_mcr-1_Prot15.014.txt	11.05372
10517	158	PBS	20200630_MG1655_mCherry_mcr-1_Prot15.014.txt	7.965184
10518	159	PBS	20200630_MG1655_mCherry_mcr-1_Prot15.014.txt	6.8273
10519	160	PBS	20200630_MG1655_mCherry_mcr-1_Prot15.014.txt	8.127738
10520	161	PBS	20200630_MG1655_mCherry_mcr-1_Prot15.014.txt	8.615403
10521	162	PBS	20200630_MG1655_mCherry_mcr-1_Prot15.014.txt	7.802629
10522	163	PBS	20200630_MG1655_mCherry_mcr-1_Prot15.014.txt	8.290294
10523	164	PBS	20200630_MG1655_mCherry_mcr-1_Prot15.014.txt	7.965184
10524	165	PBS	20200630_MG1655_mCherry_mcr-1_Prot15.014.txt	8.452848
10525	166	PBS	20200630_MG1655_mCherry_mcr-1_Prot15.014.txt	7.314965
10526	167	PBS	20200630_MG1655_mCherry_mcr-1_Prot15.014.txt	7.802629
10527	168	PBS	20200630_MG1655_mCherry_mcr-1_Prot15.014.txt	7.802629
10528	169	PBS	20200630_MG1655_mCherry_mcr-1_Prot15.014.txt	8.777958
10529	170	PBS	20200630_MG1655_mCherry_mcr-1_Prot15.014.txt	7.15241
10530	171	PBS	20200630_MG1655_mCherry_mcr-1_Prot15.014.txt	10.0784
10531	172	PBS	20200630_MG1655_mCherry_mcr-1_Prot15.014.txt	6.8273
10532	173	PBS	20200630_MG1655_mCherry_mcr-1_Prot15.014.txt	4.876643
10533	174	PBS	20200630_MG1655_mCherry_mcr-1_Prot15.014.txt	2.438322
10534	175	PBS	20200630_MG1655_mCherry_mcr-1_Prot15.014.txt	8.127738
10535	176	PBS	20200630_MG1655_mCherry_mcr-1_Prot15.014.txt	10.0784
10536	177	PBS	20200630_MG1655_mCherry_mcr-1_Prot15.014.txt	9.265622
10537	178	PBS	20200630_MG1655_mCherry_mcr-1_Prot15.014.txt	9.915841
10538	179	PBS	20200630_MG1655_mCherry_mcr-1_Prot15.014.txt	7.965184
10539	180	PBS	20200630_MG1655_mCherry_mcr-1_Prot15.014.txt	8.777958
10540	181	PBS	20200630_MG1655_mCherry_mcr-1_Prot15.014.txt	8.452848
10541	182	PBS	20200630_MG1655_mCherry_mcr-1_Prot15.014.txt	9.103067
10542	183	PBS	20200630_MG1655_mCherry_mcr-1_Prot15.014.txt	8.615403
10543	184	PBS	20200630_MG1655_mCherry_mcr-1_Prot15.014.txt	6.177081
10544	185	PBS	20200630_MG1655_mCherry_mcr-1_Prot15.014.txt	7.640074
10545	186	PBS	20200630_MG1655_mCherry_mcr-1_Prot15.014.txt	6.8273
10546	187	PBS	20200630_MG1655_mCherry_mcr-1_Prot15.014.txt	6.502191
10547	188	PBS	20200630_MG1655_mCherry_mcr-1_Prot15.014.txt	7.314965
10548	189	PBS	20200630_MG1655_mCherry_mcr-1_Prot15.014.txt	6.339636
10549	190	PBS	20200630_MG1655_mCherry_mcr-1_Prot15.014.txt	6.989855
10550	191	PBS	20200630_MG1655_mCherry_mcr-1_Prot15.014.txt	7.802629
10551	192	PBS	20200630_MG1655_mCherry_mcr-1_Prot15.014.txt	8.777958
10552	193	PBS	20200630_MG1655_mCherry_mcr-1_Prot15.014.txt	7.47752
10553	194	PBS	20200630_MG1655_mCherry_mcr-1_Prot15.014.txt	8.615403
10554	195	PBS	20200630_MG1655_mCherry_mcr-1_Prot15.014.txt	7.47752
10555	196	PBS	20200630_MG1655_mCherry_mcr-1_Prot15.014.txt	6.8273
10556	197	PBS	20200630_MG1655_mCherry_mcr-1_Prot15.014.txt	4.876643
10557	198	PBS	20200630_MG1655_mCherry_mcr-1_Prot15.014.txt	5.526862
10558	199	PBS	20200630_MG1655_mCherry_mcr-1_Prot15.014.txt	6.177081
10559	200	PBS	20200630_MG1655_mCherry_mcr-1_Prot15.014.txt	7.314965
10560	201	PBS	20200630_MG1655_mCherry_mcr-1_Prot15.014.txt	4.226424
10561	202	PBS	20200630_MG1655_mCherry_mcr-1_Prot15.014.txt	9.103067
10562	203	PBS	20200630_MG1655_mCherry_mcr-1_Prot15.014.txt	9.590732
10563	204	PBS	20200630_MG1655_mCherry_mcr-1_Prot15.014.txt	9.428177
10564	205	PBS	20200630_MG1655_mCherry_mcr-1_Prot15.014.txt	9.265622
10565	206	PBS	20200630_MG1655_mCherry_mcr-1_Prot15.014.txt	8.127738
10566	207	PBS	20200630_MG1655_mCherry_mcr-1_Prot15.014.txt	8.452848
10567	208	PBS	20200630_MG1655_mCherry_mcr-1_Prot15.014.txt	7.47752
10568	209	PBS	20200630_MG1655_mCherry_mcr-1_Prot15.014.txt	7.314965
10569	210	PBS	20200630_MG1655_mCherry_mcr-1_Prot15.014.txt	9.428177
10570	211	PBS	20200630_MG1655_mCherry_mcr-1_Prot15.014.txt	9.915841
10571	212	PBS	20200630_MG1655_mCherry_mcr-1_Prot15.014.txt	8.615403
10572	213	PBS	20200630_MG1655_mCherry_mcr-1_Prot15.014.txt	10.56606
10573	214	PBS	20200630_MG1655_mCherry_mcr-1_Prot15.014.txt	9.590732
10574	215	PBS	20200630_MG1655_mCherry_mcr-1_Prot15.014.txt	9.428177
10575	216	PBS	20200630_MG1655_mCherry_mcr-1_Prot15.014.txt	10.24095
10576	217	PBS	20200630_MG1655_mCherry_mcr-1_Prot15.014.txt	10.0784
10577	218	PBS	20200630_MG1655_mCherry_mcr-1_Prot15.014.txt	11.05372
10578	219	PBS	20200630_MG1655_mCherry_mcr-1_Prot15.014.txt	7.802629
10579	220	PBS	20200630_MG1655_mCherry_mcr-1_Prot15.014.txt	8.615403
10580	221	PBS	20200630_MG1655_mCherry_mcr-1_Prot15.014.txt	9.428177
10581	222	PBS	20200630_MG1655_mCherry_mcr-1_Prot15.014.txt	9.915841
10582	223	PBS	20200630_MG1655_mCherry_mcr-1_Prot15.014.txt	7.47752
10583	224	PBS	20200630_MG1655_mCherry_mcr-1_Prot15.014.txt	8.940513
10584	225	PBS	20200630_MG1655_mCherry_mcr-1_Prot15.014.txt	8.452848
10585	226	PBS	20200630_MG1655_mCherry_mcr-1_Prot15.014.txt	9.590732
10586	227	PBS	20200630_MG1655_mCherry_mcr-1_Prot15.014.txt	7.15241
10587	228	PBS	20200630_MG1655_mCherry_mcr-1_Prot15.014.txt	6.339636
10588	229	PBS	20200630_MG1655_mCherry_mcr-1_Prot15.014.txt	3.088541
10589	230	PBS	20200630_MG1655_mCherry_mcr-1_Prot15.014.txt	16.25548
10590	231	PBS	20200630_MG1655_mCherry_mcr-1_Prot15.014.txt	8.940513
10591	232	PBS	20200630_MG1655_mCherry_mcr-1_Prot15.014.txt	9.103067
10592	233	PBS	20200630_MG1655_mCherry_mcr-1_Prot15.014.txt	8.940513
10593	234	PBS	20200630_MG1655_mCherry_mcr-1_Prot15.014.txt	9.753286
10594	235	PBS	20200630_MG1655_mCherry_mcr-1_Prot15.014.txt	11.21628
10595	236	PBS	20200630_MG1655_mCherry_mcr-1_Prot15.014.txt	8.615403
10596	237	PBS	20200630_MG1655_mCherry_mcr-1_Prot15.014.txt	7.965184
10597	238	PBS	20200630_MG1655_mCherry_mcr-1_Prot15.014.txt	8.452848
10598	239	PBS	20200630_MG1655_mCherry_mcr-1_Prot15.014.txt	8.127738
10599	240	PBS	20200630_MG1655_mCherry_mcr-1_Prot15.014.txt	7.314965
10600	241	PBS	20200630_MG1655_mCherry_mcr-1_Prot15.014.txt	7.965184
10601	242	PBS	20200630_MG1655_mCherry_mcr-1_Prot15.014.txt	7.640074
10602	243	PBS	20200630_MG1655_mCherry_mcr-1_Prot15.014.txt	6.502191
10603	244	PBS	20200630_MG1655_mCherry_mcr-1_Prot15.014.txt	9.590732
10604	245	PBS	20200630_MG1655_mCherry_mcr-1_Prot15.014.txt	9.590732
10605	246	PBS	20200630_MG1655_mCherry_mcr-1_Prot15.014.txt	11.70394
10606	247	PBS	20200630_MG1655_mCherry_mcr-1_Prot15.014.txt	9.915841
10607	248	PBS	20200630_MG1655_mCherry_mcr-1_Prot15.014.txt	11.37883
10608	249	PBS	20200630_MG1655_mCherry_mcr-1_Prot15.014.txt	8.777958
10609	250	PBS	20200630_MG1655_mCherry_mcr-1_Prot15.014.txt	8.615403
10610	251	PBS	20200630_MG1655_mCherry_mcr-1_Prot15.014.txt	11.37883
10611	252	PBS	20200630_MG1655_mCherry_mcr-1_Prot15.014.txt	12.02905
10612	253	PBS	20200630_MG1655_mCherry_mcr-1_Prot15.014.txt	8.940513
10613	254	PBS	20200630_MG1655_mCherry_mcr-1_Prot15.014.txt	11.37883
10614	255	PBS	20200630_MG1655_mCherry_mcr-1_Prot15.014.txt	15.11759
10615	256	PBS	20200630_MG1655_mCherry_mcr-1_Prot15.014.txt	14.30482
10616	257	PBS	20200630_MG1655_mCherry_mcr-1_Prot15.014.txt	8.777958
10617	258	PBS	20200630_MG1655_mCherry_mcr-1_Prot15.014.txt	5.851972
10618	259	PBS	20200630_MG1655_mCherry_mcr-1_Prot15.014.txt	3.901314
10619	260	PBS	20200630_MG1655_mCherry_mcr-1_Prot15.014.txt	2.275767
10620	261	PBS	20200630_MG1655_mCherry_mcr-1_Prot15.014.txt	26.49643
10621	262	PBS	20200630_MG1655_mCherry_mcr-1_Prot15.014.txt	9.753286
10622	263	PBS	20200630_MG1655_mCherry_mcr-1_Prot15.014.txt	9.265622
10623	264	PBS	20200630_MG1655_mCherry_mcr-1_Prot15.014.txt	7.15241
10624	265	PBS	20200630_MG1655_mCherry_mcr-1_Prot15.014.txt	8.777958
10625	266	PBS	20200630_MG1655_mCherry_mcr-1_Prot15.014.txt	9.753286
10626	267	PBS	20200630_MG1655_mCherry_mcr-1_Prot15.014.txt	11.37883
10627	268	PBS	20200630_MG1655_mCherry_mcr-1_Prot15.014.txt	9.428177
10628	269	PBS	20200630_MG1655_mCherry_mcr-1_Prot15.014.txt	7.314965
10629	270	PBS	20200630_MG1655_mCherry_mcr-1_Prot15.014.txt	6.8273
10630	271	PBS	20200630_MG1655_mCherry_mcr-1_Prot15.014.txt	6.502191
10631	272	PBS	20200630_MG1655_mCherry_mcr-1_Prot15.014.txt	5.201753
10632	273	PBS	20200630_MG1655_mCherry_mcr-1_Prot15.014.txt	6.8273
10633	274	PBS	20200630_MG1655_mCherry_mcr-1_Prot15.014.txt	6.664745
10634	275	PBS	20200630_MG1655_mCherry_mcr-1_Prot15.014.txt	9.103067
10635	276	PBS	20200630_MG1655_mCherry_mcr-1_Prot15.014.txt	8.615403
10636	277	PBS	20200630_MG1655_mCherry_mcr-1_Prot15.014.txt	7.802629
10637	278	PBS	20200630_MG1655_mCherry_mcr-1_Prot15.014.txt	10.40351
10638	279	PBS	20200630_MG1655_mCherry_mcr-1_Prot15.014.txt	9.265622
10639	280	PBS	20200630_MG1655_mCherry_mcr-1_Prot15.014.txt	6.664745
10640	281	PBS	20200630_MG1655_mCherry_mcr-1_Prot15.014.txt	7.15241
10641	282	PBS	20200630_MG1655_mCherry_mcr-1_Prot15.014.txt	7.314965
10642	283	PBS	20200630_MG1655_mCherry_mcr-1_Prot15.014.txt	9.103067
10643	284	PBS	20200630_MG1655_mCherry_mcr-1_Prot15.014.txt	8.452848
10644	285	PBS	20200630_MG1655_mCherry_mcr-1_Prot15.014.txt	8.127738
10645	286	PBS	20200630_MG1655_mCherry_mcr-1_Prot15.014.txt	7.640074
10646	287	PBS	20200630_MG1655_mCherry_mcr-1_Prot15.014.txt	10.72861
10647	288	PBS	20200630_MG1655_mCherry_mcr-1_Prot15.014.txt	8.127738
10648	289	PBS	20200630_MG1655_mCherry_mcr-1_Prot15.014.txt	4.714088
10649	290	PBS	20200630_MG1655_mCherry_mcr-1_Prot15.014.txt	5.201753
10650	291	PBS	20200630_MG1655_mCherry_mcr-1_Prot15.014.txt	4.551534
10651	292	PBS	20200630_MG1655_mCherry_mcr-1_Prot15.014.txt	9.428177
10652	293	PBS	20200630_MG1655_mCherry_mcr-1_Prot15.014.txt	10.24095
10653	294	PBS	20200630_MG1655_mCherry_mcr-1_Prot15.014.txt	6.989855
10654	295	PBS	20200630_MG1655_mCherry_mcr-1_Prot15.014.txt	9.915841
10655	296	PBS	20200630_MG1655_mCherry_mcr-1_Prot15.014.txt	11.21628
10656	297	PBS	20200630_MG1655_mCherry_mcr-1_Prot15.014.txt	7.640074
10657	298	PBS	20200630_MG1655_mCherry_mcr-1_Prot15.014.txt	8.452848
10658	299	PBS	20200630_MG1655_mCherry_mcr-1_Prot15.014.txt	8.290294
10659	300	PBS	20200630_MG1655_mCherry_mcr-1_Prot15.014.txt	7.314965
10660	301	PBS	20200630_MG1655_mCherry_mcr-1_Prot15.014.txt	5.689417
10661	302	PBS	20200630_MG1655_mCherry_mcr-1_Prot15.014.txt	7.640074
10662	303	PBS	20200630_MG1655_mCherry_mcr-1_Prot15.014.txt	7.965184
10663	304	PBS	20200630_MG1655_mCherry_mcr-1_Prot15.014.txt	7.802629
10664	305	PBS	20200630_MG1655_mCherry_mcr-1_Prot15.014.txt	6.014526
10665	306	PBS	20200630_MG1655_mCherry_mcr-1_Prot15.014.txt	6.8273
10666	307	PBS	20200630_MG1655_mCherry_mcr-1_Prot15.014.txt	6.177081
10667	308	PBS	20200630_MG1655_mCherry_mcr-1_Prot15.014.txt	6.664745
10668	309	PBS	20200630_MG1655_mCherry_mcr-1_Prot15.014.txt	6.664745
10669	310	PBS	20200630_MG1655_mCherry_mcr-1_Prot15.014.txt	6.339636
10670	311	PBS	20200630_MG1655_mCherry_mcr-1_Prot15.014.txt	6.664745
10671	312	PBS	20200630_MG1655_mCherry_mcr-1_Prot15.014.txt	7.314965
10672	313	PBS	20200630_MG1655_mCherry_mcr-1_Prot15.014.txt	8.940513
10673	314	PBS	20200630_MG1655_mCherry_mcr-1_Prot15.014.txt	7.802629
10674	315	PBS	20200630_MG1655_mCherry_mcr-1_Prot15.014.txt	6.664745
10675	316	PBS	20200630_MG1655_mCherry_mcr-1_Prot15.014.txt	7.965184
10676	317	PBS	20200630_MG1655_mCherry_mcr-1_Prot15.014.txt	8.127738
10677	318	PBS	20200630_MG1655_mCherry_mcr-1_Prot15.014.txt	8.452848
10678	319	PBS	20200630_MG1655_mCherry_mcr-1_Prot15.014.txt	8.127738
10679	320	PBS	20200630_MG1655_mCherry_mcr-1_Prot15.014.txt	5.364307
10680	321	PBS	20200630_MG1655_mCherry_mcr-1_Prot15.014.txt	2.925986
10681	322	PBS	20200630_MG1655_mCherry_mcr-1_Prot15.014.txt	2.113212
10682	323	PBS	20200630_MG1655_mCherry_mcr-1_Prot15.014.txt	6.989855
10683	324	PBS	20200630_MG1655_mCherry_mcr-1_Prot15.014.txt	10.89117
10684	325	PBS	20200630_MG1655_mCherry_mcr-1_Prot15.014.txt	11.54139
10685	326	PBS	20200630_MG1655_mCherry_mcr-1_Prot15.014.txt	11.70394
10686	327	PBS	20200630_MG1655_mCherry_mcr-1_Prot15.014.txt	6.8273
10687	328	PBS	20200630_MG1655_mCherry_mcr-1_Prot15.014.txt	9.753286
10688	329	PBS	20200630_MG1655_mCherry_mcr-1_Prot15.014.txt	13.6546
10689	330	PBS	20200630_MG1655_mCherry_mcr-1_Prot15.014.txt	9.428177
10690	331	PBS	20200630_MG1655_mCherry_mcr-1_Prot15.014.txt	9.915841
10691	332	PBS	20200630_MG1655_mCherry_mcr-1_Prot15.014.txt	10.0784
10692	333	PBS	20200630_MG1655_mCherry_mcr-1_Prot15.014.txt	7.965184
10693	334	PBS	20200630_MG1655_mCherry_mcr-1_Prot15.014.txt	9.428177
10694	335	PBS	20200630_MG1655_mCherry_mcr-1_Prot15.014.txt	8.777958
10695	336	PBS	20200630_MG1655_mCherry_mcr-1_Prot15.014.txt	12.19161
10696	337	PBS	20200630_MG1655_mCherry_mcr-1_Prot15.014.txt	7.15241
10697	338	PBS	20200630_MG1655_mCherry_mcr-1_Prot15.014.txt	9.753286
10698	339	PBS	20200630_MG1655_mCherry_mcr-1_Prot15.014.txt	9.103067
10699	340	PBS	20200630_MG1655_mCherry_mcr-1_Prot15.014.txt	6.339636
10700	341	PBS	20200630_MG1655_mCherry_mcr-1_Prot15.014.txt	7.314965
10701	342	PBS	20200630_MG1655_mCherry_mcr-1_Prot15.014.txt	6.8273
10702	343	PBS	20200630_MG1655_mCherry_mcr-1_Prot15.014.txt	7.640074
10703	344	PBS	20200630_MG1655_mCherry_mcr-1_Prot15.014.txt	7.802629
10704	345	PBS	20200630_MG1655_mCherry_mcr-1_Prot15.014.txt	7.47752
10705	346	PBS	20200630_MG1655_mCherry_mcr-1_Prot15.014.txt	7.802629
10706	347	PBS	20200630_MG1655_mCherry_mcr-1_Prot15.014.txt	7.640074
10707	348	PBS	20200630_MG1655_mCherry_mcr-1_Prot15.014.txt	8.452848
10708	349	PBS	20200630_MG1655_mCherry_mcr-1_Prot15.014.txt	10.40351
10709	350	PBS	20200630_MG1655_mCherry_mcr-1_Prot15.014.txt	13.97971
10710	351	PBS	20200630_MG1655_mCherry_mcr-1_Prot15.014.txt	12.35416
10711	352	PBS	20200630_MG1655_mCherry_mcr-1_Prot15.014.txt	5.364307
10712	353	PBS	20200630_MG1655_mCherry_mcr-1_Prot15.014.txt	2.113212
10713	354	PBS	20200630_MG1655_mCherry_mcr-1_Prot15.014.txt	1.625548
10714	355	PBS	20200630_MG1655_mCherry_mcr-1_Prot15.014.txt	10.89117
10715	356	PBS	20200630_MG1655_mCherry_mcr-1_Prot15.014.txt	6.664745
10716	357	PBS	20200630_MG1655_mCherry_mcr-1_Prot15.014.txt	6.177081
10717	358	PBS	20200630_MG1655_mCherry_mcr-1_Prot15.014.txt	6.339636
10718	359	PBS	20200630_MG1655_mCherry_mcr-1_Prot15.014.txt	5.851972
10719	360	PBS	20200630_MG1655_mCherry_mcr-1_Prot15.014.txt	7.640074
10720	361	PBS	20200630_MG1655_mCherry_mcr-1_Prot15.014.txt	10.40351
10721	362	PBS	20200630_MG1655_mCherry_mcr-1_Prot15.014.txt	10.40351
10722	363	PBS	20200630_MG1655_mCherry_mcr-1_Prot15.014.txt	10.0784
10723	364	PBS	20200630_MG1655_mCherry_mcr-1_Prot15.014.txt	10.40351
10724	365	PBS	20200630_MG1655_mCherry_mcr-1_Prot15.014.txt	9.428177
10725	366	PBS	20200630_MG1655_mCherry_mcr-1_Prot15.014.txt	9.265622
10726	367	PBS	20200630_MG1655_mCherry_mcr-1_Prot15.014.txt	8.290294
10727	368	PBS	20200630_MG1655_mCherry_mcr-1_Prot15.014.txt	7.15241
10728	369	PBS	20200630_MG1655_mCherry_mcr-1_Prot15.014.txt	8.777958
10729	370	PBS	20200630_MG1655_mCherry_mcr-1_Prot15.014.txt	6.502191
10730	371	PBS	20200630_MG1655_mCherry_mcr-1_Prot15.014.txt	7.314965
10731	372	PBS	20200630_MG1655_mCherry_mcr-1_Prot15.014.txt	6.8273
10732	373	PBS	20200630_MG1655_mCherry_mcr-1_Prot15.014.txt	7.802629
10733	374	PBS	20200630_MG1655_mCherry_mcr-1_Prot15.014.txt	8.615403
10734	375	PBS	20200630_MG1655_mCherry_mcr-1_Prot15.014.txt	6.664745
10735	376	PBS	20200630_MG1655_mCherry_mcr-1_Prot15.014.txt	7.640074
10736	377	PBS	20200630_MG1655_mCherry_mcr-1_Prot15.014.txt	9.590732
10737	378	PBS	20200630_MG1655_mCherry_mcr-1_Prot15.014.txt	7.965184
10738	379	PBS	20200630_MG1655_mCherry_mcr-1_Prot15.014.txt	6.177081
10739	380	PBS	20200630_MG1655_mCherry_mcr-1_Prot15.014.txt	7.965184
10740	381	PBS	20200630_MG1655_mCherry_mcr-1_Prot15.014.txt	7.47752
10741	382	PBS	20200630_MG1655_mCherry_mcr-1_Prot15.014.txt	7.314965
10742	383	PBS	20200630_MG1655_mCherry_mcr-1_Prot15.014.txt	6.014526
10743	384	PBS	20200630_MG1655_mCherry_mcr-1_Prot15.014.txt	5.201753
10744	385	PBS	20200630_MG1655_mCherry_mcr-1_Prot15.014.txt	4.876643
10745	386	PBS	20200630_MG1655_mCherry_mcr-1_Prot15.014.txt	4.876643
10746	387	PBS	20200630_MG1655_mCherry_mcr-1_Prot15.014.txt	4.226424
10747	388	PBS	20200630_MG1655_mCherry_mcr-1_Prot15.014.txt	1.462993
10748	389	PBS	20200630_MG1655_mCherry_mcr-1_Prot15.014.txt	9.103067
10749	390	PBS	20200630_MG1655_mCherry_mcr-1_Prot15.014.txt	9.590732
10750	391	PBS	20200630_MG1655_mCherry_mcr-1_Prot15.014.txt	6.8273
10751	392	PBS	20200630_MG1655_mCherry_mcr-1_Prot15.014.txt	8.127738
10752	393	PBS	20200630_MG1655_mCherry_mcr-1_Prot15.014.txt	7.47752
10753	394	PBS	20200630_MG1655_mCherry_mcr-1_Prot15.014.txt	6.177081
10754	395	PBS	20200630_MG1655_mCherry_mcr-1_Prot15.014.txt	7.15241
10755	396	PBS	20200630_MG1655_mCherry_mcr-1_Prot15.014.txt	9.753286
10756	397	PBS	20200630_MG1655_mCherry_mcr-1_Prot15.014.txt	7.640074
10757	398	PBS	20200630_MG1655_mCherry_mcr-1_Prot15.014.txt	10.0784
10758	399	PBS	20200630_MG1655_mCherry_mcr-1_Prot15.014.txt	8.940513
10759	400	PBS	20200630_MG1655_mCherry_mcr-1_Prot15.014.txt	9.590732
10760	401	PBS	20200630_MG1655_mCherry_mcr-1_Prot15.014.txt	9.915841
10761	402	PBS	20200630_MG1655_mCherry_mcr-1_Prot15.014.txt	11.21628
10762	403	PBS	20200630_MG1655_mCherry_mcr-1_Prot15.014.txt	10.40351
10763	404	PBS	20200630_MG1655_mCherry_mcr-1_Prot15.014.txt	9.590732
10764	405	PBS	20200630_MG1655_mCherry_mcr-1_Prot15.014.txt	11.37883
10765	406	PBS	20200630_MG1655_mCherry_mcr-1_Prot15.014.txt	10.89117
10766	407	PBS	20200630_MG1655_mCherry_mcr-1_Prot15.014.txt	8.290294
10767	408	PBS	20200630_MG1655_mCherry_mcr-1_Prot15.014.txt	6.8273
10768	409	PBS	20200630_MG1655_mCherry_mcr-1_Prot15.014.txt	6.502191
10769	410	PBS	20200630_MG1655_mCherry_mcr-1_Prot15.014.txt	5.039198
10770	411	PBS	20200630_MG1655_mCherry_mcr-1_Prot15.014.txt	6.8273
10771	412	PBS	20200630_MG1655_mCherry_mcr-1_Prot15.014.txt	8.290294
10772	413	PBS	20200630_MG1655_mCherry_mcr-1_Prot15.014.txt	7.802629
10773	414	PBS	20200630_MG1655_mCherry_mcr-1_Prot15.014.txt	10.0784
10774	415	PBS	20200630_MG1655_mCherry_mcr-1_Prot15.014.txt	12.02905
10775	416	PBS	20200630_MG1655_mCherry_mcr-1_Prot15.014.txt	10.40351
10776	417	PBS	20200630_MG1655_mCherry_mcr-1_Prot15.014.txt	7.802629
10777	418	PBS	20200630_MG1655_mCherry_mcr-1_Prot15.014.txt	3.901314
10778	419	PBS	20200630_MG1655_mCherry_mcr-1_Prot15.014.txt	3.088541
10779	420	PBS	20200630_MG1655_mCherry_mcr-1_Prot15.014.txt	1.788103
10780	421	PBS	20200630_MG1655_mCherry_mcr-1_Prot15.014.txt	1.300438
10781	422	PBS	20200630_MG1655_mCherry_mcr-1_Prot15.014.txt	1.625548
10782	423	PBS	20200630_MG1655_mCherry_mcr-1_Prot15.014.txt	6.664745
10783	424	PBS	20200630_MG1655_mCherry_mcr-1_Prot15.014.txt	5.526862
10784	425	PBS	20200630_MG1655_mCherry_mcr-1_Prot15.014.txt	8.777958
10785	426	PBS	20200630_MG1655_mCherry_mcr-1_Prot15.014.txt	10.89117
10786	427	PBS	20200630_MG1655_mCherry_mcr-1_Prot15.014.txt	6.664745
10787	428	PBS	20200630_MG1655_mCherry_mcr-1_Prot15.014.txt	9.265622
10788	429	PBS	20200630_MG1655_mCherry_mcr-1_Prot15.014.txt	7.47752
10789	430	PBS	20200630_MG1655_mCherry_mcr-1_Prot15.014.txt	8.940513
10790	431	PBS	20200630_MG1655_mCherry_mcr-1_Prot15.014.txt	9.590732
10791	432	PBS	20200630_MG1655_mCherry_mcr-1_Prot15.014.txt	7.314965
10792	433	PBS	20200630_MG1655_mCherry_mcr-1_Prot15.014.txt	8.127738
10793	434	PBS	20200630_MG1655_mCherry_mcr-1_Prot15.014.txt	8.290294
10794	435	PBS	20200630_MG1655_mCherry_mcr-1_Prot15.014.txt	9.103067
10795	436	PBS	20200630_MG1655_mCherry_mcr-1_Prot15.014.txt	6.664745
10796	437	PBS	20200630_MG1655_mCherry_mcr-1_Prot15.014.txt	7.965184
10797	438	PBS	20200630_MG1655_mCherry_mcr-1_Prot15.014.txt	7.47752
10798	439	PBS	20200630_MG1655_mCherry_mcr-1_Prot15.014.txt	8.290294
10799	440	PBS	20200630_MG1655_mCherry_mcr-1_Prot15.014.txt	9.590732
10800	441	PBS	20200630_MG1655_mCherry_mcr-1_Prot15.014.txt	6.339636
10801	442	PBS	20200630_MG1655_mCherry_mcr-1_Prot15.014.txt	8.127738
10802	443	PBS	20200630_MG1655_mCherry_mcr-1_Prot15.014.txt	7.15241
10803	444	PBS	20200630_MG1655_mCherry_mcr-1_Prot15.014.txt	8.127738
10804	445	PBS	20200630_MG1655_mCherry_mcr-1_Prot15.014.txt	8.940513
10805	446	PBS	20200630_MG1655_mCherry_mcr-1_Prot15.014.txt	7.640074
10806	447	PBS	20200630_MG1655_mCherry_mcr-1_Prot15.014.txt	7.47752
10807	448	PBS	20200630_MG1655_mCherry_mcr-1_Prot15.014.txt	6.664745
10808	449	PBS	20200630_MG1655_mCherry_mcr-1_Prot15.014.txt	6.664745
10809	450	PBS	20200630_MG1655_mCherry_mcr-1_Prot15.014.txt	7.640074
10810	451	PBS	20200630_MG1655_mCherry_mcr-1_Prot15.014.txt	5.364307
10811	452	PBS	20200630_MG1655_mCherry_mcr-1_Prot15.014.txt	5.039198
10812	453	PBS	20200630_MG1655_mCherry_mcr-1_Prot15.014.txt	3.251095
10813	454	PBS	20200630_MG1655_mCherry_mcr-1_Prot15.014.txt	1.950657
10814	455	PBS	20200630_MG1655_mCherry_mcr-1_Prot15.014.txt	1.462993
10815	456	PBS	20200630_MG1655_mCherry_mcr-1_Prot15.014.txt	8.290294
10816	457	PBS	20200630_MG1655_mCherry_mcr-1_Prot15.014.txt	11.21628
10817	458	PBS	20200630_MG1655_mCherry_mcr-1_Prot15.014.txt	10.89117
10818	459	PBS	20200630_MG1655_mCherry_mcr-1_Prot15.014.txt	10.24095
10819	460	PBS	20200630_MG1655_mCherry_mcr-1_Prot15.014.txt	7.965184
10820	461	PBS	20200630_MG1655_mCherry_mcr-1_Prot15.014.txt	9.265622
10821	462	PBS	20200630_MG1655_mCherry_mcr-1_Prot15.014.txt	8.777958
10822	463	PBS	20200630_MG1655_mCherry_mcr-1_Prot15.014.txt	13.32949
10823	464	PBS	20200630_MG1655_mCherry_mcr-1_Prot15.014.txt	9.428177
10824	465	PBS	20200630_MG1655_mCherry_mcr-1_Prot15.014.txt	7.314965
10825	466	PBS	20200630_MG1655_mCherry_mcr-1_Prot15.014.txt	6.8273
10826	467	PBS	20200630_MG1655_mCherry_mcr-1_Prot15.014.txt	7.47752
10827	468	PBS	20200630_MG1655_mCherry_mcr-1_Prot15.014.txt	7.15241
10828	469	PBS	20200630_MG1655_mCherry_mcr-1_Prot15.014.txt	6.989855
10829	470	PBS	20200630_MG1655_mCherry_mcr-1_Prot15.014.txt	7.47752
10830	471	PBS	20200630_MG1655_mCherry_mcr-1_Prot15.014.txt	6.8273
10831	472	PBS	20200630_MG1655_mCherry_mcr-1_Prot15.014.txt	7.47752
10832	473	PBS	20200630_MG1655_mCherry_mcr-1_Prot15.014.txt	7.802629
10833	474	PBS	20200630_MG1655_mCherry_mcr-1_Prot15.014.txt	10.89117
10834	475	PBS	20200630_MG1655_mCherry_mcr-1_Prot15.014.txt	9.753286
10835	476	PBS	20200630_MG1655_mCherry_mcr-1_Prot15.014.txt	10.40351
10836	477	PBS	20200630_MG1655_mCherry_mcr-1_Prot15.014.txt	9.590732
10837	478	PBS	20200630_MG1655_mCherry_mcr-1_Prot15.014.txt	6.502191
10838	479	PBS	20200630_MG1655_mCherry_mcr-1_Prot15.014.txt	8.452848
10839	480	PBS	20200630_MG1655_mCherry_mcr-1_Prot15.014.txt	7.802629
10840	481	PBS	20200630_MG1655_mCherry_mcr-1_Prot15.014.txt	9.590732
10841	482	PBS	20200630_MG1655_mCherry_mcr-1_Prot15.014.txt	8.940513
10842	483	PBS	20200630_MG1655_mCherry_mcr-1_Prot15.014.txt	7.15241
10843	484	PBS	20200630_MG1655_mCherry_mcr-1_Prot15.014.txt	6.014526
10844	485	PBS	20200630_MG1655_mCherry_mcr-1_Prot15.014.txt	6.8273
10845	486	PBS	20200630_MG1655_mCherry_mcr-1_Prot15.014.txt	7.640074
10846	487	PBS	20200630_MG1655_mCherry_mcr-1_Prot15.014.txt	5.201753
10847	488	PBS	20200630_MG1655_mCherry_mcr-1_Prot15.014.txt	4.876643
10848	489	PBS	20200630_MG1655_mCherry_mcr-1_Prot15.014.txt	3.251095
10849	490	PBS	20200630_MG1655_mCherry_mcr-1_Prot15.014.txt	2.438322
10850	491	PBS	20200630_MG1655_mCherry_mcr-1_Prot15.014.txt	8.615403
10851	492	PBS	20200630_MG1655_mCherry_mcr-1_Prot15.014.txt	8.615403
10852	493	PBS	20200630_MG1655_mCherry_mcr-1_Prot15.014.txt	6.502191
10853	494	PBS	20200630_MG1655_mCherry_mcr-1_Prot15.014.txt	6.664745
10854	495	PBS	20200630_MG1655_mCherry_mcr-1_Prot15.014.txt	7.965184
10855	496	PBS	20200630_MG1655_mCherry_mcr-1_Prot15.014.txt	7.802629
10856	497	PBS	20200630_MG1655_mCherry_mcr-1_Prot15.014.txt	7.314965
10857	498	PBS	20200630_MG1655_mCherry_mcr-1_Prot15.014.txt	9.265622
10858	499	PBS	20200630_MG1655_mCherry_mcr-1_Prot15.014.txt	8.452848
10859	500	PBS	20200630_MG1655_mCherry_mcr-1_Prot15.014.txt	7.314965
10860	501	PBS	20200630_MG1655_mCherry_mcr-1_Prot15.014.txt	6.8273
10861	502	PBS	20200630_MG1655_mCherry_mcr-1_Prot15.014.txt	7.47752
10862	503	PBS	20200630_MG1655_mCherry_mcr-1_Prot15.014.txt	8.290294
10863	504	PBS	20200630_MG1655_mCherry_mcr-1_Prot15.014.txt	4.876643
10864	505	PBS	20200630_MG1655_mCherry_mcr-1_Prot15.014.txt	5.689417
10865	506	PBS	20200630_MG1655_mCherry_mcr-1_Prot15.014.txt	8.615403
10866	507	PBS	20200630_MG1655_mCherry_mcr-1_Prot15.014.txt	7.802629
10867	508	PBS	20200630_MG1655_mCherry_mcr-1_Prot15.014.txt	9.428177
10868	509	PBS	20200630_MG1655_mCherry_mcr-1_Prot15.014.txt	8.777958
10869	510	PBS	20200630_MG1655_mCherry_mcr-1_Prot15.014.txt	8.127738
10870	511	PBS	20200630_MG1655_mCherry_mcr-1_Prot15.014.txt	9.428177
10871	512	PBS	20200630_MG1655_mCherry_mcr-1_Prot15.014.txt	7.314965
10872	513	PBS	20200630_MG1655_mCherry_mcr-1_Prot15.014.txt	9.915841
10873	514	PBS	20200630_MG1655_mCherry_mcr-1_Prot15.014.txt	7.802629
10874	515	PBS	20200630_MG1655_mCherry_mcr-1_Prot15.014.txt	9.915841
10875	516	PBS	20200630_MG1655_mCherry_mcr-1_Prot15.014.txt	7.802629
10876	517	PBS	20200630_MG1655_mCherry_mcr-1_Prot15.014.txt	8.290294
10877	518	PBS	20200630_MG1655_mCherry_mcr-1_Prot15.014.txt	8.777958
10878	519	PBS	20200630_MG1655_mCherry_mcr-1_Prot15.014.txt	7.314965
10879	520	PBS	20200630_MG1655_mCherry_mcr-1_Prot15.014.txt	6.989855
10880	521	PBS	20200630_MG1655_mCherry_mcr-1_Prot15.014.txt	4.876643
10881	522	PBS	20200630_MG1655_mCherry_mcr-1_Prot15.014.txt	4.226424
10882	523	PBS	20200630_MG1655_mCherry_mcr-1_Prot15.014.txt	3.088541
10883	524	PBS	20200630_MG1655_mCherry_mcr-1_Prot15.014.txt	5.526862
10884	525	PBS	20200630_MG1655_mCherry_mcr-1_Prot15.014.txt	7.965184
10885	526	PBS	20200630_MG1655_mCherry_mcr-1_Prot15.014.txt	10.0784
10886	527	PBS	20200630_MG1655_mCherry_mcr-1_Prot15.014.txt	9.590732
10887	528	PBS	20200630_MG1655_mCherry_mcr-1_Prot15.014.txt	9.103067
10888	529	PBS	20200630_MG1655_mCherry_mcr-1_Prot15.014.txt	9.265622
10889	530	PBS	20200630_MG1655_mCherry_mcr-1_Prot15.014.txt	7.965184
10890	531	PBS	20200630_MG1655_mCherry_mcr-1_Prot15.014.txt	6.989855
10891	532	PBS	20200630_MG1655_mCherry_mcr-1_Prot15.014.txt	6.502191
10892	533	PBS	20200630_MG1655_mCherry_mcr-1_Prot15.014.txt	7.640074
10893	534	PBS	20200630_MG1655_mCherry_mcr-1_Prot15.014.txt	7.802629
10894	535	PBS	20200630_MG1655_mCherry_mcr-1_Prot15.014.txt	9.428177
10895	536	PBS	20200630_MG1655_mCherry_mcr-1_Prot15.014.txt	8.777958
10896	537	PBS	20200630_MG1655_mCherry_mcr-1_Prot15.014.txt	7.640074
10897	538	PBS	20200630_MG1655_mCherry_mcr-1_Prot15.014.txt	10.56606
10898	539	PBS	20200630_MG1655_mCherry_mcr-1_Prot15.014.txt	7.314965
10899	540	PBS	20200630_MG1655_mCherry_mcr-1_Prot15.014.txt	8.290294
10900	541	PBS	20200630_MG1655_mCherry_mcr-1_Prot15.014.txt	6.177081
10901	542	PBS	20200630_MG1655_mCherry_mcr-1_Prot15.014.txt	7.802629
10902	543	PBS	20200630_MG1655_mCherry_mcr-1_Prot15.014.txt	7.802629
10903	544	PBS	20200630_MG1655_mCherry_mcr-1_Prot15.014.txt	10.0784
10904	545	PBS	20200630_MG1655_mCherry_mcr-1_Prot15.014.txt	8.290294
10905	546	PBS	20200630_MG1655_mCherry_mcr-1_Prot15.014.txt	9.590732
10906	547	PBS	20200630_MG1655_mCherry_mcr-1_Prot15.014.txt	7.47752
10907	548	PBS	20200630_MG1655_mCherry_mcr-1_Prot15.014.txt	7.802629
10908	549	PBS	20200630_MG1655_mCherry_mcr-1_Prot15.014.txt	7.640074
10909	550	PBS	20200630_MG1655_mCherry_mcr-1_Prot15.014.txt	9.590732
10910	551	PBS	20200630_MG1655_mCherry_mcr-1_Prot15.014.txt	9.265622
10911	552	PBS	20200630_MG1655_mCherry_mcr-1_Prot15.014.txt	11.21628
10912	553	PBS	20200630_MG1655_mCherry_mcr-1_Prot15.014.txt	14.62993
10913	554	PBS	20200630_MG1655_mCherry_mcr-1_Prot15.014.txt	11.21628
10914	555	PBS	20200630_MG1655_mCherry_mcr-1_Prot15.014.txt	7.314965
10915	556	PBS	20200630_MG1655_mCherry_mcr-1_Prot15.014.txt	4.876643
10916	557	PBS	20200630_MG1655_mCherry_mcr-1_Prot15.014.txt	4.063869
10917	558	PBS	20200630_MG1655_mCherry_mcr-1_Prot15.014.txt	2.763431
10918	559	PBS	20200630_MG1655_mCherry_mcr-1_Prot15.014.txt	1.950657
10919	560	PBS	20200630_MG1655_mCherry_mcr-1_Prot15.014.txt	6.339636
10920	561	PBS	20200630_MG1655_mCherry_mcr-1_Prot15.014.txt	9.265622
10921	562	PBS	20200630_MG1655_mCherry_mcr-1_Prot15.014.txt	7.965184
10922	563	PBS	20200630_MG1655_mCherry_mcr-1_Prot15.014.txt	8.940513
10923	564	PBS	20200630_MG1655_mCherry_mcr-1_Prot15.014.txt	8.615403
10924	565	PBS	20200630_MG1655_mCherry_mcr-1_Prot15.014.txt	8.777958
10925	566	PBS	20200630_MG1655_mCherry_mcr-1_Prot15.014.txt	7.314965
10926	567	PBS	20200630_MG1655_mCherry_mcr-1_Prot15.014.txt	7.802629
10927	568	PBS	20200630_MG1655_mCherry_mcr-1_Prot15.014.txt	8.127738
10928	569	PBS	20200630_MG1655_mCherry_mcr-1_Prot15.014.txt	7.802629
10929	570	PBS	20200630_MG1655_mCherry_mcr-1_Prot15.014.txt	5.364307
10930	571	PBS	20200630_MG1655_mCherry_mcr-1_Prot15.014.txt	7.965184
10931	572	PBS	20200630_MG1655_mCherry_mcr-1_Prot15.014.txt	8.777958
10932	573	PBS	20200630_MG1655_mCherry_mcr-1_Prot15.014.txt	7.15241
10933	574	PBS	20200630_MG1655_mCherry_mcr-1_Prot15.014.txt	9.428177
10934	575	PBS	20200630_MG1655_mCherry_mcr-1_Prot15.014.txt	8.452848
10935	576	PBS	20200630_MG1655_mCherry_mcr-1_Prot15.014.txt	6.502191
10936	577	PBS	20200630_MG1655_mCherry_mcr-1_Prot15.014.txt	9.428177
10937	578	PBS	20200630_MG1655_mCherry_mcr-1_Prot15.014.txt	11.21628
10938	579	PBS	20200630_MG1655_mCherry_mcr-1_Prot15.014.txt	12.84183
10939	580	PBS	20200630_MG1655_mCherry_mcr-1_Prot15.014.txt	8.777958
10940	581	PBS	20200630_MG1655_mCherry_mcr-1_Prot15.014.txt	7.640074
10941	582	PBS	20200630_MG1655_mCherry_mcr-1_Prot15.014.txt	6.664745
10942	583	PBS	20200630_MG1655_mCherry_mcr-1_Prot15.014.txt	10.24095
10943	584	PBS	20200630_MG1655_mCherry_mcr-1_Prot15.014.txt	7.47752
10944	585	PBS	20200630_MG1655_mCherry_mcr-1_Prot15.014.txt	7.47752
10945	586	PBS	20200630_MG1655_mCherry_mcr-1_Prot15.014.txt	8.452848
10946	587	PBS	20200630_MG1655_mCherry_mcr-1_Prot15.014.txt	7.640074
10947	588	PBS	20200630_MG1655_mCherry_mcr-1_Prot15.014.txt	7.314965
10948	589	PBS	20200630_MG1655_mCherry_mcr-1_Prot15.014.txt	7.802629
10949	590	PBS	20200630_MG1655_mCherry_mcr-1_Prot15.014.txt	7.965184
10950	591	PBS	20200630_MG1655_mCherry_mcr-1_Prot15.014.txt	4.388979
10951	592	PBS	20200630_MG1655_mCherry_mcr-1_Prot15.014.txt	3.576205
10952	593	PBS	20200630_MG1655_mCherry_mcr-1_Prot15.014.txt	2.763431
10953	594	PBS	20200630_MG1655_mCherry_mcr-1_Prot15.014.txt	1.788103
10954	595	PBS	20200630_MG1655_mCherry_mcr-1_Prot15.014.txt	10.72861
10955	596	PBS	20200630_MG1655_mCherry_mcr-1_Prot15.014.txt	9.428177
10956	597	PBS	20200630_MG1655_mCherry_mcr-1_Prot15.014.txt	8.290294
10957	598	PBS	20200630_MG1655_mCherry_mcr-1_Prot15.014.txt	9.428177
10958	599	PBS	20200630_MG1655_mCherry_mcr-1_Prot15.014.txt	8.615403
10959	600	PBS	20200630_MG1655_mCherry_mcr-1_Prot15.014.txt	8.615403
10960	601	PBS	20200630_MG1655_mCherry_mcr-1_Prot15.014.txt	10.56606
10961	602	PBS	20200630_MG1655_mCherry_mcr-1_Prot15.014.txt	8.290294
10962	603	PBS	20200630_MG1655_mCherry_mcr-1_Prot15.014.txt	9.428177
10963	604	PBS	20200630_MG1655_mCherry_mcr-1_Prot15.014.txt	8.777958
10964	605	PBS	20200630_MG1655_mCherry_mcr-1_Prot15.014.txt	7.802629
10965	606	PBS	20200630_MG1655_mCherry_mcr-1_Prot15.014.txt	8.615403
10966	607	PBS	20200630_MG1655_mCherry_mcr-1_Prot15.014.txt	6.664745
10967	608	PBS	20200630_MG1655_mCherry_mcr-1_Prot15.014.txt	5.689417
10968	609	PBS	20200630_MG1655_mCherry_mcr-1_Prot15.014.txt	7.640074
10969	610	PBS	20200630_MG1655_mCherry_mcr-1_Prot15.014.txt	10.0784
10970	611	PBS	20200630_MG1655_mCherry_mcr-1_Prot15.014.txt	9.915841
10971	612	PBS	20200630_MG1655_mCherry_mcr-1_Prot15.014.txt	9.753286
10972	613	PBS	20200630_MG1655_mCherry_mcr-1_Prot15.014.txt	6.502191
10973	614	PBS	20200630_MG1655_mCherry_mcr-1_Prot15.014.txt	9.590732
10974	615	PBS	20200630_MG1655_mCherry_mcr-1_Prot15.014.txt	10.40351
10975	616	PBS	20200630_MG1655_mCherry_mcr-1_Prot15.014.txt	12.19161
10976	617	PBS	20200630_MG1655_mCherry_mcr-1_Prot15.014.txt	7.965184
10977	618	PBS	20200630_MG1655_mCherry_mcr-1_Prot15.014.txt	10.72861
10978	619	PBS	20200630_MG1655_mCherry_mcr-1_Prot15.014.txt	9.428177
10979	620	PBS	20200630_MG1655_mCherry_mcr-1_Prot15.014.txt	7.640074
10980	621	PBS	20200630_MG1655_mCherry_mcr-1_Prot15.014.txt	6.502191
10981	622	PBS	20200630_MG1655_mCherry_mcr-1_Prot15.014.txt	7.314965
10982	623	PBS	20200630_MG1655_mCherry_mcr-1_Prot15.014.txt	7.965184
10983	624	PBS	20200630_MG1655_mCherry_mcr-1_Prot15.014.txt	6.8273
10984	625	PBS	20200630_MG1655_mCherry_mcr-1_Prot15.014.txt	7.640074
10985	626	PBS	20200630_MG1655_mCherry_mcr-1_Prot15.014.txt	7.640074
10986	627	PBS	20200630_MG1655_mCherry_mcr-1_Prot15.014.txt	6.664745
10987	628	PBS	20200630_MG1655_mCherry_mcr-1_Prot15.014.txt	5.526862
10988	629	PBS	20200630_MG1655_mCherry_mcr-1_Prot15.014.txt	3.251095
10989	630	PBS	20200630_MG1655_mCherry_mcr-1_Prot15.014.txt	1.788103
10990	631	PBS	20200630_MG1655_mCherry_mcr-1_Prot15.014.txt	6.014526
10991	632	PBS	20200630_MG1655_mCherry_mcr-1_Prot15.014.txt	8.615403
10992	633	PBS	20200630_MG1655_mCherry_mcr-1_Prot15.014.txt	10.24095
10993	634	PBS	20200630_MG1655_mCherry_mcr-1_Prot15.014.txt	8.452848
10994	635	PBS	20200630_MG1655_mCherry_mcr-1_Prot15.014.txt	8.615403
10995	636	PBS	20200630_MG1655_mCherry_mcr-1_Prot15.014.txt	7.314965
10996	637	PBS	20200630_MG1655_mCherry_mcr-1_Prot15.014.txt	8.452848
10997	638	PBS	20200630_MG1655_mCherry_mcr-1_Prot15.014.txt	7.15241
10998	639	PBS	20200630_MG1655_mCherry_mcr-1_Prot15.014.txt	10.0784
10999	640	PBS	20200630_MG1655_mCherry_mcr-1_Prot15.014.txt	7.314965
11000	641	PBS	20200630_MG1655_mCherry_mcr-1_Prot15.014.txt	8.940513
11001	642	PBS	20200630_MG1655_mCherry_mcr-1_Prot15.014.txt	7.965184
11002	643	PBS	20200630_MG1655_mCherry_mcr-1_Prot15.014.txt	7.15241
11003	644	PBS	20200630_MG1655_mCherry_mcr-1_Prot15.014.txt	6.989855
11004	645	PBS	20200630_MG1655_mCherry_mcr-1_Prot15.014.txt	6.664745
11005	646	PBS	20200630_MG1655_mCherry_mcr-1_Prot15.014.txt	6.502191
11006	647	PBS	20200630_MG1655_mCherry_mcr-1_Prot15.014.txt	6.989855
11007	648	PBS	20200630_MG1655_mCherry_mcr-1_Prot15.014.txt	7.314965
11008	649	PBS	20200630_MG1655_mCherry_mcr-1_Prot15.014.txt	7.802629
11009	650	PBS	20200630_MG1655_mCherry_mcr-1_Prot15.014.txt	6.8273
11010	651	PBS	20200630_MG1655_mCherry_mcr-1_Prot15.014.txt	7.314965
11011	652	PBS	20200630_MG1655_mCherry_mcr-1_Prot15.014.txt	7.965184
11012	653	PBS	20200630_MG1655_mCherry_mcr-1_Prot15.014.txt	9.428177
11013	654	PBS	20200630_MG1655_mCherry_mcr-1_Prot15.014.txt	9.590732
11014	655	PBS	20200630_MG1655_mCherry_mcr-1_Prot15.014.txt	10.40351
11015	656	PBS	20200630_MG1655_mCherry_mcr-1_Prot15.014.txt	10.89117
11016	657	PBS	20200630_MG1655_mCherry_mcr-1_Prot15.014.txt	8.127738
11017	658	PBS	20200630_MG1655_mCherry_mcr-1_Prot15.014.txt	7.15241
11018	659	PBS	20200630_MG1655_mCherry_mcr-1_Prot15.014.txt	6.8273
11019	660	PBS	20200630_MG1655_mCherry_mcr-1_Prot15.014.txt	8.452848
11020	661	PBS	20200630_MG1655_mCherry_mcr-1_Prot15.014.txt	9.265622
11021	662	PBS	20200630_MG1655_mCherry_mcr-1_Prot15.014.txt	9.265622
11022	663	PBS	20200630_MG1655_mCherry_mcr-1_Prot15.014.txt	6.502191
11023	664	PBS	20200630_MG1655_mCherry_mcr-1_Prot15.014.txt	6.014526
11024	665	PBS	20200630_MG1655_mCherry_mcr-1_Prot15.014.txt	4.876643
11025	666	PBS	20200630_MG1655_mCherry_mcr-1_Prot15.014.txt	2.600876
11026	667	PBS	20200630_MG1655_mCherry_mcr-1_Prot15.014.txt	1.137883
11027	668	PBS	20200630_MG1655_mCherry_mcr-1_Prot15.014.txt	4.551534
11028	669	PBS	20200630_MG1655_mCherry_mcr-1_Prot15.014.txt	7.47752
11029	670	PBS	20200630_MG1655_mCherry_mcr-1_Prot15.014.txt	8.452848
11030	671	PBS	20200630_MG1655_mCherry_mcr-1_Prot15.014.txt	7.802629
11031	672	PBS	20200630_MG1655_mCherry_mcr-1_Prot15.014.txt	9.915841
11032	673	PBS	20200630_MG1655_mCherry_mcr-1_Prot15.014.txt	12.02905
11033	674	PBS	20200630_MG1655_mCherry_mcr-1_Prot15.014.txt	8.452848
11034	675	PBS	20200630_MG1655_mCherry_mcr-1_Prot15.014.txt	9.590732
11035	676	PBS	20200630_MG1655_mCherry_mcr-1_Prot15.014.txt	10.24095
11036	677	PBS	20200630_MG1655_mCherry_mcr-1_Prot15.014.txt	9.915841
11037	678	PBS	20200630_MG1655_mCherry_mcr-1_Prot15.014.txt	8.452848
11038	679	PBS	20200630_MG1655_mCherry_mcr-1_Prot15.014.txt	8.940513
11039	680	PBS	20200630_MG1655_mCherry_mcr-1_Prot15.014.txt	8.290294
11040	681	PBS	20200630_MG1655_mCherry_mcr-1_Prot15.014.txt	9.428177
11041	682	PBS	20200630_MG1655_mCherry_mcr-1_Prot15.014.txt	9.915841
11042	683	PBS	20200630_MG1655_mCherry_mcr-1_Prot15.014.txt	8.615403
11043	684	PBS	20200630_MG1655_mCherry_mcr-1_Prot15.014.txt	11.21628
11044	685	PBS	20200630_MG1655_mCherry_mcr-1_Prot15.014.txt	12.84183
11045	686	PBS	20200630_MG1655_mCherry_mcr-1_Prot15.014.txt	8.290294
11046	687	PBS	20200630_MG1655_mCherry_mcr-1_Prot15.014.txt	8.290294
11047	688	PBS	20200630_MG1655_mCherry_mcr-1_Prot15.014.txt	7.640074
11048	689	PBS	20200630_MG1655_mCherry_mcr-1_Prot15.014.txt	8.127738
11049	690	PBS	20200630_MG1655_mCherry_mcr-1_Prot15.014.txt	9.915841
11050	691	PBS	20200630_MG1655_mCherry_mcr-1_Prot15.014.txt	8.452848
11051	692	PBS	20200630_MG1655_mCherry_mcr-1_Prot15.014.txt	6.8273
11052	693	PBS	20200630_MG1655_mCherry_mcr-1_Prot15.014.txt	9.915841
11053	694	PBS	20200630_MG1655_mCherry_mcr-1_Prot15.014.txt	8.127738
11054	695	PBS	20200630_MG1655_mCherry_mcr-1_Prot15.014.txt	8.940513
11055	696	PBS	20200630_MG1655_mCherry_mcr-1_Prot15.014.txt	8.615403
11056	697	PBS	20200630_MG1655_mCherry_mcr-1_Prot15.014.txt	8.615403
11057	698	PBS	20200630_MG1655_mCherry_mcr-1_Prot15.014.txt	10.56606
11058	699	PBS	20200630_MG1655_mCherry_mcr-1_Prot15.014.txt	8.615403
11059	700	PBS	20200630_MG1655_mCherry_mcr-1_Prot15.014.txt	7.640074
11060	701	PBS	20200630_MG1655_mCherry_mcr-1_Prot15.014.txt	7.47752
11061	702	PBS	20200630_MG1655_mCherry_mcr-1_Prot15.014.txt	5.526862
11062	703	PBS	20200630_MG1655_mCherry_mcr-1_Prot15.014.txt	3.41365
11063	704	PBS	20200630_MG1655_mCherry_mcr-1_Prot15.014.txt	1.950657
11064	705	PBS	20200630_MG1655_mCherry_mcr-1_Prot15.014.txt	2.600876
11065	706	PBS	20200630_MG1655_mCherry_mcr-1_Prot15.014.txt	8.615403
11066	707	PBS	20200630_MG1655_mCherry_mcr-1_Prot15.014.txt	8.290294
11067	708	PBS	20200630_MG1655_mCherry_mcr-1_Prot15.014.txt	6.8273
11068	709	PBS	20200630_MG1655_mCherry_mcr-1_Prot15.014.txt	8.452848
11069	710	PBS	20200630_MG1655_mCherry_mcr-1_Prot15.014.txt	9.265622
11070	711	PBS	20200630_MG1655_mCherry_mcr-1_Prot15.014.txt	9.428177
11071	712	PBS	20200630_MG1655_mCherry_mcr-1_Prot15.014.txt	10.72861
11072	713	PBS	20200630_MG1655_mCherry_mcr-1_Prot15.014.txt	11.8665
11073	714	PBS	20200630_MG1655_mCherry_mcr-1_Prot15.014.txt	7.15241
11074	715	PBS	20200630_MG1655_mCherry_mcr-1_Prot15.014.txt	8.940513
11075	716	PBS	20200630_MG1655_mCherry_mcr-1_Prot15.014.txt	5.851972
11076	717	PBS	20200630_MG1655_mCherry_mcr-1_Prot15.014.txt	8.940513
11077	718	PBS	20200630_MG1655_mCherry_mcr-1_Prot15.014.txt	7.965184
11078	719	PBS	20200630_MG1655_mCherry_mcr-1_Prot15.014.txt	7.314965
11079	720	PBS	20200630_MG1655_mCherry_mcr-1_Prot15.014.txt	11.05372
11080	721	PBS	20200630_MG1655_mCherry_mcr-1_Prot15.014.txt	10.89117
11081	722	PBS	20200630_MG1655_mCherry_mcr-1_Prot15.014.txt	8.290294
11082	723	PBS	20200630_MG1655_mCherry_mcr-1_Prot15.014.txt	10.56606
11083	724	PBS	20200630_MG1655_mCherry_mcr-1_Prot15.014.txt	10.40351
11084	725	PBS	20200630_MG1655_mCherry_mcr-1_Prot15.014.txt	9.265622
11085	726	PBS	20200630_MG1655_mCherry_mcr-1_Prot15.014.txt	8.290294
11086	727	PBS	20200630_MG1655_mCherry_mcr-1_Prot15.014.txt	7.640074
11087	728	PBS	20200630_MG1655_mCherry_mcr-1_Prot15.014.txt	8.290294
11088	729	PBS	20200630_MG1655_mCherry_mcr-1_Prot15.014.txt	8.452848
11089	730	PBS	20200630_MG1655_mCherry_mcr-1_Prot15.014.txt	10.24095
11090	731	PBS	20200630_MG1655_mCherry_mcr-1_Prot15.014.txt	9.428177
11091	732	PBS	20200630_MG1655_mCherry_mcr-1_Prot15.014.txt	7.640074
11092	733	PBS	20200630_MG1655_mCherry_mcr-1_Prot15.014.txt	8.940513
11093	734	PBS	20200630_MG1655_mCherry_mcr-1_Prot15.014.txt	7.640074
11094	735	PBS	20200630_MG1655_mCherry_mcr-1_Prot15.014.txt	6.989855
11095	736	PBS	20200630_MG1655_mCherry_mcr-1_Prot15.014.txt	10.40351
11096	737	PBS	20200630_MG1655_mCherry_mcr-1_Prot15.014.txt	5.364307
11097	738	PBS	20200630_MG1655_mCherry_mcr-1_Prot15.014.txt	5.851972
11098	739	PBS	20200630_MG1655_mCherry_mcr-1_Prot15.014.txt	5.364307
11099	740	PBS	20200630_MG1655_mCherry_mcr-1_Prot15.014.txt	5.364307
11100	741	PBS	20200630_MG1655_mCherry_mcr-1_Prot15.014.txt	4.063869
11101	742	PBS	20200630_MG1655_mCherry_mcr-1_Prot15.014.txt	3.41365
11102	743	PBS	20200630_MG1655_mCherry_mcr-1_Prot15.014.txt	3.901314
11103	744	PBS	20200630_MG1655_mCherry_mcr-1_Prot15.014.txt	9.265622
11104	745	PBS	20200630_MG1655_mCherry_mcr-1_Prot15.014.txt	10.0784
11105	746	PBS	20200630_MG1655_mCherry_mcr-1_Prot15.014.txt	11.70394
11106	747	PBS	20200630_MG1655_mCherry_mcr-1_Prot15.014.txt	10.24095
11107	748	PBS	20200630_MG1655_mCherry_mcr-1_Prot15.014.txt	8.940513
11108	749	PBS	20200630_MG1655_mCherry_mcr-1_Prot15.014.txt	9.590732
11109	750	PBS	20200630_MG1655_mCherry_mcr-1_Prot15.014.txt	8.127738
11110	751	PBS	20200630_MG1655_mCherry_mcr-1_Prot15.014.txt	8.777958
11111	752	PBS	20200630_MG1655_mCherry_mcr-1_Prot15.014.txt	12.19161
11112	753	PBS	20200630_MG1655_mCherry_mcr-1_Prot15.014.txt	7.965184
11113	754	PBS	20200630_MG1655_mCherry_mcr-1_Prot15.014.txt	8.777958
11114	755	PBS	20200630_MG1655_mCherry_mcr-1_Prot15.014.txt	6.989855
11115	756	PBS	20200630_MG1655_mCherry_mcr-1_Prot15.014.txt	8.290294
11116	757	PBS	20200630_MG1655_mCherry_mcr-1_Prot15.014.txt	8.940513
11117	758	PBS	20200630_MG1655_mCherry_mcr-1_Prot15.014.txt	7.640074
11118	759	PBS	20200630_MG1655_mCherry_mcr-1_Prot15.014.txt	6.989855
11119	760	PBS	20200630_MG1655_mCherry_mcr-1_Prot15.014.txt	7.314965
11120	761	PBS	20200630_MG1655_mCherry_mcr-1_Prot15.014.txt	9.590732
11121	762	PBS	20200630_MG1655_mCherry_mcr-1_Prot15.014.txt	13.81716
11122	763	PBS	20200630_MG1655_mCherry_mcr-1_Prot15.014.txt	10.89117
11123	764	PBS	20200630_MG1655_mCherry_mcr-1_Prot15.014.txt	10.40351
11124	765	PBS	20200630_MG1655_mCherry_mcr-1_Prot15.014.txt	8.615403
11125	766	PBS	20200630_MG1655_mCherry_mcr-1_Prot15.014.txt	6.664745
11126	767	PBS	20200630_MG1655_mCherry_mcr-1_Prot15.014.txt	7.965184
11127	768	PBS	20200630_MG1655_mCherry_mcr-1_Prot15.014.txt	6.8273
11128	769	PBS	20200630_MG1655_mCherry_mcr-1_Prot15.014.txt	10.24095
11129	770	PBS	20200630_MG1655_mCherry_mcr-1_Prot15.014.txt	8.452848
11130	771	PBS	20200630_MG1655_mCherry_mcr-1_Prot15.014.txt	7.802629
11131	772	PBS	20200630_MG1655_mCherry_mcr-1_Prot15.014.txt	7.802629
11132	773	PBS	20200630_MG1655_mCherry_mcr-1_Prot15.014.txt	7.47752
11133	774	PBS	20200630_MG1655_mCherry_mcr-1_Prot15.014.txt	9.265622
11134	775	PBS	20200630_MG1655_mCherry_mcr-1_Prot15.014.txt	8.290294
11135	776	PBS	20200630_MG1655_mCherry_mcr-1_Prot15.014.txt	7.47752
11136	777	PBS	20200630_MG1655_mCherry_mcr-1_Prot15.014.txt	7.314965
11137	778	PBS	20200630_MG1655_mCherry_mcr-1_Prot15.014.txt	5.689417
11138	779	PBS	20200630_MG1655_mCherry_mcr-1_Prot15.014.txt	2.925986
11139	780	PBS	20200630_MG1655_mCherry_mcr-1_Prot15.014.txt	2.113212
11140	781	PBS	20200630_MG1655_mCherry_mcr-1_Prot15.014.txt	2.113212
11141	782	PBS	20200630_MG1655_mCherry_mcr-1_Prot15.014.txt	9.428177
11142	783	PBS	20200630_MG1655_mCherry_mcr-1_Prot15.014.txt	10.0784
11143	784	PBS	20200630_MG1655_mCherry_mcr-1_Prot15.014.txt	7.640074
11144	785	PBS	20200630_MG1655_mCherry_mcr-1_Prot15.014.txt	9.428177
11145	786	PBS	20200630_MG1655_mCherry_mcr-1_Prot15.014.txt	9.428177
11146	787	PBS	20200630_MG1655_mCherry_mcr-1_Prot15.014.txt	10.89117
11147	788	PBS	20200630_MG1655_mCherry_mcr-1_Prot15.014.txt	8.940513
11148	789	PBS	20200630_MG1655_mCherry_mcr-1_Prot15.014.txt	7.640074
11149	790	PBS	20200630_MG1655_mCherry_mcr-1_Prot15.014.txt	7.640074
11150	791	PBS	20200630_MG1655_mCherry_mcr-1_Prot15.014.txt	8.290294
11151	792	PBS	20200630_MG1655_mCherry_mcr-1_Prot15.014.txt	7.47752
11152	793	PBS	20200630_MG1655_mCherry_mcr-1_Prot15.014.txt	8.615403
11153	794	PBS	20200630_MG1655_mCherry_mcr-1_Prot15.014.txt	10.0784
11154	795	PBS	20200630_MG1655_mCherry_mcr-1_Prot15.014.txt	8.615403
11155	796	PBS	20200630_MG1655_mCherry_mcr-1_Prot15.014.txt	9.103067
11156	797	PBS	20200630_MG1655_mCherry_mcr-1_Prot15.014.txt	9.590732
11157	798	PBS	20200630_MG1655_mCherry_mcr-1_Prot15.014.txt	6.989855
11158	799	PBS	20200630_MG1655_mCherry_mcr-1_Prot15.014.txt	7.47752
11159	800	PBS	20200630_MG1655_mCherry_mcr-1_Prot15.014.txt	8.127738
11160	801	PBS	20200630_MG1655_mCherry_mcr-1_Prot15.014.txt	8.615403
11161	802	PBS	20200630_MG1655_mCherry_mcr-1_Prot15.014.txt	7.15241
11162	803	PBS	20200630_MG1655_mCherry_mcr-1_Prot15.014.txt	7.640074
11163	804	PBS	20200630_MG1655_mCherry_mcr-1_Prot15.014.txt	9.103067
11164	805	PBS	20200630_MG1655_mCherry_mcr-1_Prot15.014.txt	13.16694
11165	806	PBS	20200630_MG1655_mCherry_mcr-1_Prot15.014.txt	10.0784
11166	807	PBS	20200630_MG1655_mCherry_mcr-1_Prot15.014.txt	10.72861
11167	808	PBS	20200630_MG1655_mCherry_mcr-1_Prot15.014.txt	10.0784
11168	809	PBS	20200630_MG1655_mCherry_mcr-1_Prot15.014.txt	11.05372
11169	810	PBS	20200630_MG1655_mCherry_mcr-1_Prot15.014.txt	13.00438
11170	811	PBS	20200630_MG1655_mCherry_mcr-1_Prot15.014.txt	8.452848
11171	812	PBS	20200630_MG1655_mCherry_mcr-1_Prot15.014.txt	8.940513
11172	813	PBS	20200630_MG1655_mCherry_mcr-1_Prot15.014.txt	8.940513
11173	814	PBS	20200630_MG1655_mCherry_mcr-1_Prot15.014.txt	8.777958
11174	815	PBS	20200630_MG1655_mCherry_mcr-1_Prot15.014.txt	9.265622
11175	816	PBS	20200630_MG1655_mCherry_mcr-1_Prot15.014.txt	8.290294
11176	817	PBS	20200630_MG1655_mCherry_mcr-1_Prot15.014.txt	4.226424
11177	818	PBS	20200630_MG1655_mCherry_mcr-1_Prot15.014.txt	3.251095
11178	819	PBS	20200630_MG1655_mCherry_mcr-1_Prot15.014.txt	2.113212
11179	820	PBS	20200630_MG1655_mCherry_mcr-1_Prot15.014.txt	3.73876
11180	821	PBS	20200630_MG1655_mCherry_mcr-1_Prot15.014.txt	18.04358
11181	822	PBS	20200630_MG1655_mCherry_mcr-1_Prot15.014.txt	10.0784
11182	823	PBS	20200630_MG1655_mCherry_mcr-1_Prot15.014.txt	9.915841
11183	824	PBS	20200630_MG1655_mCherry_mcr-1_Prot15.014.txt	10.56606
11184	825	PBS	20200630_MG1655_mCherry_mcr-1_Prot15.014.txt	6.502191
11185	826	PBS	20200630_MG1655_mCherry_mcr-1_Prot15.014.txt	7.640074
11186	827	PBS	20200630_MG1655_mCherry_mcr-1_Prot15.014.txt	7.640074
11187	828	PBS	20200630_MG1655_mCherry_mcr-1_Prot15.014.txt	8.127738
11188	829	PBS	20200630_MG1655_mCherry_mcr-1_Prot15.014.txt	6.502191
11189	830	PBS	20200630_MG1655_mCherry_mcr-1_Prot15.014.txt	6.8273
11190	831	PBS	20200630_MG1655_mCherry_mcr-1_Prot15.014.txt	7.802629
11191	832	PBS	20200630_MG1655_mCherry_mcr-1_Prot15.014.txt	7.965184
11192	833	PBS	20200630_MG1655_mCherry_mcr-1_Prot15.014.txt	6.989855
11193	834	PBS	20200630_MG1655_mCherry_mcr-1_Prot15.014.txt	6.664745
11194	835	PBS	20200630_MG1655_mCherry_mcr-1_Prot15.014.txt	6.339636
11195	836	PBS	20200630_MG1655_mCherry_mcr-1_Prot15.014.txt	8.290294
11196	837	PBS	20200630_MG1655_mCherry_mcr-1_Prot15.014.txt	7.640074
11197	838	PBS	20200630_MG1655_mCherry_mcr-1_Prot15.014.txt	8.452848
11198	839	PBS	20200630_MG1655_mCherry_mcr-1_Prot15.014.txt	8.940513
11199	840	PBS	20200630_MG1655_mCherry_mcr-1_Prot15.014.txt	9.753286
11200	841	PBS	20200630_MG1655_mCherry_mcr-1_Prot15.014.txt	12.51672
11201	842	PBS	20200630_MG1655_mCherry_mcr-1_Prot15.014.txt	11.05372
11202	843	PBS	20200630_MG1655_mCherry_mcr-1_Prot15.014.txt	8.290294
11203	844	PBS	20200630_MG1655_mCherry_mcr-1_Prot15.014.txt	8.615403
11204	845	PBS	20200630_MG1655_mCherry_mcr-1_Prot15.014.txt	8.452848
11205	846	PBS	20200630_MG1655_mCherry_mcr-1_Prot15.014.txt	9.915841
11206	847	PBS	20200630_MG1655_mCherry_mcr-1_Prot15.014.txt	9.590732
11207	848	PBS	20200630_MG1655_mCherry_mcr-1_Prot15.014.txt	8.777958
11208	849	PBS	20200630_MG1655_mCherry_mcr-1_Prot15.014.txt	9.103067
11209	850	PBS	20200630_MG1655_mCherry_mcr-1_Prot15.014.txt	7.965184
11210	851	PBS	20200630_MG1655_mCherry_mcr-1_Prot15.014.txt	7.640074
11211	852	PBS	20200630_MG1655_mCherry_mcr-1_Prot15.014.txt	7.965184
11212	853	PBS	20200630_MG1655_mCherry_mcr-1_Prot15.014.txt	7.640074
11213	854	PBS	20200630_MG1655_mCherry_mcr-1_Prot15.014.txt	8.940513
11214	855	PBS	20200630_MG1655_mCherry_mcr-1_Prot15.014.txt	9.103067
11215	856	PBS	20200630_MG1655_mCherry_mcr-1_Prot15.014.txt	8.615403
11216	857	PBS	20200630_MG1655_mCherry_mcr-1_Prot15.014.txt	6.8273
11217	858	PBS	20200630_MG1655_mCherry_mcr-1_Prot15.014.txt	4.714088
11218	859	PBS	20200630_MG1655_mCherry_mcr-1_Prot15.014.txt	4.226424
11219	860	PBS	20200630_MG1655_mCherry_mcr-1_Prot15.014.txt	2.438322
11220	861	PBS	20200630_MG1655_mCherry_mcr-1_Prot15.014.txt	1.300438
11221	862	PBS	20200630_MG1655_mCherry_mcr-1_Prot15.014.txt	6.664745
11222	863	PBS	20200630_MG1655_mCherry_mcr-1_Prot15.014.txt	7.965184
11223	864	PBS	20200630_MG1655_mCherry_mcr-1_Prot15.014.txt	8.777958
11224	865	PBS	20200630_MG1655_mCherry_mcr-1_Prot15.014.txt	10.40351
11225	866	PBS	20200630_MG1655_mCherry_mcr-1_Prot15.014.txt	8.615403
11226	867	PBS	20200630_MG1655_mCherry_mcr-1_Prot15.014.txt	9.265622
11227	868	PBS	20200630_MG1655_mCherry_mcr-1_Prot15.014.txt	11.54139
11228	869	PBS	20200630_MG1655_mCherry_mcr-1_Prot15.014.txt	7.802629
11229	870	PBS	20200630_MG1655_mCherry_mcr-1_Prot15.014.txt	7.802629
11230	871	PBS	20200630_MG1655_mCherry_mcr-1_Prot15.014.txt	7.965184
11231	872	PBS	20200630_MG1655_mCherry_mcr-1_Prot15.014.txt	8.452848
11232	873	PBS	20200630_MG1655_mCherry_mcr-1_Prot15.014.txt	10.72861
11233	874	PBS	20200630_MG1655_mCherry_mcr-1_Prot15.014.txt	10.24095
11234	875	PBS	20200630_MG1655_mCherry_mcr-1_Prot15.014.txt	7.47752
11235	876	PBS	20200630_MG1655_mCherry_mcr-1_Prot15.014.txt	8.127738
11236	877	PBS	20200630_MG1655_mCherry_mcr-1_Prot15.014.txt	7.965184
11237	878	PBS	20200630_MG1655_mCherry_mcr-1_Prot15.014.txt	10.56606
11238	879	PBS	20200630_MG1655_mCherry_mcr-1_Prot15.014.txt	13.32949
11239	880	PBS	20200630_MG1655_mCherry_mcr-1_Prot15.014.txt	10.0784
11240	881	PBS	20200630_MG1655_mCherry_mcr-1_Prot15.014.txt	10.56606
11241	882	PBS	20200630_MG1655_mCherry_mcr-1_Prot15.014.txt	8.940513
11242	883	PBS	20200630_MG1655_mCherry_mcr-1_Prot15.014.txt	10.40351
11243	884	PBS	20200630_MG1655_mCherry_mcr-1_Prot15.014.txt	10.89117
11244	885	PBS	20200630_MG1655_mCherry_mcr-1_Prot15.014.txt	12.67927
11245	886	PBS	20200630_MG1655_mCherry_mcr-1_Prot15.014.txt	15.4427
11246	887	PBS	20200630_MG1655_mCherry_mcr-1_Prot15.014.txt	7.965184
11247	888	PBS	20200630_MG1655_mCherry_mcr-1_Prot15.014.txt	6.177081
11248	889	PBS	20200630_MG1655_mCherry_mcr-1_Prot15.014.txt	6.177081
11249	890	PBS	20200630_MG1655_mCherry_mcr-1_Prot15.014.txt	6.664745
11250	891	PBS	20200630_MG1655_mCherry_mcr-1_Prot15.014.txt	8.127738
11251	892	PBS	20200630_MG1655_mCherry_mcr-1_Prot15.014.txt	9.590732
11252	893	PBS	20200630_MG1655_mCherry_mcr-1_Prot15.014.txt	8.940513
11253	894	PBS	20200630_MG1655_mCherry_mcr-1_Prot15.014.txt	7.47752
11254	895	PBS	20200630_MG1655_mCherry_mcr-1_Prot15.014.txt	7.314965
11255	896	PBS	20200630_MG1655_mCherry_mcr-1_Prot15.014.txt	11.21628
11256	897	PBS	20200630_MG1655_mCherry_mcr-1_Prot15.014.txt	12.02905
11257	898	PBS	20200630_MG1655_mCherry_mcr-1_Prot15.014.txt	6.989855
11258	899	PBS	20200630_MG1655_mCherry_mcr-1_Prot15.014.txt	5.364307
11259	900	PBS	20200630_MG1655_mCherry_mcr-1_Prot15.014.txt	5.526862
11260	901	PBS	20200630_MG1655_mCherry_mcr-1_Prot15.014.txt	3.73876
11261	902	PBS	20200630_MG1655_mCherry_mcr-1_Prot15.014.txt	2.275767
11262	903	PBS	20200630_MG1655_mCherry_mcr-1_Prot15.014.txt	1.788103
11263	904	PBS	20200630_MG1655_mCherry_mcr-1_Prot15.014.txt	16.25548
11264	905	PBS	20200630_MG1655_mCherry_mcr-1_Prot15.014.txt	8.615403
11265	906	PBS	20200630_MG1655_mCherry_mcr-1_Prot15.014.txt	8.940513
11266	907	PBS	20200630_MG1655_mCherry_mcr-1_Prot15.014.txt	8.615403
11267	908	PBS	20200630_MG1655_mCherry_mcr-1_Prot15.014.txt	6.989855
11268	909	PBS	20200630_MG1655_mCherry_mcr-1_Prot15.014.txt	6.502191
11269	910	PBS	20200630_MG1655_mCherry_mcr-1_Prot15.014.txt	6.664745
11270	911	PBS	20200630_MG1655_mCherry_mcr-1_Prot15.014.txt	9.103067
11271	912	PBS	20200630_MG1655_mCherry_mcr-1_Prot15.014.txt	8.290294
11272	913	PBS	20200630_MG1655_mCherry_mcr-1_Prot15.014.txt	6.989855
11273	914	PBS	20200630_MG1655_mCherry_mcr-1_Prot15.014.txt	7.802629
11274	915	PBS	20200630_MG1655_mCherry_mcr-1_Prot15.014.txt	8.290294
11275	916	PBS	20200630_MG1655_mCherry_mcr-1_Prot15.014.txt	10.56606
11276	917	PBS	20200630_MG1655_mCherry_mcr-1_Prot15.014.txt	9.103067
11277	918	PBS	20200630_MG1655_mCherry_mcr-1_Prot15.014.txt	10.0784
11278	919	PBS	20200630_MG1655_mCherry_mcr-1_Prot15.014.txt	8.615403
11279	920	PBS	20200630_MG1655_mCherry_mcr-1_Prot15.014.txt	7.802629
11280	921	PBS	20200630_MG1655_mCherry_mcr-1_Prot15.014.txt	10.72861
11281	922	PBS	20200630_MG1655_mCherry_mcr-1_Prot15.014.txt	6.664745
11282	923	PBS	20200630_MG1655_mCherry_mcr-1_Prot15.014.txt	6.502191
11283	924	PBS	20200630_MG1655_mCherry_mcr-1_Prot15.014.txt	8.615403
11284	925	PBS	20200630_MG1655_mCherry_mcr-1_Prot15.014.txt	10.0784
11285	926	PBS	20200630_MG1655_mCherry_mcr-1_Prot15.014.txt	9.265622
11286	927	PBS	20200630_MG1655_mCherry_mcr-1_Prot15.014.txt	8.127738
11287	928	PBS	20200630_MG1655_mCherry_mcr-1_Prot15.014.txt	8.290294
11288	929	PBS	20200630_MG1655_mCherry_mcr-1_Prot15.014.txt	11.70394
11289	930	PBS	20200630_MG1655_mCherry_mcr-1_Prot15.014.txt	18.53124
11290	931	PBS	20200630_MG1655_mCherry_mcr-1_Prot15.014.txt	9.915841
11291	932	PBS	20200630_MG1655_mCherry_mcr-1_Prot15.014.txt	9.103067
11292	933	PBS	20200630_MG1655_mCherry_mcr-1_Prot15.014.txt	7.47752
11293	934	PBS	20200630_MG1655_mCherry_mcr-1_Prot15.014.txt	8.777958
11294	935	PBS	20200630_MG1655_mCherry_mcr-1_Prot15.014.txt	8.452848
11295	936	PBS	20200630_MG1655_mCherry_mcr-1_Prot15.014.txt	10.24095
11296	937	PBS	20200630_MG1655_mCherry_mcr-1_Prot15.014.txt	7.965184
11297	938	PBS	20200630_MG1655_mCherry_mcr-1_Prot15.014.txt	7.314965
11298	939	PBS	20200630_MG1655_mCherry_mcr-1_Prot15.014.txt	7.47752
11299	940	PBS	20200630_MG1655_mCherry_mcr-1_Prot15.014.txt	7.640074
11300	941	PBS	20200630_MG1655_mCherry_mcr-1_Prot15.014.txt	6.8273
11301	942	PBS	20200630_MG1655_mCherry_mcr-1_Prot15.014.txt	7.640074
11302	943	PBS	20200630_MG1655_mCherry_mcr-1_Prot15.014.txt	6.989855
11303	944	PBS	20200630_MG1655_mCherry_mcr-1_Prot15.014.txt	4.876643
11304	945	PBS	20200630_MG1655_mCherry_mcr-1_Prot15.014.txt	2.763431
11305	946	PBS	20200630_MG1655_mCherry_mcr-1_Prot15.014.txt	1.950657
11306	947	PBS	20200630_MG1655_mCherry_mcr-1_Prot15.014.txt	1.788103
11307	948	PBS	20200630_MG1655_mCherry_mcr-1_Prot15.014.txt	11.21628
11308	949	PBS	20200630_MG1655_mCherry_mcr-1_Prot15.014.txt	9.103067
11309	950	PBS	20200630_MG1655_mCherry_mcr-1_Prot15.014.txt	10.72861
11310	951	PBS	20200630_MG1655_mCherry_mcr-1_Prot15.014.txt	8.290294
11311	952	PBS	20200630_MG1655_mCherry_mcr-1_Prot15.014.txt	8.290294
11312	953	PBS	20200630_MG1655_mCherry_mcr-1_Prot15.014.txt	6.8273
11313	954	PBS	20200630_MG1655_mCherry_mcr-1_Prot15.014.txt	7.802629
11314	955	PBS	20200630_MG1655_mCherry_mcr-1_Prot15.014.txt	10.56606
11315	956	PBS	20200630_MG1655_mCherry_mcr-1_Prot15.014.txt	10.89117
11316	957	PBS	20200630_MG1655_mCherry_mcr-1_Prot15.014.txt	8.940513
11317	958	PBS	20200630_MG1655_mCherry_mcr-1_Prot15.014.txt	7.47752
11318	959	PBS	20200630_MG1655_mCherry_mcr-1_Prot15.014.txt	6.989855
11319	960	PBS	20200630_MG1655_mCherry_mcr-1_Prot15.014.txt	8.127738
11320	961	PBS	20200630_MG1655_mCherry_mcr-1_Prot15.014.txt	8.127738
11321	962	PBS	20200630_MG1655_mCherry_mcr-1_Prot15.014.txt	7.314965
11322	963	PBS	20200630_MG1655_mCherry_mcr-1_Prot15.014.txt	10.24095
11323	964	PBS	20200630_MG1655_mCherry_mcr-1_Prot15.014.txt	11.05372
11324	965	PBS	20200630_MG1655_mCherry_mcr-1_Prot15.014.txt	10.0784
11325	966	PBS	20200630_MG1655_mCherry_mcr-1_Prot15.014.txt	11.37883
11326	967	PBS	20200630_MG1655_mCherry_mcr-1_Prot15.014.txt	8.940513
11327	968	PBS	20200630_MG1655_mCherry_mcr-1_Prot15.014.txt	8.615403
11328	969	PBS	20200630_MG1655_mCherry_mcr-1_Prot15.014.txt	9.753286
11329	970	PBS	20200630_MG1655_mCherry_mcr-1_Prot15.014.txt	10.24095
11330	971	PBS	20200630_MG1655_mCherry_mcr-1_Prot15.014.txt	9.590732
11331	972	PBS	20200630_MG1655_mCherry_mcr-1_Prot15.014.txt	7.965184
11332	973	PBS	20200630_MG1655_mCherry_mcr-1_Prot15.014.txt	7.640074
11333	974	PBS	20200630_MG1655_mCherry_mcr-1_Prot15.014.txt	8.615403
11334	975	PBS	20200630_MG1655_mCherry_mcr-1_Prot15.014.txt	9.753286
11335	976	PBS	20200630_MG1655_mCherry_mcr-1_Prot15.014.txt	8.777958
11336	977	PBS	20200630_MG1655_mCherry_mcr-1_Prot15.014.txt	8.290294
11337	978	PBS	20200630_MG1655_mCherry_mcr-1_Prot15.014.txt	7.802629
11338	979	PBS	20200630_MG1655_mCherry_mcr-1_Prot15.014.txt	8.615403
11339	980	PBS	20200630_MG1655_mCherry_mcr-1_Prot15.014.txt	8.615403
11340	981	PBS	20200630_MG1655_mCherry_mcr-1_Prot15.014.txt	10.40351
11341	982	PBS	20200630_MG1655_mCherry_mcr-1_Prot15.014.txt	7.314965
11342	983	PBS	20200630_MG1655_mCherry_mcr-1_Prot15.014.txt	6.989855
11343	984	PBS	20200630_MG1655_mCherry_mcr-1_Prot15.014.txt	7.802629
11344	985	PBS	20200630_MG1655_mCherry_mcr-1_Prot15.014.txt	9.265622
11345	986	PBS	20200630_MG1655_mCherry_mcr-1_Prot15.014.txt	9.753286
11346	987	PBS	20200630_MG1655_mCherry_mcr-1_Prot15.014.txt	5.851972
11347	988	PBS	20200630_MG1655_mCherry_mcr-1_Prot15.014.txt	3.41365
11348	989	PBS	20200630_MG1655_mCherry_mcr-1_Prot15.014.txt	3.088541
11349	990	PBS	20200630_MG1655_mCherry_mcr-1_Prot15.014.txt	1.625548
11350	991	PBS	20200630_MG1655_mCherry_mcr-1_Prot15.014.txt	2.600876
11351	992	PBS	20200630_MG1655_mCherry_mcr-1_Prot15.014.txt	11.21628
11352	993	PBS	20200630_MG1655_mCherry_mcr-1_Prot15.014.txt	10.56606
11353	994	PBS	20200630_MG1655_mCherry_mcr-1_Prot15.014.txt	10.24095
11354	995	PBS	20200630_MG1655_mCherry_mcr-1_Prot15.014.txt	8.777958
11355	996	PBS	20200630_MG1655_mCherry_mcr-1_Prot15.014.txt	8.290294
11356	997	PBS	20200630_MG1655_mCherry_mcr-1_Prot15.014.txt	6.8273
11357	998	PBS	20200630_MG1655_mCherry_mcr-1_Prot15.014.txt	7.802629
11358	999	PBS	20200630_MG1655_mCherry_mcr-1_Prot15.014.txt	7.640074
11359	1000	PBS	20200630_MG1655_mCherry_mcr-1_Prot15.014.txt	6.989855
11360	1001	PBS	20200630_MG1655_mCherry_mcr-1_Prot15.014.txt	6.339636
11361	1002	PBS	20200630_MG1655_mCherry_mcr-1_Prot15.014.txt	4.876643
11362	1003	PBS	20200630_MG1655_mCherry_mcr-1_Prot15.014.txt	7.15241
11363	1004	PBS	20200630_MG1655_mCherry_mcr-1_Prot15.014.txt	7.965184
11364	1005	PBS	20200630_MG1655_mCherry_mcr-1_Prot15.014.txt	10.0784
11365	1006	PBS	20200630_MG1655_mCherry_mcr-1_Prot15.014.txt	8.127738
11366	1007	PBS	20200630_MG1655_mCherry_mcr-1_Prot15.014.txt	8.290294
11367	1008	PBS	20200630_MG1655_mCherry_mcr-1_Prot15.014.txt	7.965184
11368	1009	PBS	20200630_MG1655_mCherry_mcr-1_Prot15.014.txt	7.15241
11369	1010	PBS	20200630_MG1655_mCherry_mcr-1_Prot15.014.txt	6.989855
11370	1011	PBS	20200630_MG1655_mCherry_mcr-1_Prot15.014.txt	8.940513
11371	1012	PBS	20200630_MG1655_mCherry_mcr-1_Prot15.014.txt	11.70394
11372	1013	PBS	20200630_MG1655_mCherry_mcr-1_Prot15.014.txt	10.24095
11373	1014	PBS	20200630_MG1655_mCherry_mcr-1_Prot15.014.txt	6.989855
11374	1015	PBS	20200630_MG1655_mCherry_mcr-1_Prot15.014.txt	8.127738
11375	1016	PBS	20200630_MG1655_mCherry_mcr-1_Prot15.014.txt	11.8665
11376	1017	PBS	20200630_MG1655_mCherry_mcr-1_Prot15.014.txt	12.67927
11377	1018	PBS	20200630_MG1655_mCherry_mcr-1_Prot15.014.txt	8.777958
11378	1019	PBS	20200630_MG1655_mCherry_mcr-1_Prot15.014.txt	7.15241
11379	1020	PBS	20200630_MG1655_mCherry_mcr-1_Prot15.014.txt	8.940513
11380	1021	PBS	20200630_MG1655_mCherry_mcr-1_Prot15.014.txt	8.777958
11381	1022	PBS	20200630_MG1655_mCherry_mcr-1_Prot15.014.txt	7.47752
11382	1023	PBS	20200630_MG1655_mCherry_mcr-1_Prot15.014.txt	7.314965
11383	1024	PBS	20200630_MG1655_mCherry_mcr-1_Prot15.014.txt	8.127738
11384	1025	PBS	20200630_MG1655_mCherry_mcr-1_Prot15.014.txt	7.15241
11385	1026	PBS	20200630_MG1655_mCherry_mcr-1_Prot15.014.txt	9.103067
11386	1027	PBS	20200630_MG1655_mCherry_mcr-1_Prot15.014.txt	8.127738
11387	1028	PBS	20200630_MG1655_mCherry_mcr-1_Prot15.014.txt	6.664745
11388	1029	PBS	20200630_MG1655_mCherry_mcr-1_Prot15.014.txt	6.8273
11389	1030	PBS	20200630_MG1655_mCherry_mcr-1_Prot15.014.txt	8.127738
11390	1031	PBS	20200630_MG1655_mCherry_mcr-1_Prot15.014.txt	7.15241
11391	1032	PBS	20200630_MG1655_mCherry_mcr-1_Prot15.014.txt	4.714088
11392	1033	PBS	20200630_MG1655_mCherry_mcr-1_Prot15.014.txt	2.275767
11393	1034	PBS	20200630_MG1655_mCherry_mcr-1_Prot15.014.txt	1.300438
11394	1035	PBS	20200630_MG1655_mCherry_mcr-1_Prot15.014.txt	1.462993
11395	1036	PBS	20200630_MG1655_mCherry_mcr-1_Prot15.014.txt	8.127738
11396	1037	PBS	20200630_MG1655_mCherry_mcr-1_Prot15.014.txt	8.127738
11397	1038	PBS	20200630_MG1655_mCherry_mcr-1_Prot15.014.txt	9.590732
11398	1039	PBS	20200630_MG1655_mCherry_mcr-1_Prot15.014.txt	8.777958
11399	1040	PBS	20200630_MG1655_mCherry_mcr-1_Prot15.014.txt	9.428177
11400	1041	PBS	20200630_MG1655_mCherry_mcr-1_Prot15.014.txt	6.8273
11401	1042	PBS	20200630_MG1655_mCherry_mcr-1_Prot15.014.txt	6.8273
11402	1043	PBS	20200630_MG1655_mCherry_mcr-1_Prot15.014.txt	8.615403
11403	1044	PBS	20200630_MG1655_mCherry_mcr-1_Prot15.014.txt	7.802629
11404	1045	PBS	20200630_MG1655_mCherry_mcr-1_Prot15.014.txt	8.290294
11405	1046	PBS	20200630_MG1655_mCherry_mcr-1_Prot15.014.txt	8.940513
11406	1047	PBS	20200630_MG1655_mCherry_mcr-1_Prot15.014.txt	8.615403
11407	1048	PBS	20200630_MG1655_mCherry_mcr-1_Prot15.014.txt	9.590732
11408	1049	PBS	20200630_MG1655_mCherry_mcr-1_Prot15.014.txt	8.290294
11409	1050	PBS	20200630_MG1655_mCherry_mcr-1_Prot15.014.txt	8.777958
11410	1051	PBS	20200630_MG1655_mCherry_mcr-1_Prot15.014.txt	9.915841
11411	1052	PBS	20200630_MG1655_mCherry_mcr-1_Prot15.014.txt	8.127738
11412	1053	PBS	20200630_MG1655_mCherry_mcr-1_Prot15.014.txt	8.777958
11413	1054	PBS	20200630_MG1655_mCherry_mcr-1_Prot15.014.txt	10.40351
11414	1055	PBS	20200630_MG1655_mCherry_mcr-1_Prot15.014.txt	8.777958
11415	1056	PBS	20200630_MG1655_mCherry_mcr-1_Prot15.014.txt	9.590732
11416	1057	PBS	20200630_MG1655_mCherry_mcr-1_Prot15.014.txt	9.915841
11417	1058	PBS	20200630_MG1655_mCherry_mcr-1_Prot15.014.txt	10.89117
11418	1059	PBS	20200630_MG1655_mCherry_mcr-1_Prot15.014.txt	7.802629
11419	1060	PBS	20200630_MG1655_mCherry_mcr-1_Prot15.014.txt	7.640074
11420	1061	PBS	20200630_MG1655_mCherry_mcr-1_Prot15.014.txt	7.640074
11421	1062	PBS	20200630_MG1655_mCherry_mcr-1_Prot15.014.txt	5.851972
11422	1063	PBS	20200630_MG1655_mCherry_mcr-1_Prot15.014.txt	8.615403
11423	1064	PBS	20200630_MG1655_mCherry_mcr-1_Prot15.014.txt	7.314965
11424	1065	PBS	20200630_MG1655_mCherry_mcr-1_Prot15.014.txt	7.802629
11425	1066	PBS	20200630_MG1655_mCherry_mcr-1_Prot15.014.txt	7.802629
11426	1067	PBS	20200630_MG1655_mCherry_mcr-1_Prot15.014.txt	8.452848
11427	1068	PBS	20200630_MG1655_mCherry_mcr-1_Prot15.014.txt	8.127738
11428	1069	PBS	20200630_MG1655_mCherry_mcr-1_Prot15.014.txt	10.56606
11429	1070	PBS	20200630_MG1655_mCherry_mcr-1_Prot15.014.txt	8.940513
11430	1071	PBS	20200630_MG1655_mCherry_mcr-1_Prot15.014.txt	8.127738
11431	1072	PBS	20200630_MG1655_mCherry_mcr-1_Prot15.014.txt	7.314965
11432	1073	PBS	20200630_MG1655_mCherry_mcr-1_Prot15.014.txt	5.201753
11433	1074	PBS	20200630_MG1655_mCherry_mcr-1_Prot15.014.txt	7.15241
11434	1075	PBS	20200630_MG1655_mCherry_mcr-1_Prot15.014.txt	6.177081
11435	1076	PBS	20200630_MG1655_mCherry_mcr-1_Prot15.014.txt	3.251095
11436	1077	PBS	20200630_MG1655_mCherry_mcr-1_Prot15.014.txt	2.438322
11437	1078	PBS	20200630_MG1655_mCherry_mcr-1_Prot15.014.txt	1.462993
11438	1079	PBS	20200630_MG1655_mCherry_mcr-1_Prot15.014.txt	1.300438
11439	1080	PBS	20200630_MG1655_mCherry_mcr-1_Prot15.014.txt	5.689417
11440	1081	PBS	20200630_MG1655_mCherry_mcr-1_Prot15.014.txt	7.47752
11441	1082	PBS	20200630_MG1655_mCherry_mcr-1_Prot15.014.txt	8.615403
11442	1083	PBS	20200630_MG1655_mCherry_mcr-1_Prot15.014.txt	8.452848
11443	1084	PBS	20200630_MG1655_mCherry_mcr-1_Prot15.014.txt	7.965184
11444	1085	PBS	20200630_MG1655_mCherry_mcr-1_Prot15.014.txt	6.339636
11445	1086	PBS	20200630_MG1655_mCherry_mcr-1_Prot15.014.txt	6.8273
11446	1087	PBS	20200630_MG1655_mCherry_mcr-1_Prot15.014.txt	8.777958
11447	1088	PBS	20200630_MG1655_mCherry_mcr-1_Prot15.014.txt	7.314965
11448	1089	PBS	20200630_MG1655_mCherry_mcr-1_Prot15.014.txt	7.965184
11449	1090	PBS	20200630_MG1655_mCherry_mcr-1_Prot15.014.txt	6.989855
11450	1091	PBS	20200630_MG1655_mCherry_mcr-1_Prot15.014.txt	7.965184
11451	1092	PBS	20200630_MG1655_mCherry_mcr-1_Prot15.014.txt	7.314965
11452	1093	PBS	20200630_MG1655_mCherry_mcr-1_Prot15.014.txt	8.127738
11453	1094	PBS	20200630_MG1655_mCherry_mcr-1_Prot15.014.txt	7.965184
11454	1095	PBS	20200630_MG1655_mCherry_mcr-1_Prot15.014.txt	7.965184
11455	1096	PBS	20200630_MG1655_mCherry_mcr-1_Prot15.014.txt	7.640074
11456	1097	PBS	20200630_MG1655_mCherry_mcr-1_Prot15.014.txt	7.640074
11457	1098	PBS	20200630_MG1655_mCherry_mcr-1_Prot15.014.txt	6.177081
11458	1099	PBS	20200630_MG1655_mCherry_mcr-1_Prot15.014.txt	6.339636
11459	1100	PBS	20200630_MG1655_mCherry_mcr-1_Prot15.014.txt	7.802629
11460	1101	PBS	20200630_MG1655_mCherry_mcr-1_Prot15.014.txt	8.127738
11461	1102	PBS	20200630_MG1655_mCherry_mcr-1_Prot15.014.txt	7.314965
11462	1103	PBS	20200630_MG1655_mCherry_mcr-1_Prot15.014.txt	9.265622
11463	1104	PBS	20200630_MG1655_mCherry_mcr-1_Prot15.014.txt	7.47752
11464	1105	PBS	20200630_MG1655_mCherry_mcr-1_Prot15.014.txt	8.290294
11465	1106	PBS	20200630_MG1655_mCherry_mcr-1_Prot15.014.txt	7.965184
11466	1107	PBS	20200630_MG1655_mCherry_mcr-1_Prot15.014.txt	7.15241
11467	1108	PBS	20200630_MG1655_mCherry_mcr-1_Prot15.014.txt	6.8273
11468	1109	PBS	20200630_MG1655_mCherry_mcr-1_Prot15.014.txt	7.314965
11469	1110	PBS	20200630_MG1655_mCherry_mcr-1_Prot15.014.txt	6.989855
11470	1111	PBS	20200630_MG1655_mCherry_mcr-1_Prot15.014.txt	9.428177
11471	1112	PBS	20200630_MG1655_mCherry_mcr-1_Prot15.014.txt	10.0784
11472	1113	PBS	20200630_MG1655_mCherry_mcr-1_Prot15.014.txt	8.452848
11473	1114	PBS	20200630_MG1655_mCherry_mcr-1_Prot15.014.txt	9.590732
11474	1115	PBS	20200630_MG1655_mCherry_mcr-1_Prot15.014.txt	8.127738
11475	1116	PBS	20200630_MG1655_mCherry_mcr-1_Prot15.014.txt	5.851972
11476	1117	PBS	20200630_MG1655_mCherry_mcr-1_Prot15.014.txt	6.664745
11477	1118	PBS	20200630_MG1655_mCherry_mcr-1_Prot15.014.txt	7.314965
11478	1119	PBS	20200630_MG1655_mCherry_mcr-1_Prot15.014.txt	6.339636
11479	1120	PBS	20200630_MG1655_mCherry_mcr-1_Prot15.014.txt	5.364307
11480	1121	PBS	20200630_MG1655_mCherry_mcr-1_Prot15.014.txt	6.177081
11481	1122	PBS	20200630_MG1655_mCherry_mcr-1_Prot15.014.txt	2.925986
11482	1123	PBS	20200630_MG1655_mCherry_mcr-1_Prot15.014.txt	1.788103
11483	1124	PBS	20200630_MG1655_mCherry_mcr-1_Prot15.014.txt	1.788103
11484	1125	PBS	20200630_MG1655_mCherry_mcr-1_Prot15.014.txt	5.689417
11485	1126	PBS	20200630_MG1655_mCherry_mcr-1_Prot15.014.txt	7.47752
11486	1127	PBS	20200630_MG1655_mCherry_mcr-1_Prot15.014.txt	9.103067
11487	1128	PBS	20200630_MG1655_mCherry_mcr-1_Prot15.014.txt	8.127738
11488	1129	PBS	20200630_MG1655_mCherry_mcr-1_Prot15.014.txt	7.640074
11489	1130	PBS	20200630_MG1655_mCherry_mcr-1_Prot15.014.txt	6.177081
11490	1131	PBS	20200630_MG1655_mCherry_mcr-1_Prot15.014.txt	7.15241
11491	1132	PBS	20200630_MG1655_mCherry_mcr-1_Prot15.014.txt	7.640074
11492	1133	PBS	20200630_MG1655_mCherry_mcr-1_Prot15.014.txt	8.940513
11493	1134	PBS	20200630_MG1655_mCherry_mcr-1_Prot15.014.txt	7.47752
11494	1135	PBS	20200630_MG1655_mCherry_mcr-1_Prot15.014.txt	7.802629
11495	1136	PBS	20200630_MG1655_mCherry_mcr-1_Prot15.014.txt	8.127738
11496	1137	PBS	20200630_MG1655_mCherry_mcr-1_Prot15.014.txt	5.851972
11497	1138	PBS	20200630_MG1655_mCherry_mcr-1_Prot15.014.txt	7.15241
11498	1139	PBS	20200630_MG1655_mCherry_mcr-1_Prot15.014.txt	7.640074
11499	1140	PBS	20200630_MG1655_mCherry_mcr-1_Prot15.014.txt	6.664745
11500	1141	PBS	20200630_MG1655_mCherry_mcr-1_Prot15.014.txt	7.47752
11501	1142	PBS	20200630_MG1655_mCherry_mcr-1_Prot15.014.txt	10.40351
11502	1143	PBS	20200630_MG1655_mCherry_mcr-1_Prot15.014.txt	7.47752
11503	1144	PBS	20200630_MG1655_mCherry_mcr-1_Prot15.014.txt	10.89117
11504	1145	PBS	20200630_MG1655_mCherry_mcr-1_Prot15.014.txt	10.40351
11505	1146	PBS	20200630_MG1655_mCherry_mcr-1_Prot15.014.txt	9.590732
11506	1147	PBS	20200630_MG1655_mCherry_mcr-1_Prot15.014.txt	8.290294
11507	1148	PBS	20200630_MG1655_mCherry_mcr-1_Prot15.014.txt	7.47752
11508	1149	PBS	20200630_MG1655_mCherry_mcr-1_Prot15.014.txt	6.014526
11509	1150	PBS	20200630_MG1655_mCherry_mcr-1_Prot15.014.txt	5.689417
11510	1151	PBS	20200630_MG1655_mCherry_mcr-1_Prot15.014.txt	5.526862
11511	1152	PBS	20200630_MG1655_mCherry_mcr-1_Prot15.014.txt	6.339636
11512	1153	PBS	20200630_MG1655_mCherry_mcr-1_Prot15.014.txt	6.8273
11513	1154	PBS	20200630_MG1655_mCherry_mcr-1_Prot15.014.txt	7.802629
11514	1155	PBS	20200630_MG1655_mCherry_mcr-1_Prot15.014.txt	7.640074
11515	1156	PBS	20200630_MG1655_mCherry_mcr-1_Prot15.014.txt	7.15241
11516	1157	PBS	20200630_MG1655_mCherry_mcr-1_Prot15.014.txt	8.290294
11517	1158	PBS	20200630_MG1655_mCherry_mcr-1_Prot15.014.txt	10.56606
11518	1159	PBS	20200630_MG1655_mCherry_mcr-1_Prot15.014.txt	10.89117
11519	1160	PBS	20200630_MG1655_mCherry_mcr-1_Prot15.014.txt	7.47752
11520	1161	PBS	20200630_MG1655_mCherry_mcr-1_Prot15.014.txt	7.965184
11521	1162	PBS	20200630_MG1655_mCherry_mcr-1_Prot15.014.txt	5.689417
11522	1163	PBS	20200630_MG1655_mCherry_mcr-1_Prot15.014.txt	4.388979
11523	1164	PBS	20200630_MG1655_mCherry_mcr-1_Prot15.014.txt	5.039198
11524	1165	PBS	20200630_MG1655_mCherry_mcr-1_Prot15.014.txt	3.41365
11525	1166	PBS	20200630_MG1655_mCherry_mcr-1_Prot15.014.txt	4.063869
11526	1167	PBS	20200630_MG1655_mCherry_mcr-1_Prot15.014.txt	2.763431
11527	1168	PBS	20200630_MG1655_mCherry_mcr-1_Prot15.014.txt	1.625548
11528	1169	PBS	20200630_MG1655_mCherry_mcr-1_Prot15.014.txt	11.05372
11529	1170	PBS	20200630_MG1655_mCherry_mcr-1_Prot15.014.txt	10.0784
11530	1171	PBS	20200630_MG1655_mCherry_mcr-1_Prot15.014.txt	9.753286
11531	1172	PBS	20200630_MG1655_mCherry_mcr-1_Prot15.014.txt	6.8273
11532	1173	PBS	20200630_MG1655_mCherry_mcr-1_Prot15.014.txt	7.965184
11533	1174	PBS	20200630_MG1655_mCherry_mcr-1_Prot15.014.txt	6.8273
11534	1175	PBS	20200630_MG1655_mCherry_mcr-1_Prot15.014.txt	8.777958
11535	1176	PBS	20200630_MG1655_mCherry_mcr-1_Prot15.014.txt	9.265622
11536	1177	PBS	20200630_MG1655_mCherry_mcr-1_Prot15.014.txt	8.777958
11537	1178	PBS	20200630_MG1655_mCherry_mcr-1_Prot15.014.txt	7.802629
11538	1179	PBS	20200630_MG1655_mCherry_mcr-1_Prot15.014.txt	6.339636
11539	1180	PBS	20200630_MG1655_mCherry_mcr-1_Prot15.014.txt	11.54139
11540	1181	PBS	20200630_MG1655_mCherry_mcr-1_Prot15.014.txt	8.940513
11541	1182	PBS	20200630_MG1655_mCherry_mcr-1_Prot15.014.txt	7.314965
11542	1183	PBS	20200630_MG1655_mCherry_mcr-1_Prot15.014.txt	8.452848
11543	1184	PBS	20200630_MG1655_mCherry_mcr-1_Prot15.014.txt	7.802629
11544	1185	PBS	20200630_MG1655_mCherry_mcr-1_Prot15.014.txt	7.802629
11545	1186	PBS	20200630_MG1655_mCherry_mcr-1_Prot15.014.txt	7.15241
11546	1187	PBS	20200630_MG1655_mCherry_mcr-1_Prot15.014.txt	8.777958
11547	1188	PBS	20200630_MG1655_mCherry_mcr-1_Prot15.014.txt	8.777958
11548	1189	PBS	20200630_MG1655_mCherry_mcr-1_Prot15.014.txt	9.265622
11549	1190	PBS	20200630_MG1655_mCherry_mcr-1_Prot15.014.txt	9.753286
11550	1191	PBS	20200630_MG1655_mCherry_mcr-1_Prot15.014.txt	9.753286
11551	1192	PBS	20200630_MG1655_mCherry_mcr-1_Prot15.014.txt	9.428177
11552	1193	PBS	20200630_MG1655_mCherry_mcr-1_Prot15.014.txt	8.127738
11553	1194	PBS	20200630_MG1655_mCherry_mcr-1_Prot15.014.txt	7.15241
11554	1195	PBS	20200630_MG1655_mCherry_mcr-1_Prot15.014.txt	6.502191
11555	1196	PBS	20200630_MG1655_mCherry_mcr-1_Prot15.014.txt	6.177081
11556	1197	PBS	20200630_MG1655_mCherry_mcr-1_Prot15.014.txt	7.965184
11557	1198	PBS	20200630_MG1655_mCherry_mcr-1_Prot15.014.txt	8.615403
11558	1199	PBS	20200630_MG1655_mCherry_mcr-1_Prot15.014.txt	9.753286
11559	1200	PBS	20200630_MG1655_mCherry_mcr-1_Prot15.014.txt	9.590732
11560	1201	PBS	20200630_MG1655_mCherry_mcr-1_Prot15.014.txt	8.290294
11561	1202	PBS	20200630_MG1655_mCherry_mcr-1_Prot15.014.txt	8.777958
11562	1203	PBS	20200630_MG1655_mCherry_mcr-1_Prot15.014.txt	9.428177
11563	1204	PBS	20200630_MG1655_mCherry_mcr-1_Prot15.014.txt	11.05372
11564	1205	PBS	20200630_MG1655_mCherry_mcr-1_Prot15.014.txt	8.290294
11565	1206	PBS	20200630_MG1655_mCherry_mcr-1_Prot15.014.txt	5.689417
11566	1207	PBS	20200630_MG1655_mCherry_mcr-1_Prot15.014.txt	3.576205
11567	1208	PBS	20200630_MG1655_mCherry_mcr-1_Prot15.014.txt	3.251095
11568	1209	PBS	20200630_MG1655_mCherry_mcr-1_Prot15.014.txt	1.950657
11569	1210	PBS	20200630_MG1655_mCherry_mcr-1_Prot15.014.txt	1.462993
11570	1211	PBS	20200630_MG1655_mCherry_mcr-1_Prot15.014.txt	10.56606
11571	1212	PBS	20200630_MG1655_mCherry_mcr-1_Prot15.014.txt	9.590732
11572	1213	PBS	20200630_MG1655_mCherry_mcr-1_Prot15.014.txt	8.290294
11573	1214	PBS	20200630_MG1655_mCherry_mcr-1_Prot15.014.txt	8.127738
11574	1215	PBS	20200630_MG1655_mCherry_mcr-1_Prot15.014.txt	9.753286
11575	1216	PBS	20200630_MG1655_mCherry_mcr-1_Prot15.014.txt	10.56606
11576	1217	PBS	20200630_MG1655_mCherry_mcr-1_Prot15.014.txt	7.965184
11577	1218	PBS	20200630_MG1655_mCherry_mcr-1_Prot15.014.txt	9.753286
11578	1219	PBS	20200630_MG1655_mCherry_mcr-1_Prot15.014.txt	8.940513
11579	1220	PBS	20200630_MG1655_mCherry_mcr-1_Prot15.014.txt	7.15241
11580	1221	PBS	20200630_MG1655_mCherry_mcr-1_Prot15.014.txt	6.8273
11581	1222	PBS	20200630_MG1655_mCherry_mcr-1_Prot15.014.txt	8.452848
11582	1223	PBS	20200630_MG1655_mCherry_mcr-1_Prot15.014.txt	7.47752
11583	1224	PBS	20200630_MG1655_mCherry_mcr-1_Prot15.014.txt	7.314965
11584	1225	PBS	20200630_MG1655_mCherry_mcr-1_Prot15.014.txt	7.15241
11585	1226	PBS	20200630_MG1655_mCherry_mcr-1_Prot15.014.txt	6.8273
11586	1227	PBS	20200630_MG1655_mCherry_mcr-1_Prot15.014.txt	8.290294
11587	1228	PBS	20200630_MG1655_mCherry_mcr-1_Prot15.014.txt	8.615403
11588	1229	PBS	20200630_MG1655_mCherry_mcr-1_Prot15.014.txt	6.989855
11589	1230	PBS	20200630_MG1655_mCherry_mcr-1_Prot15.014.txt	8.940513
11590	1231	PBS	20200630_MG1655_mCherry_mcr-1_Prot15.014.txt	8.615403
11591	1232	PBS	20200630_MG1655_mCherry_mcr-1_Prot15.014.txt	8.615403
11592	1233	PBS	20200630_MG1655_mCherry_mcr-1_Prot15.014.txt	9.265622
11593	1234	PBS	20200630_MG1655_mCherry_mcr-1_Prot15.014.txt	6.502191
11594	1235	PBS	20200630_MG1655_mCherry_mcr-1_Prot15.014.txt	7.640074
11595	1236	PBS	20200630_MG1655_mCherry_mcr-1_Prot15.014.txt	9.103067
11596	1237	PBS	20200630_MG1655_mCherry_mcr-1_Prot15.014.txt	7.965184
11597	1238	PBS	20200630_MG1655_mCherry_mcr-1_Prot15.014.txt	9.265622
11598	1239	PBS	20200630_MG1655_mCherry_mcr-1_Prot15.014.txt	13.49205
11599	1240	PBS	20200630_MG1655_mCherry_mcr-1_Prot15.014.txt	6.664745
11600	1241	PBS	20200630_MG1655_mCherry_mcr-1_Prot15.014.txt	7.965184
11601	1242	PBS	20200630_MG1655_mCherry_mcr-1_Prot15.014.txt	8.452848
11602	1243	PBS	20200630_MG1655_mCherry_mcr-1_Prot15.014.txt	9.590732
11603	1244	PBS	20200630_MG1655_mCherry_mcr-1_Prot15.014.txt	8.290294
11604	1245	PBS	20200630_MG1655_mCherry_mcr-1_Prot15.014.txt	9.103067
11605	1246	PBS	20200630_MG1655_mCherry_mcr-1_Prot15.014.txt	10.40351
11606	1247	PBS	20200630_MG1655_mCherry_mcr-1_Prot15.014.txt	7.640074
11607	1248	PBS	20200630_MG1655_mCherry_mcr-1_Prot15.014.txt	3.901314
11608	1249	PBS	20200630_MG1655_mCherry_mcr-1_Prot15.014.txt	3.088541
11609	1250	PBS	20200630_MG1655_mCherry_mcr-1_Prot15.014.txt	2.275767
11610	1251	PBS	20200630_MG1655_mCherry_mcr-1_Prot15.014.txt	1.950657
11611	1252	PBS	20200630_MG1655_mCherry_mcr-1_Prot15.014.txt	6.339636
11612	1253	PBS	20200630_MG1655_mCherry_mcr-1_Prot15.014.txt	8.615403
11613	1254	PBS	20200630_MG1655_mCherry_mcr-1_Prot15.014.txt	10.24095
11614	1255	PBS	20200630_MG1655_mCherry_mcr-1_Prot15.014.txt	9.428177
11615	1256	PBS	20200630_MG1655_mCherry_mcr-1_Prot15.014.txt	9.915841
11616	1257	PBS	20200630_MG1655_mCherry_mcr-1_Prot15.014.txt	9.915841
11617	1258	PBS	20200630_MG1655_mCherry_mcr-1_Prot15.014.txt	8.940513
11618	1259	PBS	20200630_MG1655_mCherry_mcr-1_Prot15.014.txt	10.0784
11619	1260	PBS	20200630_MG1655_mCherry_mcr-1_Prot15.014.txt	9.753286
11620	1261	PBS	20200630_MG1655_mCherry_mcr-1_Prot15.014.txt	8.940513
11621	1262	PBS	20200630_MG1655_mCherry_mcr-1_Prot15.014.txt	8.777958
11622	1263	PBS	20200630_MG1655_mCherry_mcr-1_Prot15.014.txt	10.40351
11623	1264	PBS	20200630_MG1655_mCherry_mcr-1_Prot15.014.txt	8.615403
11624	1265	PBS	20200630_MG1655_mCherry_mcr-1_Prot15.014.txt	5.689417
11625	1266	PBS	20200630_MG1655_mCherry_mcr-1_Prot15.014.txt	6.989855
11626	1267	PBS	20200630_MG1655_mCherry_mcr-1_Prot15.014.txt	8.777958
11627	1268	PBS	20200630_MG1655_mCherry_mcr-1_Prot15.014.txt	9.103067
11628	1269	PBS	20200630_MG1655_mCherry_mcr-1_Prot15.014.txt	11.37883
11629	1270	PBS	20200630_MG1655_mCherry_mcr-1_Prot15.014.txt	9.428177
11630	1271	PBS	20200630_MG1655_mCherry_mcr-1_Prot15.014.txt	8.290294
11631	1272	PBS	20200630_MG1655_mCherry_mcr-1_Prot15.014.txt	6.502191
11632	1273	PBS	20200630_MG1655_mCherry_mcr-1_Prot15.014.txt	7.314965
11633	1274	PBS	20200630_MG1655_mCherry_mcr-1_Prot15.014.txt	7.965184
11634	1275	PBS	20200630_MG1655_mCherry_mcr-1_Prot15.014.txt	8.615403
11635	1276	PBS	20200630_MG1655_mCherry_mcr-1_Prot15.014.txt	9.753286
11636	1277	PBS	20200630_MG1655_mCherry_mcr-1_Prot15.014.txt	8.615403
11637	1278	PBS	20200630_MG1655_mCherry_mcr-1_Prot15.014.txt	8.452848
11638	1279	PBS	20200630_MG1655_mCherry_mcr-1_Prot15.014.txt	11.37883
11639	1280	PBS	20200630_MG1655_mCherry_mcr-1_Prot15.014.txt	13.97971
11640	1281	PBS	20200630_MG1655_mCherry_mcr-1_Prot15.014.txt	9.103067
11641	1282	PBS	20200630_MG1655_mCherry_mcr-1_Prot15.014.txt	10.72861
11642	1283	PBS	20200630_MG1655_mCherry_mcr-1_Prot15.014.txt	11.54139
11643	1284	PBS	20200630_MG1655_mCherry_mcr-1_Prot15.014.txt	7.640074
11644	1285	PBS	20200630_MG1655_mCherry_mcr-1_Prot15.014.txt	6.8273
11645	1286	PBS	20200630_MG1655_mCherry_mcr-1_Prot15.014.txt	6.664745
11646	1287	PBS	20200630_MG1655_mCherry_mcr-1_Prot15.014.txt	6.664745
11647	1288	PBS	20200630_MG1655_mCherry_mcr-1_Prot15.014.txt	5.526862
11648	1289	PBS	20200630_MG1655_mCherry_mcr-1_Prot15.014.txt	3.251095
11649	1290	PBS	20200630_MG1655_mCherry_mcr-1_Prot15.014.txt	2.438322
11650	1291	PBS	20200630_MG1655_mCherry_mcr-1_Prot15.014.txt	2.113212
11651	1292	PBS	20200630_MG1655_mCherry_mcr-1_Prot15.014.txt	1.950657
11652	1293	PBS	20200630_MG1655_mCherry_mcr-1_Prot15.014.txt	5.851972
11653	1294	PBS	20200630_MG1655_mCherry_mcr-1_Prot15.014.txt	9.103067
11654	1295	PBS	20200630_MG1655_mCherry_mcr-1_Prot15.014.txt	7.47752
11655	1296	PBS	20200630_MG1655_mCherry_mcr-1_Prot15.014.txt	10.0784
11656	1297	PBS	20200630_MG1655_mCherry_mcr-1_Prot15.014.txt	8.452848
11657	1298	PBS	20200630_MG1655_mCherry_mcr-1_Prot15.014.txt	8.615403
11658	1299	PBS	20200630_MG1655_mCherry_mcr-1_Prot15.014.txt	6.177081
11659	1300	PBS	20200630_MG1655_mCherry_mcr-1_Prot15.014.txt	6.339636
11660	1301	PBS	20200630_MG1655_mCherry_mcr-1_Prot15.014.txt	6.664745
11661	1302	PBS	20200630_MG1655_mCherry_mcr-1_Prot15.014.txt	7.47752
11662	1303	PBS	20200630_MG1655_mCherry_mcr-1_Prot15.014.txt	7.314965
11663	1304	PBS	20200630_MG1655_mCherry_mcr-1_Prot15.014.txt	11.05372
11664	1305	PBS	20200630_MG1655_mCherry_mcr-1_Prot15.014.txt	7.640074
11665	1306	PBS	20200630_MG1655_mCherry_mcr-1_Prot15.014.txt	8.615403
11666	1307	PBS	20200630_MG1655_mCherry_mcr-1_Prot15.014.txt	9.103067
11667	1308	PBS	20200630_MG1655_mCherry_mcr-1_Prot15.014.txt	8.290294
11668	1309	PBS	20200630_MG1655_mCherry_mcr-1_Prot15.014.txt	6.8273
11669	1310	PBS	20200630_MG1655_mCherry_mcr-1_Prot15.014.txt	6.502191
11670	1311	PBS	20200630_MG1655_mCherry_mcr-1_Prot15.014.txt	6.989855
11671	1312	PBS	20200630_MG1655_mCherry_mcr-1_Prot15.014.txt	7.640074
11672	1313	PBS	20200630_MG1655_mCherry_mcr-1_Prot15.014.txt	9.103067
11673	1314	PBS	20200630_MG1655_mCherry_mcr-1_Prot15.014.txt	8.452848
11674	1315	PBS	20200630_MG1655_mCherry_mcr-1_Prot15.014.txt	7.314965
11675	1316	PBS	20200630_MG1655_mCherry_mcr-1_Prot15.014.txt	7.965184
11676	1317	PBS	20200630_MG1655_mCherry_mcr-1_Prot15.014.txt	8.127738
11677	1318	PBS	20200630_MG1655_mCherry_mcr-1_Prot15.014.txt	8.452848
11678	1319	PBS	20200630_MG1655_mCherry_mcr-1_Prot15.014.txt	6.989855
11679	1320	PBS	20200630_MG1655_mCherry_mcr-1_Prot15.014.txt	7.640074
11680	1321	PBS	20200630_MG1655_mCherry_mcr-1_Prot15.014.txt	7.15241
11681	1322	PBS	20200630_MG1655_mCherry_mcr-1_Prot15.014.txt	9.428177
11682	1323	PBS	20200630_MG1655_mCherry_mcr-1_Prot15.014.txt	7.965184
11683	1324	PBS	20200630_MG1655_mCherry_mcr-1_Prot15.014.txt	8.777958
11684	1325	PBS	20200630_MG1655_mCherry_mcr-1_Prot15.014.txt	10.89117
11685	1326	PBS	20200630_MG1655_mCherry_mcr-1_Prot15.014.txt	9.590732
11686	1327	PBS	20200630_MG1655_mCherry_mcr-1_Prot15.014.txt	8.290294
11687	1328	PBS	20200630_MG1655_mCherry_mcr-1_Prot15.014.txt	9.753286
11688	1329	PBS	20200630_MG1655_mCherry_mcr-1_Prot15.014.txt	7.802629
11689	1330	PBS	20200630_MG1655_mCherry_mcr-1_Prot15.014.txt	7.47752
11690	1331	PBS	20200630_MG1655_mCherry_mcr-1_Prot15.014.txt	5.689417
11691	1332	PBS	20200630_MG1655_mCherry_mcr-1_Prot15.014.txt	4.551534
11692	1333	PBS	20200630_MG1655_mCherry_mcr-1_Prot15.014.txt	2.925986
11693	1334	PBS	20200630_MG1655_mCherry_mcr-1_Prot15.014.txt	1.950657
11694	1335	PBS	20200630_MG1655_mCherry_mcr-1_Prot15.014.txt	2.113212
11695	1336	PBS	20200630_MG1655_mCherry_mcr-1_Prot15.014.txt	16.09292
11696	1337	PBS	20200630_MG1655_mCherry_mcr-1_Prot15.014.txt	15.4427
11697	1338	PBS	20200630_MG1655_mCherry_mcr-1_Prot15.014.txt	17.71847
11698	1339	PBS	20200630_MG1655_mCherry_mcr-1_Prot15.014.txt	13.32949
11699	1340	PBS	20200630_MG1655_mCherry_mcr-1_Prot15.014.txt	20.31935
11700	1341	PBS	20200630_MG1655_mCherry_mcr-1_Prot15.014.txt	11.05372
11701	1342	PBS	20200630_MG1655_mCherry_mcr-1_Prot15.014.txt	18.36869
11702	1343	PBS	20200630_MG1655_mCherry_mcr-1_Prot15.014.txt	13.81716
11703	1344	PBS	20200630_MG1655_mCherry_mcr-1_Prot15.014.txt	9.915841
11704	1345	PBS	20200630_MG1655_mCherry_mcr-1_Prot15.014.txt	9.590732
11705	1346	PBS	20200630_MG1655_mCherry_mcr-1_Prot15.014.txt	10.72861
11706	1347	PBS	20200630_MG1655_mCherry_mcr-1_Prot15.014.txt	9.915841
11707	1348	PBS	20200630_MG1655_mCherry_mcr-1_Prot15.014.txt	7.314965
11708	1349	PBS	20200630_MG1655_mCherry_mcr-1_Prot15.014.txt	6.8273
11709	1350	PBS	20200630_MG1655_mCherry_mcr-1_Prot15.014.txt	7.640074
11710	1351	PBS	20200630_MG1655_mCherry_mcr-1_Prot15.014.txt	9.103067
11711	1352	PBS	20200630_MG1655_mCherry_mcr-1_Prot15.014.txt	10.40351
11712	1353	PBS	20200630_MG1655_mCherry_mcr-1_Prot15.014.txt	6.989855
11713	1354	PBS	20200630_MG1655_mCherry_mcr-1_Prot15.014.txt	8.940513
11714	1355	PBS	20200630_MG1655_mCherry_mcr-1_Prot15.014.txt	9.915841
11715	1356	PBS	20200630_MG1655_mCherry_mcr-1_Prot15.014.txt	10.24095
11716	1357	PBS	20200630_MG1655_mCherry_mcr-1_Prot15.014.txt	10.0784
11717	1358	PBS	20200630_MG1655_mCherry_mcr-1_Prot15.014.txt	8.777958
11718	1359	PBS	20200630_MG1655_mCherry_mcr-1_Prot15.014.txt	7.802629
11719	1360	PBS	20200630_MG1655_mCherry_mcr-1_Prot15.014.txt	9.590732
11720	1361	PBS	20200630_MG1655_mCherry_mcr-1_Prot15.014.txt	10.24095
11721	1362	PBS	20200630_MG1655_mCherry_mcr-1_Prot15.014.txt	6.989855
11722	1363	PBS	20200630_MG1655_mCherry_mcr-1_Prot15.014.txt	6.664745
11723	1364	PBS	20200630_MG1655_mCherry_mcr-1_Prot15.014.txt	6.177081
11724	1365	PBS	20200630_MG1655_mCherry_mcr-1_Prot15.014.txt	8.940513
11725	1366	PBS	20200630_MG1655_mCherry_mcr-1_Prot15.014.txt	9.753286
11726	1367	PBS	20200630_MG1655_mCherry_mcr-1_Prot15.014.txt	11.05372
11727	1368	PBS	20200630_MG1655_mCherry_mcr-1_Prot15.014.txt	11.37883
11728	1369	PBS	20200630_MG1655_mCherry_mcr-1_Prot15.014.txt	9.590732
11729	1370	PBS	20200630_MG1655_mCherry_mcr-1_Prot15.014.txt	12.19161
11730	1371	PBS	20200630_MG1655_mCherry_mcr-1_Prot15.014.txt	8.452848
11731	1372	PBS	20200630_MG1655_mCherry_mcr-1_Prot15.014.txt	6.014526
11732	1373	PBS	20200630_MG1655_mCherry_mcr-1_Prot15.014.txt	5.689417
11733	1374	PBS	20200630_MG1655_mCherry_mcr-1_Prot15.014.txt	4.714088
11734	1375	PBS	20200630_MG1655_mCherry_mcr-1_Prot15.014.txt	2.600876
11735	1376	PBS	20200630_MG1655_mCherry_mcr-1_Prot15.014.txt	2.113212
11736	1377	PBS	20200630_MG1655_mCherry_mcr-1_Prot15.014.txt	11.8665
11737	1378	PBS	20200630_MG1655_mCherry_mcr-1_Prot15.014.txt	8.452848
11738	1379	PBS	20200630_MG1655_mCherry_mcr-1_Prot15.014.txt	6.8273
11739	1380	PBS	20200630_MG1655_mCherry_mcr-1_Prot15.014.txt	8.940513
11740	1381	PBS	20200630_MG1655_mCherry_mcr-1_Prot15.014.txt	6.664745
11741	1382	PBS	20200630_MG1655_mCherry_mcr-1_Prot15.014.txt	7.802629
11742	1383	PBS	20200630_MG1655_mCherry_mcr-1_Prot15.014.txt	7.640074
11743	1384	PBS	20200630_MG1655_mCherry_mcr-1_Prot15.014.txt	5.039198
11744	1385	PBS	20200630_MG1655_mCherry_mcr-1_Prot15.014.txt	4.876643
11745	1386	PBS	20200630_MG1655_mCherry_mcr-1_Prot15.014.txt	3.088541
11746	1387	PBS	20200630_MG1655_mCherry_mcr-1_Prot15.014.txt	3.73876
11747	1388	PBS	20200630_MG1655_mCherry_mcr-1_Prot15.014.txt	7.640074
11748	1389	PBS	20200630_MG1655_mCherry_mcr-1_Prot15.014.txt	8.615403
11749	1390	PBS	20200630_MG1655_mCherry_mcr-1_Prot15.014.txt	8.777958
11750	1391	PBS	20200630_MG1655_mCherry_mcr-1_Prot15.014.txt	7.640074
11751	1392	PBS	20200630_MG1655_mCherry_mcr-1_Prot15.014.txt	7.640074
11752	1393	PBS	20200630_MG1655_mCherry_mcr-1_Prot15.014.txt	8.777958
11753	1394	PBS	20200630_MG1655_mCherry_mcr-1_Prot15.014.txt	5.851972
11754	1395	PBS	20200630_MG1655_mCherry_mcr-1_Prot15.014.txt	6.989855
11755	1396	PBS	20200630_MG1655_mCherry_mcr-1_Prot15.014.txt	8.940513
11756	1397	PBS	20200630_MG1655_mCherry_mcr-1_Prot15.014.txt	8.615403
11757	1398	PBS	20200630_MG1655_mCherry_mcr-1_Prot15.014.txt	7.640074
11758	1399	PBS	20200630_MG1655_mCherry_mcr-1_Prot15.014.txt	5.689417
11759	1400	PBS	20200630_MG1655_mCherry_mcr-1_Prot15.014.txt	7.47752
11760	1401	PBS	20200630_MG1655_mCherry_mcr-1_Prot15.014.txt	8.615403
11761	1402	PBS	20200630_MG1655_mCherry_mcr-1_Prot15.014.txt	6.8273
11762	1403	PBS	20200630_MG1655_mCherry_mcr-1_Prot15.014.txt	8.290294
11763	1404	PBS	20200630_MG1655_mCherry_mcr-1_Prot15.014.txt	7.15241
11764	1405	PBS	20200630_MG1655_mCherry_mcr-1_Prot15.014.txt	7.802629
11765	1406	PBS	20200630_MG1655_mCherry_mcr-1_Prot15.014.txt	8.452848
11766	1407	PBS	20200630_MG1655_mCherry_mcr-1_Prot15.014.txt	9.265622
11767	1408	PBS	20200630_MG1655_mCherry_mcr-1_Prot15.014.txt	9.265622
11768	1409	PBS	20200630_MG1655_mCherry_mcr-1_Prot15.014.txt	8.615403
11769	1410	PBS	20200630_MG1655_mCherry_mcr-1_Prot15.014.txt	8.940513
11770	1411	PBS	20200630_MG1655_mCherry_mcr-1_Prot15.014.txt	7.314965
11771	1412	PBS	20200630_MG1655_mCherry_mcr-1_Prot15.014.txt	9.753286
11772	1413	PBS	20200630_MG1655_mCherry_mcr-1_Prot15.014.txt	9.265622
11773	1414	PBS	20200630_MG1655_mCherry_mcr-1_Prot15.014.txt	8.452848
11774	1415	PBS	20200630_MG1655_mCherry_mcr-1_Prot15.014.txt	6.664745
11775	1416	PBS	20200630_MG1655_mCherry_mcr-1_Prot15.014.txt	7.965184
11776	1417	PBS	20200630_MG1655_mCherry_mcr-1_Prot15.014.txt	5.851972
11777	1418	PBS	20200630_MG1655_mCherry_mcr-1_Prot15.014.txt	5.364307
11778	1419	PBS	20200630_MG1655_mCherry_mcr-1_Prot15.014.txt	4.388979
11779	1420	PBS	20200630_MG1655_mCherry_mcr-1_Prot15.014.txt	2.600876
11780	1421	PBS	20200630_MG1655_mCherry_mcr-1_Prot15.014.txt	1.625548
11781	1422	PBS	20200630_MG1655_mCherry_mcr-1_Prot15.014.txt	1.788103
11782	1423	PBS	20200630_MG1655_mCherry_mcr-1_Prot15.014.txt	9.103067
11783	1424	PBS	20200630_MG1655_mCherry_mcr-1_Prot15.014.txt	6.989855
11784	1425	PBS	20200630_MG1655_mCherry_mcr-1_Prot15.014.txt	6.989855
11785	1426	PBS	20200630_MG1655_mCherry_mcr-1_Prot15.014.txt	10.40351
11786	1427	PBS	20200630_MG1655_mCherry_mcr-1_Prot15.014.txt	9.428177
11787	1428	PBS	20200630_MG1655_mCherry_mcr-1_Prot15.014.txt	5.689417
11788	1429	PBS	20200630_MG1655_mCherry_mcr-1_Prot15.014.txt	3.901314
11789	1430	PBS	20200630_MG1655_mCherry_mcr-1_Prot15.014.txt	5.039198
11790	1431	PBS	20200630_MG1655_mCherry_mcr-1_Prot15.014.txt	5.201753
11791	1432	PBS	20200630_MG1655_mCherry_mcr-1_Prot15.014.txt	4.226424
11792	1433	PBS	20200630_MG1655_mCherry_mcr-1_Prot15.014.txt	5.851972
11793	1434	PBS	20200630_MG1655_mCherry_mcr-1_Prot15.014.txt	6.339636
11794	1435	PBS	20200630_MG1655_mCherry_mcr-1_Prot15.014.txt	7.965184
11795	1436	PBS	20200630_MG1655_mCherry_mcr-1_Prot15.014.txt	9.265622
11796	1437	PBS	20200630_MG1655_mCherry_mcr-1_Prot15.014.txt	8.452848
11797	1438	PBS	20200630_MG1655_mCherry_mcr-1_Prot15.014.txt	8.290294
11798	1439	PBS	20200630_MG1655_mCherry_mcr-1_Prot15.014.txt	8.290294
11799	1440	PBS	20200630_MG1655_mCherry_mcr-1_Prot15.014.txt	9.915841
11800	1441	PBS	20200630_MG1655_mCherry_mcr-1_Prot15.014.txt	9.428177
11801	1442	PBS	20200630_MG1655_mCherry_mcr-1_Prot15.014.txt	7.640074
11802	1443	PBS	20200630_MG1655_mCherry_mcr-1_Prot15.014.txt	7.802629
11803	1444	PBS	20200630_MG1655_mCherry_mcr-1_Prot15.014.txt	7.15241
11804	1445	PBS	20200630_MG1655_mCherry_mcr-1_Prot15.014.txt	7.314965
11805	1446	PBS	20200630_MG1655_mCherry_mcr-1_Prot15.014.txt	7.47752
11806	1447	PBS	20200630_MG1655_mCherry_mcr-1_Prot15.014.txt	7.47752
11807	1448	PBS	20200630_MG1655_mCherry_mcr-1_Prot15.014.txt	10.72861
11808	1449	PBS	20200630_MG1655_mCherry_mcr-1_Prot15.014.txt	9.265622
11809	1450	PBS	20200630_MG1655_mCherry_mcr-1_Prot15.014.txt	8.777958
11810	1451	PBS	20200630_MG1655_mCherry_mcr-1_Prot15.014.txt	8.615403
11811	1452	PBS	20200630_MG1655_mCherry_mcr-1_Prot15.014.txt	12.51672
11812	1453	PBS	20200630_MG1655_mCherry_mcr-1_Prot15.014.txt	10.0784
11813	1454	PBS	20200630_MG1655_mCherry_mcr-1_Prot15.014.txt	7.802629
11814	1455	PBS	20200630_MG1655_mCherry_mcr-1_Prot15.014.txt	7.965184
11815	1456	PBS	20200630_MG1655_mCherry_mcr-1_Prot15.014.txt	6.339636
11816	1457	PBS	20200630_MG1655_mCherry_mcr-1_Prot15.014.txt	8.777958
11817	1458	PBS	20200630_MG1655_mCherry_mcr-1_Prot15.014.txt	9.103067
11818	1459	PBS	20200630_MG1655_mCherry_mcr-1_Prot15.014.txt	7.802629
11819	1460	PBS	20200630_MG1655_mCherry_mcr-1_Prot15.014.txt	9.103067
11820	1461	PBS	20200630_MG1655_mCherry_mcr-1_Prot15.014.txt	7.15241
11821	1462	PBS	20200630_MG1655_mCherry_mcr-1_Prot15.014.txt	8.127738
11822	1463	PBS	20200630_MG1655_mCherry_mcr-1_Prot15.014.txt	7.802629
11823	1464	PBS	20200630_MG1655_mCherry_mcr-1_Prot15.014.txt	5.526862
11824	1465	PBS	20200630_MG1655_mCherry_mcr-1_Prot15.014.txt	4.551534
11825	1466	PBS	20200630_MG1655_mCherry_mcr-1_Prot15.014.txt	4.551534
11826	1467	PBS	20200630_MG1655_mCherry_mcr-1_Prot15.014.txt	2.763431
11827	1468	PBS	20200630_MG1655_mCherry_mcr-1_Prot15.014.txt	1.462993
11828	1469	PBS	20200630_MG1655_mCherry_mcr-1_Prot15.014.txt	5.526862
11829	1470	PBS	20200630_MG1655_mCherry_mcr-1_Prot15.014.txt	6.8273
11830	1471	PBS	20200630_MG1655_mCherry_mcr-1_Prot15.014.txt	7.965184
11831	1472	PBS	20200630_MG1655_mCherry_mcr-1_Prot15.014.txt	7.640074
11832	1473	PBS	20200630_MG1655_mCherry_mcr-1_Prot15.014.txt	7.802629
11833	1474	PBS	20200630_MG1655_mCherry_mcr-1_Prot15.014.txt	10.0784
11834	1475	PBS	20200630_MG1655_mCherry_mcr-1_Prot15.014.txt	10.0784
11835	1476	PBS	20200630_MG1655_mCherry_mcr-1_Prot15.014.txt	7.47752
11836	1477	PBS	20200630_MG1655_mCherry_mcr-1_Prot15.014.txt	8.127738
11837	1478	PBS	20200630_MG1655_mCherry_mcr-1_Prot15.014.txt	7.15241
11838	1479	PBS	20200630_MG1655_mCherry_mcr-1_Prot15.014.txt	4.714088
11839	1480	PBS	20200630_MG1655_mCherry_mcr-1_Prot15.014.txt	6.339636
11840	1481	PBS	20200630_MG1655_mCherry_mcr-1_Prot15.014.txt	5.689417
11841	1482	PBS	20200630_MG1655_mCherry_mcr-1_Prot15.014.txt	7.47752
11842	1483	PBS	20200630_MG1655_mCherry_mcr-1_Prot15.014.txt	8.777958
11843	1484	PBS	20200630_MG1655_mCherry_mcr-1_Prot15.014.txt	10.72861
11844	1485	PBS	20200630_MG1655_mCherry_mcr-1_Prot15.014.txt	12.19161
11845	1486	PBS	20200630_MG1655_mCherry_mcr-1_Prot15.014.txt	7.802629
11846	1487	PBS	20200630_MG1655_mCherry_mcr-1_Prot15.014.txt	7.965184
11847	1488	PBS	20200630_MG1655_mCherry_mcr-1_Prot15.014.txt	8.127738
11848	1489	PBS	20200630_MG1655_mCherry_mcr-1_Prot15.014.txt	9.428177
11849	1490	PBS	20200630_MG1655_mCherry_mcr-1_Prot15.014.txt	7.965184
11850	1491	PBS	20200630_MG1655_mCherry_mcr-1_Prot15.014.txt	10.24095
11851	1492	PBS	20200630_MG1655_mCherry_mcr-1_Prot15.014.txt	8.940513
11852	1493	PBS	20200630_MG1655_mCherry_mcr-1_Prot15.014.txt	8.615403
11853	1494	PBS	20200630_MG1655_mCherry_mcr-1_Prot15.014.txt	6.664745
11854	1495	PBS	20200630_MG1655_mCherry_mcr-1_Prot15.014.txt	7.314965
11855	1496	PBS	20200630_MG1655_mCherry_mcr-1_Prot15.014.txt	7.47752
11856	1497	PBS	20200630_MG1655_mCherry_mcr-1_Prot15.014.txt	5.201753
11857	1498	PBS	20200630_MG1655_mCherry_mcr-1_Prot15.014.txt	8.127738
11858	1499	PBS	20200630_MG1655_mCherry_mcr-1_Prot15.014.txt	8.127738
11859	1500	PBS	20200630_MG1655_mCherry_mcr-1_Prot15.014.txt	6.502191
11860	1501	PBS	20200630_MG1655_mCherry_mcr-1_Prot15.014.txt	8.452848
11861	1502	PBS	20200630_MG1655_mCherry_mcr-1_Prot15.014.txt	8.290294
11862	1503	PBS	20200630_MG1655_mCherry_mcr-1_Prot15.014.txt	9.103067
11863	1504	PBS	20200630_MG1655_mCherry_mcr-1_Prot15.014.txt	7.47752
11864	1505	PBS	20200630_MG1655_mCherry_mcr-1_Prot15.014.txt	8.777958
11865	1506	PBS	20200630_MG1655_mCherry_mcr-1_Prot15.014.txt	8.940513
11866	1507	PBS	20200630_MG1655_mCherry_mcr-1_Prot15.014.txt	7.640074
11867	1508	PBS	20200630_MG1655_mCherry_mcr-1_Prot15.014.txt	7.802629
11868	1509	PBS	20200630_MG1655_mCherry_mcr-1_Prot15.014.txt	6.8273
11869	1510	PBS	20200630_MG1655_mCherry_mcr-1_Prot15.014.txt	6.502191
11870	1511	PBS	20200630_MG1655_mCherry_mcr-1_Prot15.014.txt	3.901314
11871	1512	PBS	20200630_MG1655_mCherry_mcr-1_Prot15.014.txt	3.251095
11872	1513	PBS	20200630_MG1655_mCherry_mcr-1_Prot15.014.txt	2.763431
11873	1514	PBS	20200630_MG1655_mCherry_mcr-1_Prot15.014.txt	1.950657
11874	1515	PBS	20200630_MG1655_mCherry_mcr-1_Prot15.014.txt	1.625548
11875	1516	PBS	20200630_MG1655_mCherry_mcr-1_Prot15.014.txt	5.851972
11876	1517	PBS	20200630_MG1655_mCherry_mcr-1_Prot15.014.txt	7.47752
11877	1518	PBS	20200630_MG1655_mCherry_mcr-1_Prot15.014.txt	10.0784
11878	1519	PBS	20200630_MG1655_mCherry_mcr-1_Prot15.014.txt	5.364307
11879	1520	PBS	20200630_MG1655_mCherry_mcr-1_Prot15.014.txt	7.15241
11880	1521	PBS	20200630_MG1655_mCherry_mcr-1_Prot15.014.txt	7.15241
11881	1522	PBS	20200630_MG1655_mCherry_mcr-1_Prot15.014.txt	6.664745
11882	1523	PBS	20200630_MG1655_mCherry_mcr-1_Prot15.014.txt	5.039198
11883	1524	PBS	20200630_MG1655_mCherry_mcr-1_Prot15.014.txt	5.201753
11884	1525	PBS	20200630_MG1655_mCherry_mcr-1_Prot15.014.txt	9.428177
11885	1526	PBS	20200630_MG1655_mCherry_mcr-1_Prot15.014.txt	11.05372
11886	1527	PBS	20200630_MG1655_mCherry_mcr-1_Prot15.014.txt	9.428177
11887	1528	PBS	20200630_MG1655_mCherry_mcr-1_Prot15.014.txt	7.314965
11888	1529	PBS	20200630_MG1655_mCherry_mcr-1_Prot15.014.txt	7.965184
11889	1530	PBS	20200630_MG1655_mCherry_mcr-1_Prot15.014.txt	6.502191
11890	1531	PBS	20200630_MG1655_mCherry_mcr-1_Prot15.014.txt	7.15241
11891	1532	PBS	20200630_MG1655_mCherry_mcr-1_Prot15.014.txt	7.15241
11892	1533	PBS	20200630_MG1655_mCherry_mcr-1_Prot15.014.txt	9.590732
11893	1534	PBS	20200630_MG1655_mCherry_mcr-1_Prot15.014.txt	10.89117
11894	1535	PBS	20200630_MG1655_mCherry_mcr-1_Prot15.014.txt	6.8273
11895	1536	PBS	20200630_MG1655_mCherry_mcr-1_Prot15.014.txt	5.201753
11896	1537	PBS	20200630_MG1655_mCherry_mcr-1_Prot15.014.txt	5.851972
11897	1538	PBS	20200630_MG1655_mCherry_mcr-1_Prot15.014.txt	8.127738
11898	1539	PBS	20200630_MG1655_mCherry_mcr-1_Prot15.014.txt	8.940513
11899	1540	PBS	20200630_MG1655_mCherry_mcr-1_Prot15.014.txt	6.014526
11900	1541	PBS	20200630_MG1655_mCherry_mcr-1_Prot15.014.txt	7.47752
11901	1542	PBS	20200630_MG1655_mCherry_mcr-1_Prot15.014.txt	7.47752
11902	1543	PBS	20200630_MG1655_mCherry_mcr-1_Prot15.014.txt	6.8273
11903	1544	PBS	20200630_MG1655_mCherry_mcr-1_Prot15.014.txt	7.15241
11904	1545	PBS	20200630_MG1655_mCherry_mcr-1_Prot15.014.txt	7.15241
11905	1546	PBS	20200630_MG1655_mCherry_mcr-1_Prot15.014.txt	9.590732
11906	1547	PBS	20200630_MG1655_mCherry_mcr-1_Prot15.014.txt	9.103067
11907	1548	PBS	20200630_MG1655_mCherry_mcr-1_Prot15.014.txt	7.965184
11908	1549	PBS	20200630_MG1655_mCherry_mcr-1_Prot15.014.txt	8.452848
11909	1550	PBS	20200630_MG1655_mCherry_mcr-1_Prot15.014.txt	8.452848
11910	1551	PBS	20200630_MG1655_mCherry_mcr-1_Prot15.014.txt	8.127738
11911	1552	PBS	20200630_MG1655_mCherry_mcr-1_Prot15.014.txt	7.802629
11912	1553	PBS	20200630_MG1655_mCherry_mcr-1_Prot15.014.txt	6.664745
11913	1554	PBS	20200630_MG1655_mCherry_mcr-1_Prot15.014.txt	5.689417
11914	1555	PBS	20200630_MG1655_mCherry_mcr-1_Prot15.014.txt	6.339636
11915	1556	PBS	20200630_MG1655_mCherry_mcr-1_Prot15.014.txt	7.802629
11916	1557	PBS	20200630_MG1655_mCherry_mcr-1_Prot15.014.txt	6.339636
11917	1558	PBS	20200630_MG1655_mCherry_mcr-1_Prot15.014.txt	6.502191
11918	1559	PBS	20200630_MG1655_mCherry_mcr-1_Prot15.014.txt	3.576205
11919	1560	PBS	20200630_MG1655_mCherry_mcr-1_Prot15.014.txt	2.275767
11920	1561	PBS	20200630_MG1655_mCherry_mcr-1_Prot15.014.txt	2.438322
11921	1562	PBS	20200630_MG1655_mCherry_mcr-1_Prot15.014.txt	3.088541
11922	1563	PBS	20200630_MG1655_mCherry_mcr-1_Prot15.014.txt	7.47752
11923	1564	PBS	20200630_MG1655_mCherry_mcr-1_Prot15.014.txt	8.940513
11924	1565	PBS	20200630_MG1655_mCherry_mcr-1_Prot15.014.txt	8.127738
11925	1566	PBS	20200630_MG1655_mCherry_mcr-1_Prot15.014.txt	7.965184
11926	1567	PBS	20200630_MG1655_mCherry_mcr-1_Prot15.014.txt	7.314965
11927	1568	PBS	20200630_MG1655_mCherry_mcr-1_Prot15.014.txt	6.664745
11928	1569	PBS	20200630_MG1655_mCherry_mcr-1_Prot15.014.txt	5.039198
11929	1570	PBS	20200630_MG1655_mCherry_mcr-1_Prot15.014.txt	5.039198
11930	1571	PBS	20200630_MG1655_mCherry_mcr-1_Prot15.014.txt	5.851972
11931	1572	PBS	20200630_MG1655_mCherry_mcr-1_Prot15.014.txt	6.339636
11932	1573	PBS	20200630_MG1655_mCherry_mcr-1_Prot15.014.txt	7.640074
11933	1574	PBS	20200630_MG1655_mCherry_mcr-1_Prot15.014.txt	5.201753
11934	1575	PBS	20200630_MG1655_mCherry_mcr-1_Prot15.014.txt	7.802629
11935	1576	PBS	20200630_MG1655_mCherry_mcr-1_Prot15.014.txt	5.201753
11936	1577	PBS	20200630_MG1655_mCherry_mcr-1_Prot15.014.txt	6.502191
11937	1578	PBS	20200630_MG1655_mCherry_mcr-1_Prot15.014.txt	10.40351
11938	1579	PBS	20200630_MG1655_mCherry_mcr-1_Prot15.014.txt	8.615403
11939	1580	PBS	20200630_MG1655_mCherry_mcr-1_Prot15.014.txt	15.11759
11940	1581	PBS	20200630_MG1655_mCherry_mcr-1_Prot15.014.txt	8.940513
11941	1582	PBS	20200630_MG1655_mCherry_mcr-1_Prot15.014.txt	6.989855
11942	1583	PBS	20200630_MG1655_mCherry_mcr-1_Prot15.014.txt	6.8273
11943	1584	PBS	20200630_MG1655_mCherry_mcr-1_Prot15.014.txt	8.615403
11944	1585	PBS	20200630_MG1655_mCherry_mcr-1_Prot15.014.txt	8.127738
11945	1586	PBS	20200630_MG1655_mCherry_mcr-1_Prot15.014.txt	7.965184
11946	1587	PBS	20200630_MG1655_mCherry_mcr-1_Prot15.014.txt	9.103067
11947	1588	PBS	20200630_MG1655_mCherry_mcr-1_Prot15.014.txt	8.940513
11948	1589	PBS	20200630_MG1655_mCherry_mcr-1_Prot15.014.txt	7.314965
11949	1590	PBS	20200630_MG1655_mCherry_mcr-1_Prot15.014.txt	7.640074
11950	1591	PBS	20200630_MG1655_mCherry_mcr-1_Prot15.014.txt	6.989855
11951	1592	PBS	20200630_MG1655_mCherry_mcr-1_Prot15.014.txt	6.502191
11952	1593	PBS	20200630_MG1655_mCherry_mcr-1_Prot15.014.txt	6.177081
11953	1594	PBS	20200630_MG1655_mCherry_mcr-1_Prot15.014.txt	7.47752
11954	1595	PBS	20200630_MG1655_mCherry_mcr-1_Prot15.014.txt	7.802629
11955	1596	PBS	20200630_MG1655_mCherry_mcr-1_Prot15.014.txt	8.452848
11956	1597	PBS	20200630_MG1655_mCherry_mcr-1_Prot15.014.txt	8.777958
11957	1598	PBS	20200630_MG1655_mCherry_mcr-1_Prot15.014.txt	7.15241
11958	1599	PBS	20200630_MG1655_mCherry_mcr-1_Prot15.014.txt	6.989855
11959	1600	PBS	20200630_MG1655_mCherry_mcr-1_Prot15.014.txt	6.339636
11960	1601	PBS	20200630_MG1655_mCherry_mcr-1_Prot15.014.txt	6.989855
11961	1602	PBS	20200630_MG1655_mCherry_mcr-1_Prot15.014.txt	8.127738
11962	1603	PBS	20200630_MG1655_mCherry_mcr-1_Prot15.014.txt	7.802629
11963	1604	PBS	20200630_MG1655_mCherry_mcr-1_Prot15.014.txt	8.127738
11964	1605	PBS	20200630_MG1655_mCherry_mcr-1_Prot15.014.txt	11.8665
11965	1606	PBS	20200630_MG1655_mCherry_mcr-1_Prot15.014.txt	7.640074
11966	1607	PBS	20200630_MG1655_mCherry_mcr-1_Prot15.014.txt	7.965184
11967	1608	PBS	20200630_MG1655_mCherry_mcr-1_Prot15.014.txt	13.6546
11968	1609	PBS	20200630_MG1655_mCherry_mcr-1_Prot15.014.txt	8.290294
11969	1610	PBS	20200630_MG1655_mCherry_mcr-1_Prot15.014.txt	3.73876
11970	1611	PBS	20200630_MG1655_mCherry_mcr-1_Prot15.014.txt	2.925986
11971	1612	PBS	20200630_MG1655_mCherry_mcr-1_Prot15.014.txt	2.438322
11972	1613	PBS	20200630_MG1655_mCherry_mcr-1_Prot15.014.txt	3.088541
11973	1614	PBS	20200630_MG1655_mCherry_mcr-1_Prot15.014.txt	8.127738
11974	1615	PBS	20200630_MG1655_mCherry_mcr-1_Prot15.014.txt	8.290294
11975	1616	PBS	20200630_MG1655_mCherry_mcr-1_Prot15.014.txt	4.388979
11976	1617	PBS	20200630_MG1655_mCherry_mcr-1_Prot15.014.txt	4.551534
11977	1618	PBS	20200630_MG1655_mCherry_mcr-1_Prot15.014.txt	7.314965
11978	1619	PBS	20200630_MG1655_mCherry_mcr-1_Prot15.014.txt	7.640074
11979	1620	PBS	20200630_MG1655_mCherry_mcr-1_Prot15.014.txt	7.15241
11980	1621	PBS	20200630_MG1655_mCherry_mcr-1_Prot15.014.txt	6.989855
11981	1622	PBS	20200630_MG1655_mCherry_mcr-1_Prot15.014.txt	4.551534
11982	1623	PBS	20200630_MG1655_mCherry_mcr-1_Prot15.014.txt	6.502191
11983	1624	PBS	20200630_MG1655_mCherry_mcr-1_Prot15.014.txt	8.290294
11984	1625	PBS	20200630_MG1655_mCherry_mcr-1_Prot15.014.txt	5.364307
11985	1626	PBS	20200630_MG1655_mCherry_mcr-1_Prot15.014.txt	7.640074
11986	1627	PBS	20200630_MG1655_mCherry_mcr-1_Prot15.014.txt	6.8273
11987	1628	PBS	20200630_MG1655_mCherry_mcr-1_Prot15.014.txt	6.339636
11988	1629	PBS	20200630_MG1655_mCherry_mcr-1_Prot15.014.txt	6.989855
11989	1630	PBS	20200630_MG1655_mCherry_mcr-1_Prot15.014.txt	12.35416
11990	1631	PBS	20200630_MG1655_mCherry_mcr-1_Prot15.014.txt	9.753286
11991	1632	PBS	20200630_MG1655_mCherry_mcr-1_Prot15.014.txt	8.127738
11992	1633	PBS	20200630_MG1655_mCherry_mcr-1_Prot15.014.txt	7.802629
11993	1634	PBS	20200630_MG1655_mCherry_mcr-1_Prot15.014.txt	8.615403
11994	1635	PBS	20200630_MG1655_mCherry_mcr-1_Prot15.014.txt	10.0784
11995	1636	PBS	20200630_MG1655_mCherry_mcr-1_Prot15.014.txt	7.15241
11996	1637	PBS	20200630_MG1655_mCherry_mcr-1_Prot15.014.txt	7.965184
11997	1638	PBS	20200630_MG1655_mCherry_mcr-1_Prot15.014.txt	7.47752
11998	1639	PBS	20200630_MG1655_mCherry_mcr-1_Prot15.014.txt	8.615403
11999	1640	PBS	20200630_MG1655_mCherry_mcr-1_Prot15.014.txt	10.72861
12000	1641	PBS	20200630_MG1655_mCherry_mcr-1_Prot15.014.txt	11.70394
12001	1642	PBS	20200630_MG1655_mCherry_mcr-1_Prot15.014.txt	11.8665
12002	1643	PBS	20200630_MG1655_mCherry_mcr-1_Prot15.014.txt	8.127738
12003	1644	PBS	20200630_MG1655_mCherry_mcr-1_Prot15.014.txt	7.47752
12004	1645	PBS	20200630_MG1655_mCherry_mcr-1_Prot15.014.txt	9.265622
12005	1646	PBS	20200630_MG1655_mCherry_mcr-1_Prot15.014.txt	6.8273
12006	1647	PBS	20200630_MG1655_mCherry_mcr-1_Prot15.014.txt	6.502191
12007	1648	PBS	20200630_MG1655_mCherry_mcr-1_Prot15.014.txt	8.615403
12008	1649	PBS	20200630_MG1655_mCherry_mcr-1_Prot15.014.txt	6.989855
12009	1650	PBS	20200630_MG1655_mCherry_mcr-1_Prot15.014.txt	6.502191
12010	1651	PBS	20200630_MG1655_mCherry_mcr-1_Prot15.014.txt	6.989855
12011	1652	PBS	20200630_MG1655_mCherry_mcr-1_Prot15.014.txt	6.989855
12012	1653	PBS	20200630_MG1655_mCherry_mcr-1_Prot15.014.txt	7.314965
12013	1654	PBS	20200630_MG1655_mCherry_mcr-1_Prot15.014.txt	7.314965
12014	1655	PBS	20200630_MG1655_mCherry_mcr-1_Prot15.014.txt	6.8273
12015	1656	PBS	20200630_MG1655_mCherry_mcr-1_Prot15.014.txt	6.989855
12016	1657	PBS	20200630_MG1655_mCherry_mcr-1_Prot15.014.txt	8.615403
12017	1658	PBS	20200630_MG1655_mCherry_mcr-1_Prot15.014.txt	6.502191
12018	1659	PBS	20200630_MG1655_mCherry_mcr-1_Prot15.014.txt	4.551534
12019	1660	PBS	20200630_MG1655_mCherry_mcr-1_Prot15.014.txt	4.876643
12020	1661	PBS	20200630_MG1655_mCherry_mcr-1_Prot15.014.txt	4.714088
12021	1662	PBS	20200630_MG1655_mCherry_mcr-1_Prot15.014.txt	3.088541
12022	1663	PBS	20200630_MG1655_mCherry_mcr-1_Prot15.014.txt	3.088541
12023	1664	PBS	20200630_MG1655_mCherry_mcr-1_Prot15.014.txt	2.438322
12024	1665	PBS	20200630_MG1655_mCherry_mcr-1_Prot15.014.txt	2.113212
12025	1666	PBS	20200630_MG1655_mCherry_mcr-1_Prot15.014.txt	6.014526
12026	1667	PBS	20200630_MG1655_mCherry_mcr-1_Prot15.014.txt	5.364307
12027	1668	PBS	20200630_MG1655_mCherry_mcr-1_Prot15.014.txt	4.876643
12028	1669	PBS	20200630_MG1655_mCherry_mcr-1_Prot15.014.txt	5.526862
12029	1670	PBS	20200630_MG1655_mCherry_mcr-1_Prot15.014.txt	7.314965
12030	1671	PBS	20200630_MG1655_mCherry_mcr-1_Prot15.014.txt	7.640074
12031	1672	PBS	20200630_MG1655_mCherry_mcr-1_Prot15.014.txt	8.777958
12032	1673	PBS	20200630_MG1655_mCherry_mcr-1_Prot15.014.txt	7.640074
12033	1674	PBS	20200630_MG1655_mCherry_mcr-1_Prot15.014.txt	7.15241
12034	1675	PBS	20200630_MG1655_mCherry_mcr-1_Prot15.014.txt	6.177081
12035	1676	PBS	20200630_MG1655_mCherry_mcr-1_Prot15.014.txt	5.689417
12036	1677	PBS	20200630_MG1655_mCherry_mcr-1_Prot15.014.txt	7.640074
12037	1678	PBS	20200630_MG1655_mCherry_mcr-1_Prot15.014.txt	6.177081
12038	1679	PBS	20200630_MG1655_mCherry_mcr-1_Prot15.014.txt	6.989855
12039	1680	PBS	20200630_MG1655_mCherry_mcr-1_Prot15.014.txt	8.940513
12040	1681	PBS	20200630_MG1655_mCherry_mcr-1_Prot15.014.txt	8.127738
12041	1682	PBS	20200630_MG1655_mCherry_mcr-1_Prot15.014.txt	6.177081
12042	1683	PBS	20200630_MG1655_mCherry_mcr-1_Prot15.014.txt	4.714088
12043	1684	PBS	20200630_MG1655_mCherry_mcr-1_Prot15.014.txt	6.177081
12044	1685	PBS	20200630_MG1655_mCherry_mcr-1_Prot15.014.txt	7.15241
12045	1686	PBS	20200630_MG1655_mCherry_mcr-1_Prot15.014.txt	7.802629
12046	1687	PBS	20200630_MG1655_mCherry_mcr-1_Prot15.014.txt	9.753286
12047	1688	PBS	20200630_MG1655_mCherry_mcr-1_Prot15.014.txt	6.989855
12048	1689	PBS	20200630_MG1655_mCherry_mcr-1_Prot15.014.txt	7.802629
12049	1690	PBS	20200630_MG1655_mCherry_mcr-1_Prot15.014.txt	7.802629
12050	1691	PBS	20200630_MG1655_mCherry_mcr-1_Prot15.014.txt	8.777958
12051	1692	PBS	20200630_MG1655_mCherry_mcr-1_Prot15.014.txt	7.802629
12052	1693	PBS	20200630_MG1655_mCherry_mcr-1_Prot15.014.txt	7.314965
12053	1694	PBS	20200630_MG1655_mCherry_mcr-1_Prot15.014.txt	7.15241
12054	1695	PBS	20200630_MG1655_mCherry_mcr-1_Prot15.014.txt	7.47752
12055	1696	PBS	20200630_MG1655_mCherry_mcr-1_Prot15.014.txt	8.777958
12056	1697	PBS	20200630_MG1655_mCherry_mcr-1_Prot15.014.txt	9.265622
12057	1698	PBS	20200630_MG1655_mCherry_mcr-1_Prot15.014.txt	11.70394
12058	1699	PBS	20200630_MG1655_mCherry_mcr-1_Prot15.014.txt	7.15241
12059	1700	PBS	20200630_MG1655_mCherry_mcr-1_Prot15.014.txt	8.615403
12060	1701	PBS	20200630_MG1655_mCherry_mcr-1_Prot15.014.txt	8.940513
12061	1702	PBS	20200630_MG1655_mCherry_mcr-1_Prot15.014.txt	7.965184
12062	1703	PBS	20200630_MG1655_mCherry_mcr-1_Prot15.014.txt	6.502191
12063	1704	PBS	20200630_MG1655_mCherry_mcr-1_Prot15.014.txt	6.989855
12064	1705	PBS	20200630_MG1655_mCherry_mcr-1_Prot15.014.txt	6.989855
12065	1706	PBS	20200630_MG1655_mCherry_mcr-1_Prot15.014.txt	7.965184
12066	1707	PBS	20200630_MG1655_mCherry_mcr-1_Prot15.014.txt	6.664745
12067	1708	PBS	20200630_MG1655_mCherry_mcr-1_Prot15.014.txt	11.54139
12068	1709	PBS	20200630_MG1655_mCherry_mcr-1_Prot15.014.txt	6.014526
12069	1710	PBS	20200630_MG1655_mCherry_mcr-1_Prot15.014.txt	8.290294
12070	1711	PBS	20200630_MG1655_mCherry_mcr-1_Prot15.014.txt	6.339636
12071	1712	PBS	20200630_MG1655_mCherry_mcr-1_Prot15.014.txt	3.088541
12072	1713	PBS	20200630_MG1655_mCherry_mcr-1_Prot15.014.txt	3.576205
12073	1714	PBS	20200630_MG1655_mCherry_mcr-1_Prot15.014.txt	3.576205
12074	1715	PBS	20200630_MG1655_mCherry_mcr-1_Prot15.014.txt	2.600876
12075	1716	PBS	20200630_MG1655_mCherry_mcr-1_Prot15.014.txt	2.438322
12076	1717	PBS	20200630_MG1655_mCherry_mcr-1_Prot15.014.txt	3.251095
12077	1718	PBS	20200630_MG1655_mCherry_mcr-1_Prot15.014.txt	10.40351
12078	1719	PBS	20200630_MG1655_mCherry_mcr-1_Prot15.014.txt	9.265622
12079	1720	PBS	20200630_MG1655_mCherry_mcr-1_Prot15.014.txt	6.8273
12080	1721	PBS	20200630_MG1655_mCherry_mcr-1_Prot15.014.txt	10.40351
12081	1722	PBS	20200630_MG1655_mCherry_mcr-1_Prot15.014.txt	5.689417
12082	1723	PBS	20200630_MG1655_mCherry_mcr-1_Prot15.014.txt	4.876643
12083	1724	PBS	20200630_MG1655_mCherry_mcr-1_Prot15.014.txt	5.039198
12084	1725	PBS	20200630_MG1655_mCherry_mcr-1_Prot15.014.txt	6.664745
12085	1726	PBS	20200630_MG1655_mCherry_mcr-1_Prot15.014.txt	5.039198
12086	1727	PBS	20200630_MG1655_mCherry_mcr-1_Prot15.014.txt	7.15241
12087	1728	PBS	20200630_MG1655_mCherry_mcr-1_Prot15.014.txt	12.84183
12088	1729	PBS	20200630_MG1655_mCherry_mcr-1_Prot15.014.txt	9.753286
12089	1730	PBS	20200630_MG1655_mCherry_mcr-1_Prot15.014.txt	7.965184
12090	1731	PBS	20200630_MG1655_mCherry_mcr-1_Prot15.014.txt	8.127738
12091	1732	PBS	20200630_MG1655_mCherry_mcr-1_Prot15.014.txt	10.72861
12092	1733	PBS	20200630_MG1655_mCherry_mcr-1_Prot15.014.txt	8.615403
12093	1734	PBS	20200630_MG1655_mCherry_mcr-1_Prot15.014.txt	5.689417
12094	1735	PBS	20200630_MG1655_mCherry_mcr-1_Prot15.014.txt	6.502191
12095	1736	PBS	20200630_MG1655_mCherry_mcr-1_Prot15.014.txt	7.47752
12096	1737	PBS	20200630_MG1655_mCherry_mcr-1_Prot15.014.txt	7.47752
12097	1738	PBS	20200630_MG1655_mCherry_mcr-1_Prot15.014.txt	10.40351
12098	1739	PBS	20200630_MG1655_mCherry_mcr-1_Prot15.014.txt	9.265622
12099	1740	PBS	20200630_MG1655_mCherry_mcr-1_Prot15.014.txt	7.802629
12100	1741	PBS	20200630_MG1655_mCherry_mcr-1_Prot15.014.txt	6.014526
12101	1742	PBS	20200630_MG1655_mCherry_mcr-1_Prot15.014.txt	4.714088
12102	1743	PBS	20200630_MG1655_mCherry_mcr-1_Prot15.014.txt	7.47752
12103	1744	PBS	20200630_MG1655_mCherry_mcr-1_Prot15.014.txt	6.8273
12104	1745	PBS	20200630_MG1655_mCherry_mcr-1_Prot15.014.txt	8.127738
12105	1746	PBS	20200630_MG1655_mCherry_mcr-1_Prot15.014.txt	11.70394
12106	1747	PBS	20200630_MG1655_mCherry_mcr-1_Prot15.014.txt	11.70394
12107	1748	PBS	20200630_MG1655_mCherry_mcr-1_Prot15.014.txt	11.70394
12108	1749	PBS	20200630_MG1655_mCherry_mcr-1_Prot15.014.txt	8.940513
12109	1750	PBS	20200630_MG1655_mCherry_mcr-1_Prot15.014.txt	4.714088
12110	1751	PBS	20200630_MG1655_mCherry_mcr-1_Prot15.014.txt	5.364307
12111	1752	PBS	20200630_MG1655_mCherry_mcr-1_Prot15.014.txt	5.526862
12112	1753	PBS	20200630_MG1655_mCherry_mcr-1_Prot15.014.txt	6.339636
12113	1754	PBS	20200630_MG1655_mCherry_mcr-1_Prot15.014.txt	5.526862
12114	1755	PBS	20200630_MG1655_mCherry_mcr-1_Prot15.014.txt	5.364307
12115	1756	PBS	20200630_MG1655_mCherry_mcr-1_Prot15.014.txt	5.364307
12116	1757	PBS	20200630_MG1655_mCherry_mcr-1_Prot15.014.txt	5.039198
12117	1758	PBS	20200630_MG1655_mCherry_mcr-1_Prot15.014.txt	5.039198
12118	1759	PBS	20200630_MG1655_mCherry_mcr-1_Prot15.014.txt	5.201753
12119	1760	PBS	20200630_MG1655_mCherry_mcr-1_Prot15.014.txt	5.201753
12120	1761	PBS	20200630_MG1655_mCherry_mcr-1_Prot15.014.txt	6.339636
12121	1762	PBS	20200630_MG1655_mCherry_mcr-1_Prot15.014.txt	6.177081
12122	1763	PBS	20200630_MG1655_mCherry_mcr-1_Prot15.014.txt	5.526862
12123	1764	PBS	20200630_MG1655_mCherry_mcr-1_Prot15.014.txt	4.388979
12124	1765	PBS	20200630_MG1655_mCherry_mcr-1_Prot15.014.txt	2.925986
12125	1766	PBS	20200630_MG1655_mCherry_mcr-1_Prot15.014.txt	1.950657
12126	1767	PBS	20200630_MG1655_mCherry_mcr-1_Prot15.014.txt	2.275767
12127	1768	PBS	20200630_MG1655_mCherry_mcr-1_Prot15.014.txt	2.275767
12128	1769	PBS	20200630_MG1655_mCherry_mcr-1_Prot15.014.txt	7.640074
12129	1770	PBS	20200630_MG1655_mCherry_mcr-1_Prot15.014.txt	5.851972
12130	1771	PBS	20200630_MG1655_mCherry_mcr-1_Prot15.014.txt	6.339636
12131	1772	PBS	20200630_MG1655_mCherry_mcr-1_Prot15.014.txt	6.339636
12132	1773	PBS	20200630_MG1655_mCherry_mcr-1_Prot15.014.txt	5.689417
12133	1774	PBS	20200630_MG1655_mCherry_mcr-1_Prot15.014.txt	6.339636
12134	1775	PBS	20200630_MG1655_mCherry_mcr-1_Prot15.014.txt	6.014526
12135	1776	PBS	20200630_MG1655_mCherry_mcr-1_Prot15.014.txt	5.201753
12136	1777	PBS	20200630_MG1655_mCherry_mcr-1_Prot15.014.txt	5.526862
12137	1778	PBS	20200630_MG1655_mCherry_mcr-1_Prot15.014.txt	4.388979
12138	1779	PBS	20200630_MG1655_mCherry_mcr-1_Prot15.014.txt	6.177081
12139	1780	PBS	20200630_MG1655_mCherry_mcr-1_Prot15.014.txt	6.339636
12140	1781	PBS	20200630_MG1655_mCherry_mcr-1_Prot15.014.txt	4.876643
12141	1782	PBS	20200630_MG1655_mCherry_mcr-1_Prot15.014.txt	6.8273
12142	1783	PBS	20200630_MG1655_mCherry_mcr-1_Prot15.014.txt	5.689417
12143	1784	PBS	20200630_MG1655_mCherry_mcr-1_Prot15.014.txt	6.014526
12144	1785	PBS	20200630_MG1655_mCherry_mcr-1_Prot15.014.txt	5.364307
12145	1786	PBS	20200630_MG1655_mCherry_mcr-1_Prot15.014.txt	6.664745
12146	1787	PBS	20200630_MG1655_mCherry_mcr-1_Prot15.014.txt	5.201753
12147	1788	PBS	20200630_MG1655_mCherry_mcr-1_Prot15.014.txt	3.41365
12148	1789	PBS	20200630_MG1655_mCherry_mcr-1_Prot15.014.txt	5.851972
12149	1790	PBS	20200630_MG1655_mCherry_mcr-1_Prot15.014.txt	6.989855
12150	1791	PBS	20200630_MG1655_mCherry_mcr-1_Prot15.014.txt	8.940513
12151	1792	PBS	20200630_MG1655_mCherry_mcr-1_Prot15.014.txt	7.802629
12152	1793	PBS	20200630_MG1655_mCherry_mcr-1_Prot15.014.txt	7.47752
12153	1794	PBS	20200630_MG1655_mCherry_mcr-1_Prot15.014.txt	8.615403
12154	1795	PBS	20200630_MG1655_mCherry_mcr-1_Prot15.014.txt	6.8273
12155	1796	PBS	20200630_MG1655_mCherry_mcr-1_Prot15.014.txt	7.15241
12156	1797	PBS	20200630_MG1655_mCherry_mcr-1_Prot15.014.txt	5.689417
12157	1798	PBS	20200630_MG1655_mCherry_mcr-1_Prot15.014.txt	5.364307
12158	1799	PBS	20200630_MG1655_mCherry_mcr-1_Prot15.014.txt	6.339636
12159	1800	PBS	20200630_MG1655_mCherry_mcr-1_Prot15.014.txt	7.15241
12160	1801	PBS	20200630_MG1655_mCherry_mcr-1_Prot15.014.txt	7.640074
12161	1802	PBS	20200630_MG1655_mCherry_mcr-1_Prot15.014.txt	5.689417
12162	1803	PBS	20200630_MG1655_mCherry_mcr-1_Prot15.014.txt	6.339636
12163	1804	PBS	20200630_MG1655_mCherry_mcr-1_Prot15.014.txt	7.802629
12164	1805	PBS	20200630_MG1655_mCherry_mcr-1_Prot15.014.txt	5.851972
12165	1806	PBS	20200630_MG1655_mCherry_mcr-1_Prot15.014.txt	5.201753
12166	1807	PBS	20200630_MG1655_mCherry_mcr-1_Prot15.014.txt	6.014526
12167	1808	PBS	20200630_MG1655_mCherry_mcr-1_Prot15.014.txt	6.989855
12168	1809	PBS	20200630_MG1655_mCherry_mcr-1_Prot15.014.txt	8.290294
12169	1810	PBS	20200630_MG1655_mCherry_mcr-1_Prot15.014.txt	7.47752
12170	1811	PBS	20200630_MG1655_mCherry_mcr-1_Prot15.014.txt	3.41365
12171	1812	PBS	20200630_MG1655_mCherry_mcr-1_Prot15.014.txt	3.901314
12172	1813	PBS	20200630_MG1655_mCherry_mcr-1_Prot15.014.txt	4.063869
12173	1814	PBS	20200630_MG1655_mCherry_mcr-1_Prot15.014.txt	3.73876
12174	1815	PBS	20200630_MG1655_mCherry_mcr-1_Prot15.014.txt	2.600876
12175	1816	PBS	20200630_MG1655_mCherry_mcr-1_Prot15.014.txt	2.438322
12176	1817	PBS	20200630_MG1655_mCherry_mcr-1_Prot15.014.txt	6.014526
12177	1818	PBS	20200630_MG1655_mCherry_mcr-1_Prot15.014.txt	4.876643
12178	1819	PBS	20200630_MG1655_mCherry_mcr-1_Prot15.014.txt	7.47752
12179	1820	PBS	20200630_MG1655_mCherry_mcr-1_Prot15.014.txt	7.965184
12180	1821	PBS	20200630_MG1655_mCherry_mcr-1_Prot15.014.txt	7.802629
12181	1822	PBS	20200630_MG1655_mCherry_mcr-1_Prot15.014.txt	6.664745
12182	1823	PBS	20200630_MG1655_mCherry_mcr-1_Prot15.014.txt	5.689417
12183	1824	PBS	20200630_MG1655_mCherry_mcr-1_Prot15.014.txt	5.689417
12184	1825	PBS	20200630_MG1655_mCherry_mcr-1_Prot15.014.txt	6.502191
12185	1826	PBS	20200630_MG1655_mCherry_mcr-1_Prot15.014.txt	5.364307
12186	1827	PBS	20200630_MG1655_mCherry_mcr-1_Prot15.014.txt	8.290294
12187	1828	PBS	20200630_MG1655_mCherry_mcr-1_Prot15.014.txt	8.452848
12188	1829	PBS	20200630_MG1655_mCherry_mcr-1_Prot15.014.txt	9.753286
12189	1830	PBS	20200630_MG1655_mCherry_mcr-1_Prot15.014.txt	14.62993
12190	1831	PBS	20200630_MG1655_mCherry_mcr-1_Prot15.014.txt	8.290294
12191	1832	PBS	20200630_MG1655_mCherry_mcr-1_Prot15.014.txt	7.802629
12192	1833	PBS	20200630_MG1655_mCherry_mcr-1_Prot15.014.txt	7.965184
12193	1834	PBS	20200630_MG1655_mCherry_mcr-1_Prot15.014.txt	8.940513
12194	1835	PBS	20200630_MG1655_mCherry_mcr-1_Prot15.014.txt	9.590732
12195	1836	PBS	20200630_MG1655_mCherry_mcr-1_Prot15.014.txt	9.103067
12196	1837	PBS	20200630_MG1655_mCherry_mcr-1_Prot15.014.txt	9.753286
12197	1838	PBS	20200630_MG1655_mCherry_mcr-1_Prot15.014.txt	7.965184
12198	1839	PBS	20200630_MG1655_mCherry_mcr-1_Prot15.014.txt	6.989855
12199	1840	PBS	20200630_MG1655_mCherry_mcr-1_Prot15.014.txt	7.802629
12200	1841	PBS	20200630_MG1655_mCherry_mcr-1_Prot15.014.txt	6.989855
12201	1842	PBS	20200630_MG1655_mCherry_mcr-1_Prot15.014.txt	7.15241
12202	1843	PBS	20200630_MG1655_mCherry_mcr-1_Prot15.014.txt	7.47752
12203	1844	PBS	20200630_MG1655_mCherry_mcr-1_Prot15.014.txt	6.339636
12204	1845	PBS	20200630_MG1655_mCherry_mcr-1_Prot15.014.txt	7.965184
12205	1846	PBS	20200630_MG1655_mCherry_mcr-1_Prot15.014.txt	11.54139
12206	1847	PBS	20200630_MG1655_mCherry_mcr-1_Prot15.014.txt	6.177081
12207	1848	PBS	20200630_MG1655_mCherry_mcr-1_Prot15.014.txt	5.364307
12208	1849	PBS	20200630_MG1655_mCherry_mcr-1_Prot15.014.txt	11.54139
12209	1850	PBS	20200630_MG1655_mCherry_mcr-1_Prot15.014.txt	3.901314
12210	1851	PBS	20200630_MG1655_mCherry_mcr-1_Prot15.014.txt	3.901314
12211	1852	PBS	20200630_MG1655_mCherry_mcr-1_Prot15.014.txt	5.851972
12212	1853	PBS	20200630_MG1655_mCherry_mcr-1_Prot15.014.txt	5.526862
12213	1854	PBS	20200630_MG1655_mCherry_mcr-1_Prot15.014.txt	3.73876
12214	1855	PBS	20200630_MG1655_mCherry_mcr-1_Prot15.014.txt	4.063869
12215	1856	PBS	20200630_MG1655_mCherry_mcr-1_Prot15.014.txt	4.226424
12216	1857	PBS	20200630_MG1655_mCherry_mcr-1_Prot15.014.txt	4.714088
12217	1858	PBS	20200630_MG1655_mCherry_mcr-1_Prot15.014.txt	4.551534
12218	1859	PBS	20200630_MG1655_mCherry_mcr-1_Prot15.014.txt	5.526862
12219	1860	PBS	20200630_MG1655_mCherry_mcr-1_Prot15.014.txt	5.039198
12220	1861	PBS	20200630_MG1655_mCherry_mcr-1_Prot15.014.txt	2.925986
12221	1862	PBS	20200630_MG1655_mCherry_mcr-1_Prot15.014.txt	11.8665
12222	1863	PBS	20200630_MG1655_mCherry_mcr-1_Prot15.014.txt	8.615403
12223	1864	PBS	20200630_MG1655_mCherry_mcr-1_Prot15.014.txt	9.590732
12224	1865	PBS	20200630_MG1655_mCherry_mcr-1_Prot15.014.txt	7.15241
12225	1866	PBS	20200630_MG1655_mCherry_mcr-1_Prot15.014.txt	6.664745
12226	1867	PBS	20200630_MG1655_mCherry_mcr-1_Prot15.014.txt	7.640074
12227	1868	PBS	20200630_MG1655_mCherry_mcr-1_Prot15.014.txt	6.664745
12228	1869	PBS	20200630_MG1655_mCherry_mcr-1_Prot15.014.txt	5.851972
12229	1870	PBS	20200630_MG1655_mCherry_mcr-1_Prot15.014.txt	6.8273
12230	1871	PBS	20200630_MG1655_mCherry_mcr-1_Prot15.014.txt	5.364307
12231	1872	PBS	20200630_MG1655_mCherry_mcr-1_Prot15.014.txt	4.714088
12232	1873	PBS	20200630_MG1655_mCherry_mcr-1_Prot15.014.txt	4.388979
12233	1874	PBS	20200630_MG1655_mCherry_mcr-1_Prot15.014.txt	5.364307
12234	1875	PBS	20200630_MG1655_mCherry_mcr-1_Prot15.014.txt	6.8273
12235	1876	PBS	20200630_MG1655_mCherry_mcr-1_Prot15.014.txt	6.014526
12236	1877	PBS	20200630_MG1655_mCherry_mcr-1_Prot15.014.txt	6.014526
12237	1878	PBS	20200630_MG1655_mCherry_mcr-1_Prot15.014.txt	4.388979
12238	1879	PBS	20200630_MG1655_mCherry_mcr-1_Prot15.014.txt	5.851972
12239	1880	PBS	20200630_MG1655_mCherry_mcr-1_Prot15.014.txt	4.226424
12240	1881	PBS	20200630_MG1655_mCherry_mcr-1_Prot15.014.txt	5.364307
12241	1882	PBS	20200630_MG1655_mCherry_mcr-1_Prot15.014.txt	6.014526
12242	1883	PBS	20200630_MG1655_mCherry_mcr-1_Prot15.014.txt	6.8273
12243	1884	PBS	20200630_MG1655_mCherry_mcr-1_Prot15.014.txt	7.802629
12244	1885	PBS	20200630_MG1655_mCherry_mcr-1_Prot15.014.txt	6.177081
12245	1886	PBS	20200630_MG1655_mCherry_mcr-1_Prot15.014.txt	7.314965
12246	1887	PBS	20200630_MG1655_mCherry_mcr-1_Prot15.014.txt	7.965184
12247	1888	PBS	20200630_MG1655_mCherry_mcr-1_Prot15.014.txt	7.47752
12248	1889	PBS	20200630_MG1655_mCherry_mcr-1_Prot15.014.txt	5.526862
12249	1890	PBS	20200630_MG1655_mCherry_mcr-1_Prot15.014.txt	6.664745
12250	1891	PBS	20200630_MG1655_mCherry_mcr-1_Prot15.014.txt	7.640074
12251	1892	PBS	20200630_MG1655_mCherry_mcr-1_Prot15.014.txt	7.965184
12252	1893	PBS	20200630_MG1655_mCherry_mcr-1_Prot15.014.txt	6.177081
12253	1894	PBS	20200630_MG1655_mCherry_mcr-1_Prot15.014.txt	5.689417
12254	1895	PBS	20200630_MG1655_mCherry_mcr-1_Prot15.014.txt	4.388979
12255	1896	PBS	20200630_MG1655_mCherry_mcr-1_Prot15.014.txt	2.600876
12256	1897	PBS	20200630_MG1655_mCherry_mcr-1_Prot15.014.txt	4.551534
12257	1898	PBS	20200630_MG1655_mCherry_mcr-1_Prot15.014.txt	3.088541
12258	1899	PBS	20200630_MG1655_mCherry_mcr-1_Prot15.014.txt	3.251095
12259	1900	PBS	20200630_MG1655_mCherry_mcr-1_Prot15.014.txt	3.41365
12260	1901	PBS	20200630_MG1655_mCherry_mcr-1_Prot15.014.txt	4.388979
12261	1902	PBS	20200630_MG1655_mCherry_mcr-1_Prot15.014.txt	2.925986
12262	1903	PBS	20200630_MG1655_mCherry_mcr-1_Prot15.014.txt	2.763431
12263	1904	PBS	20200630_MG1655_mCherry_mcr-1_Prot15.014.txt	22.75767
12264	1905	PBS	20200630_MG1655_mCherry_mcr-1_Prot15.014.txt	11.70394
12265	1906	PBS	20200630_MG1655_mCherry_mcr-1_Prot15.014.txt	9.590732
12266	1907	PBS	20200630_MG1655_mCherry_mcr-1_Prot15.014.txt	7.314965
12267	1908	PBS	20200630_MG1655_mCherry_mcr-1_Prot15.014.txt	4.714088
12268	1909	PBS	20200630_MG1655_mCherry_mcr-1_Prot15.014.txt	6.664745
12269	1910	PBS	20200630_MG1655_mCherry_mcr-1_Prot15.014.txt	6.177081
12270	1911	PBS	20200630_MG1655_mCherry_mcr-1_Prot15.014.txt	5.039198
12271	1912	PBS	20200630_MG1655_mCherry_mcr-1_Prot15.014.txt	5.364307
12272	1913	PBS	20200630_MG1655_mCherry_mcr-1_Prot15.014.txt	4.714088
12273	1914	PBS	20200630_MG1655_mCherry_mcr-1_Prot15.014.txt	5.851972
12274	1915	PBS	20200630_MG1655_mCherry_mcr-1_Prot15.014.txt	7.15241
12275	1916	PBS	20200630_MG1655_mCherry_mcr-1_Prot15.014.txt	6.8273
12276	1917	PBS	20200630_MG1655_mCherry_mcr-1_Prot15.014.txt	10.0784
12277	1918	PBS	20200630_MG1655_mCherry_mcr-1_Prot15.014.txt	7.965184
12278	1919	PBS	20200630_MG1655_mCherry_mcr-1_Prot15.014.txt	5.851972
12279	1920	PBS	20200630_MG1655_mCherry_mcr-1_Prot15.014.txt	6.8273
12280	1921	PBS	20200630_MG1655_mCherry_mcr-1_Prot15.014.txt	6.177081
12281	1922	PBS	20200630_MG1655_mCherry_mcr-1_Prot15.014.txt	5.039198
12282	1923	PBS	20200630_MG1655_mCherry_mcr-1_Prot15.014.txt	7.802629
12283	1924	PBS	20200630_MG1655_mCherry_mcr-1_Prot15.014.txt	7.47752
12284	1925	PBS	20200630_MG1655_mCherry_mcr-1_Prot15.014.txt	5.851972
12285	1926	PBS	20200630_MG1655_mCherry_mcr-1_Prot15.014.txt	5.039198
12286	1927	PBS	20200630_MG1655_mCherry_mcr-1_Prot15.014.txt	5.039198
12287	1928	PBS	20200630_MG1655_mCherry_mcr-1_Prot15.014.txt	6.339636
12288	1929	PBS	20200630_MG1655_mCherry_mcr-1_Prot15.014.txt	6.177081
12289	1930	PBS	20200630_MG1655_mCherry_mcr-1_Prot15.014.txt	5.851972
12290	1931	PBS	20200630_MG1655_mCherry_mcr-1_Prot15.014.txt	6.8273
12291	1932	PBS	20200630_MG1655_mCherry_mcr-1_Prot15.014.txt	6.177081
12292	1933	PBS	20200630_MG1655_mCherry_mcr-1_Prot15.014.txt	6.502191
12293	1934	PBS	20200630_MG1655_mCherry_mcr-1_Prot15.014.txt	6.8273
12294	1935	PBS	20200630_MG1655_mCherry_mcr-1_Prot15.014.txt	6.014526
12295	1936	PBS	20200630_MG1655_mCherry_mcr-1_Prot15.014.txt	4.551534
12296	1937	PBS	20200630_MG1655_mCherry_mcr-1_Prot15.014.txt	5.201753
12297	1938	PBS	20200630_MG1655_mCherry_mcr-1_Prot15.014.txt	5.201753
12298	1939	PBS	20200630_MG1655_mCherry_mcr-1_Prot15.014.txt	5.851972
12299	1940	PBS	20200630_MG1655_mCherry_mcr-1_Prot15.014.txt	6.989855
12300	1941	PBS	20200630_MG1655_mCherry_mcr-1_Prot15.014.txt	7.314965
12301	1942	PBS	20200630_MG1655_mCherry_mcr-1_Prot15.014.txt	5.526862
12302	1943	PBS	20200630_MG1655_mCherry_mcr-1_Prot15.014.txt	7.314965
12303	1944	PBS	20200630_MG1655_mCherry_mcr-1_Prot15.014.txt	6.664745
12304	1945	PBS	20200630_MG1655_mCherry_mcr-1_Prot15.014.txt	7.802629
12305	1946	PBS	20200630_MG1655_mCherry_mcr-1_Prot15.014.txt	7.640074
12306	1947	PBS	20200630_MG1655_mCherry_mcr-1_Prot15.014.txt	6.8273
12307	1948	PBS	20200630_MG1655_mCherry_mcr-1_Prot15.014.txt	5.851972
12308	1949	PBS	20200630_MG1655_mCherry_mcr-1_Prot15.014.txt	6.664745
12309	1950	PBS	20200630_MG1655_mCherry_mcr-1_Prot15.014.txt	7.802629
12310	1951	PBS	20200630_MG1655_mCherry_mcr-1_Prot15.014.txt	7.640074
12311	1952	PBS	20200630_MG1655_mCherry_mcr-1_Prot15.014.txt	8.940513
12312	1953	PBS	20200630_MG1655_mCherry_mcr-1_Prot15.014.txt	8.940513
12313	1954	PBS	20200630_MG1655_mCherry_mcr-1_Prot15.014.txt	7.15241
12314	1955	PBS	20200630_MG1655_mCherry_mcr-1_Prot15.014.txt	7.965184
12315	1956	PBS	20200630_MG1655_mCherry_mcr-1_Prot15.014.txt	8.290294
12316	1957	PBS	20200630_MG1655_mCherry_mcr-1_Prot15.014.txt	6.989855
12317	1958	PBS	20200630_MG1655_mCherry_mcr-1_Prot15.014.txt	6.502191
12318	1959	PBS	20200630_MG1655_mCherry_mcr-1_Prot15.014.txt	7.15241
12319	1960	PBS	20200630_MG1655_mCherry_mcr-1_Prot15.014.txt	9.265622
12320	1961	PBS	20200630_MG1655_mCherry_mcr-1_Prot15.014.txt	7.314965
12321	1962	PBS	20200630_MG1655_mCherry_mcr-1_Prot15.014.txt	8.777958
12322	1963	PBS	20200630_MG1655_mCherry_mcr-1_Prot15.014.txt	7.47752
12323	1964	PBS	20200630_MG1655_mCherry_mcr-1_Prot15.014.txt	9.103067
12324	1965	PBS	20200630_MG1655_mCherry_mcr-1_Prot15.014.txt	8.615403
12325	1966	PBS	20200630_MG1655_mCherry_mcr-1_Prot15.014.txt	8.290294
12326	1967	PBS	20200630_MG1655_mCherry_mcr-1_Prot15.014.txt	7.965184
12327	1968	PBS	20200630_MG1655_mCherry_mcr-1_Prot15.014.txt	8.290294
12328	1969	PBS	20200630_MG1655_mCherry_mcr-1_Prot15.014.txt	11.54139
12329	1970	PBS	20200630_MG1655_mCherry_mcr-1_Prot15.014.txt	8.290294
12330	1971	PBS	20200630_MG1655_mCherry_mcr-1_Prot15.014.txt	6.8273
12331	1972	PBS	20200630_MG1655_mCherry_mcr-1_Prot15.014.txt	6.502191
12332	1973	PBS	20200630_MG1655_mCherry_mcr-1_Prot15.014.txt	6.014526
12333	1974	PBS	20200630_MG1655_mCherry_mcr-1_Prot15.014.txt	6.664745
12334	1975	PBS	20200630_MG1655_mCherry_mcr-1_Prot15.014.txt	5.526862
12335	1976	PBS	20200630_MG1655_mCherry_mcr-1_Prot15.014.txt	4.876643
12336	1977	PBS	20200630_MG1655_mCherry_mcr-1_Prot15.014.txt	6.502191
12337	1978	PBS	20200630_MG1655_mCherry_mcr-1_Prot15.014.txt	7.15241
12338	1979	PBS	20200630_MG1655_mCherry_mcr-1_Prot15.014.txt	10.40351
12339	1980	PBS	20200630_MG1655_mCherry_mcr-1_Prot15.014.txt	15.4427
12340	1981	PBS	20200630_MG1655_mCherry_mcr-1_Prot15.014.txt	6.664745
12341	1982	PBS	20200630_MG1655_mCherry_mcr-1_Prot15.014.txt	6.664745
12342	1983	PBS	20200630_MG1655_mCherry_mcr-1_Prot15.014.txt	5.364307
12343	1984	PBS	20200630_MG1655_mCherry_mcr-1_Prot15.014.txt	5.364307
12344	1985	PBS	20200630_MG1655_mCherry_mcr-1_Prot15.014.txt	4.551534
12345	1986	PBS	20200630_MG1655_mCherry_mcr-1_Prot15.014.txt	5.201753
12346	1987	PBS	20200630_MG1655_mCherry_mcr-1_Prot15.014.txt	10.72861
12347	1988	PBS	20200630_MG1655_mCherry_mcr-1_Prot15.014.txt	8.127738
12348	1989	PBS	20200630_MG1655_mCherry_mcr-1_Prot15.014.txt	8.615403
12349	1990	PBS	20200630_MG1655_mCherry_mcr-1_Prot15.014.txt	10.72861
12350	1991	PBS	20200630_MG1655_mCherry_mcr-1_Prot15.014.txt	10.72861
12351	1992	PBS	20200630_MG1655_mCherry_mcr-1_Prot15.014.txt	9.753286
12352	1993	PBS	20200630_MG1655_mCherry_mcr-1_Prot15.014.txt	5.689417
12353	1994	PBS	20200630_MG1655_mCherry_mcr-1_Prot15.014.txt	6.664745
12354	1995	PBS	20200630_MG1655_mCherry_mcr-1_Prot15.014.txt	6.339636
12355	1996	PBS	20200630_MG1655_mCherry_mcr-1_Prot15.014.txt	5.526862
12356	1997	PBS	20200630_MG1655_mCherry_mcr-1_Prot15.014.txt	8.777958
12357	1998	PBS	20200630_MG1655_mCherry_mcr-1_Prot15.014.txt	5.364307
[truncated: 25,469 more rows]
