# Supplementary material for: Antibiotic polymyxin arranges lipopolysaccharide into crystalline structures to solidify the bacterial membrane
Source: Nat Commun. 2022 Oct 21;13:6195. doi: 10.1038/s41467-022-33838-0 (PMC9587031; doi:10.1038/s41467-022-33838-0)
Supplement: Supplementary file 3 — Source Data [file 41467_2022_33838_MOESM3_ESM.zip › Source_Data/Fig6a-b/MCR1/MCR1_Colistin.csv]

	Unnamed: 0	Group	File	Modulus
18001	18001	Polymyxin	20200630_MG1655_mCherry_mcr-1_Prot15_50uM_Colistin.018.txt	21.29467
18002	18002	Polymyxin	20200630_MG1655_mCherry_mcr-1_Prot15_50uM_Colistin.018.txt	2.925986
18003	18003	Polymyxin	20200630_MG1655_mCherry_mcr-1_Prot15_50uM_Colistin.018.txt	26.49643
18004	18004	Polymyxin	20200630_MG1655_mCherry_mcr-1_Prot15_50uM_Colistin.018.txt	50.55453
18005	18005	Polymyxin	20200630_MG1655_mCherry_mcr-1_Prot15_50uM_Colistin.018.txt	15.11759
18006	18006	Polymyxin	20200630_MG1655_mCherry_mcr-1_Prot15_50uM_Colistin.018.txt	14.629929999999998
18007	18007	Polymyxin	20200630_MG1655_mCherry_mcr-1_Prot15_50uM_Colistin.018.txt	17.71847
18008	18008	Polymyxin	20200630_MG1655_mCherry_mcr-1_Prot15_50uM_Colistin.018.txt	19.99424
18009	18009	Polymyxin	20200630_MG1655_mCherry_mcr-1_Prot15_50uM_Colistin.018.txt	20.4819
18010	18010	Polymyxin	20200630_MG1655_mCherry_mcr-1_Prot15_50uM_Colistin.018.txt	10.24095
18011	18011	Polymyxin	20200630_MG1655_mCherry_mcr-1_Prot15_50uM_Colistin.018.txt	9.753286
18012	18012	Polymyxin	20200630_MG1655_mCherry_mcr-1_Prot15_50uM_Colistin.018.txt	11.21628
18013	18013	Polymyxin	20200630_MG1655_mCherry_mcr-1_Prot15_50uM_Colistin.018.txt	16.58059
18014	18014	Polymyxin	20200630_MG1655_mCherry_mcr-1_Prot15_50uM_Colistin.018.txt	15.930370000000002
18015	18015	Polymyxin	20200630_MG1655_mCherry_mcr-1_Prot15_50uM_Colistin.018.txt	8.452848
18016	18016	Polymyxin	20200630_MG1655_mCherry_mcr-1_Prot15_50uM_Colistin.018.txt	6.664745
18017	18017	Polymyxin	20200630_MG1655_mCherry_mcr-1_Prot15_50uM_Colistin.018.txt	8.290294
18018	18018	Polymyxin	20200630_MG1655_mCherry_mcr-1_Prot15_50uM_Colistin.018.txt	8.615403
18019	18019	Polymyxin	20200630_MG1655_mCherry_mcr-1_Prot15_50uM_Colistin.018.txt	10.24095
18020	18020	Polymyxin	20200630_MG1655_mCherry_mcr-1_Prot15_50uM_Colistin.018.txt	10.72861
18021	18021	Polymyxin	20200630_MG1655_mCherry_mcr-1_Prot15_50uM_Colistin.018.txt	14.142270000000002
18022	18022	Polymyxin	20200630_MG1655_mCherry_mcr-1_Prot15_50uM_Colistin.018.txt	10.0784
18023	18023	Polymyxin	20200630_MG1655_mCherry_mcr-1_Prot15_50uM_Colistin.018.txt	7.314964999999999
18024	18024	Polymyxin	20200630_MG1655_mCherry_mcr-1_Prot15_50uM_Colistin.018.txt	6.8273
18025	18025	Polymyxin	20200630_MG1655_mCherry_mcr-1_Prot15_50uM_Colistin.018.txt	7.640074
18026	18026	Polymyxin	20200630_MG1655_mCherry_mcr-1_Prot15_50uM_Colistin.018.txt	7.965184
18027	18027	Polymyxin	20200630_MG1655_mCherry_mcr-1_Prot15_50uM_Colistin.018.txt	9.428177
18028	18028	Polymyxin	20200630_MG1655_mCherry_mcr-1_Prot15_50uM_Colistin.018.txt	9.103067
18029	18029	Polymyxin	20200630_MG1655_mCherry_mcr-1_Prot15_50uM_Colistin.018.txt	10.0784
18030	18030	Polymyxin	20200630_MG1655_mCherry_mcr-1_Prot15_50uM_Colistin.018.txt	12.19161
18031	18031	Polymyxin	20200630_MG1655_mCherry_mcr-1_Prot15_50uM_Colistin.018.txt	13.00438
18032	18032	Polymyxin	20200630_MG1655_mCherry_mcr-1_Prot15_50uM_Colistin.018.txt	8.777958
18033	18033	Polymyxin	20200630_MG1655_mCherry_mcr-1_Prot15_50uM_Colistin.018.txt	11.21628
18034	18034	Polymyxin	20200630_MG1655_mCherry_mcr-1_Prot15_50uM_Colistin.018.txt	13.49205
18035	18035	Polymyxin	20200630_MG1655_mCherry_mcr-1_Prot15_50uM_Colistin.018.txt	46.49067
18036	18036	Polymyxin	20200630_MG1655_mCherry_mcr-1_Prot15_50uM_Colistin.018.txt	11.37883
18037	18037	Polymyxin	20200630_MG1655_mCherry_mcr-1_Prot15_50uM_Colistin.018.txt	10.72861
18038	18038	Polymyxin	20200630_MG1655_mCherry_mcr-1_Prot15_50uM_Colistin.018.txt	14.46737
18039	18039	Polymyxin	20200630_MG1655_mCherry_mcr-1_Prot15_50uM_Colistin.018.txt	10.24095
18040	18040	Polymyxin	20200630_MG1655_mCherry_mcr-1_Prot15_50uM_Colistin.018.txt	12.35416
18041	18041	Polymyxin	20200630_MG1655_mCherry_mcr-1_Prot15_50uM_Colistin.018.txt	9.265622
18042	18042	Polymyxin	20200630_MG1655_mCherry_mcr-1_Prot15_50uM_Colistin.018.txt	6.8273
18043	18043	Polymyxin	20200630_MG1655_mCherry_mcr-1_Prot15_50uM_Colistin.018.txt	5.689417
18044	18044	Polymyxin	20200630_MG1655_mCherry_mcr-1_Prot15_50uM_Colistin.018.txt	6.664745
18045	18045	Polymyxin	20200630_MG1655_mCherry_mcr-1_Prot15_50uM_Colistin.018.txt	8.615403
18046	18046	Polymyxin	20200630_MG1655_mCherry_mcr-1_Prot15_50uM_Colistin.018.txt	6.664745
18047	18047	Polymyxin	20200630_MG1655_mCherry_mcr-1_Prot15_50uM_Colistin.018.txt	6.3396360000000005
18048	18048	Polymyxin	20200630_MG1655_mCherry_mcr-1_Prot15_50uM_Colistin.018.txt	5.689417
18049	18049	Polymyxin	20200630_MG1655_mCherry_mcr-1_Prot15_50uM_Colistin.018.txt	10.0784
18050	18050	Polymyxin	20200630_MG1655_mCherry_mcr-1_Prot15_50uM_Colistin.018.txt	9.915841
18051	18051	Polymyxin	20200630_MG1655_mCherry_mcr-1_Prot15_50uM_Colistin.018.txt	12.02905
18052	18052	Polymyxin	20200630_MG1655_mCherry_mcr-1_Prot15_50uM_Colistin.018.txt	17.06825
18053	18053	Polymyxin	20200630_MG1655_mCherry_mcr-1_Prot15_50uM_Colistin.018.txt	16.09292
18054	18054	Polymyxin	20200630_MG1655_mCherry_mcr-1_Prot15_50uM_Colistin.018.txt	12.84183
18055	18055	Polymyxin	20200630_MG1655_mCherry_mcr-1_Prot15_50uM_Colistin.018.txt	29.25986
18056	18056	Polymyxin	20200630_MG1655_mCherry_mcr-1_Prot15_50uM_Colistin.018.txt	9.428177
18057	18057	Polymyxin	20200630_MG1655_mCherry_mcr-1_Prot15_50uM_Colistin.018.txt	8.290294
18058	18058	Polymyxin	20200630_MG1655_mCherry_mcr-1_Prot15_50uM_Colistin.018.txt	4.551533999999999
18059	18059	Polymyxin	20200630_MG1655_mCherry_mcr-1_Prot15_50uM_Colistin.018.txt	6.8273
18060	18060	Polymyxin	20200630_MG1655_mCherry_mcr-1_Prot15_50uM_Colistin.018.txt	7.802629
18061	18061	Polymyxin	20200630_MG1655_mCherry_mcr-1_Prot15_50uM_Colistin.018.txt	9.915841
18062	18062	Polymyxin	20200630_MG1655_mCherry_mcr-1_Prot15_50uM_Colistin.018.txt	11.70394
18063	18063	Polymyxin	20200630_MG1655_mCherry_mcr-1_Prot15_50uM_Colistin.018.txt	12.51672
18064	18064	Polymyxin	20200630_MG1655_mCherry_mcr-1_Prot15_50uM_Colistin.018.txt	7.640074
18065	18065	Polymyxin	20200630_MG1655_mCherry_mcr-1_Prot15_50uM_Colistin.018.txt	6.989855
18066	18066	Polymyxin	20200630_MG1655_mCherry_mcr-1_Prot15_50uM_Colistin.018.txt	9.103067
18067	18067	Polymyxin	20200630_MG1655_mCherry_mcr-1_Prot15_50uM_Colistin.018.txt	11.21628
18068	18068	Polymyxin	20200630_MG1655_mCherry_mcr-1_Prot15_50uM_Colistin.018.txt	7.152410000000001
18069	18069	Polymyxin	20200630_MG1655_mCherry_mcr-1_Prot15_50uM_Colistin.018.txt	5.201753
18070	18070	Polymyxin	20200630_MG1655_mCherry_mcr-1_Prot15_50uM_Colistin.018.txt	6.177080999999999
18071	18071	Polymyxin	20200630_MG1655_mCherry_mcr-1_Prot15_50uM_Colistin.018.txt	6.177080999999999
18072	18072	Polymyxin	20200630_MG1655_mCherry_mcr-1_Prot15_50uM_Colistin.018.txt	6.8273
18073	18073	Polymyxin	20200630_MG1655_mCherry_mcr-1_Prot15_50uM_Colistin.018.txt	10.24095
18074	18074	Polymyxin	20200630_MG1655_mCherry_mcr-1_Prot15_50uM_Colistin.018.txt	15.4427
18075	18075	Polymyxin	20200630_MG1655_mCherry_mcr-1_Prot15_50uM_Colistin.018.txt	4.876643
18076	18076	Polymyxin	20200630_MG1655_mCherry_mcr-1_Prot15_50uM_Colistin.018.txt	17.23081
18077	18077	Polymyxin	20200630_MG1655_mCherry_mcr-1_Prot15_50uM_Colistin.018.txt	58.35716
18078	18078	Polymyxin	20200630_MG1655_mCherry_mcr-1_Prot15_50uM_Colistin.018.txt	8.127738
18079	18079	Polymyxin	20200630_MG1655_mCherry_mcr-1_Prot15_50uM_Colistin.018.txt	7.152410000000001
18080	18080	Polymyxin	20200630_MG1655_mCherry_mcr-1_Prot15_50uM_Colistin.018.txt	5.851972
18081	18081	Polymyxin	20200630_MG1655_mCherry_mcr-1_Prot15_50uM_Colistin.018.txt	7.965184
18082	18082	Polymyxin	20200630_MG1655_mCherry_mcr-1_Prot15_50uM_Colistin.018.txt	8.615403
18083	18083	Polymyxin	20200630_MG1655_mCherry_mcr-1_Prot15_50uM_Colistin.018.txt	7.965184
18084	18084	Polymyxin	20200630_MG1655_mCherry_mcr-1_Prot15_50uM_Colistin.018.txt	8.940513000000001
18085	18085	Polymyxin	20200630_MG1655_mCherry_mcr-1_Prot15_50uM_Colistin.018.txt	10.24095
18086	18086	Polymyxin	20200630_MG1655_mCherry_mcr-1_Prot15_50uM_Colistin.018.txt	13.49205
18087	18087	Polymyxin	20200630_MG1655_mCherry_mcr-1_Prot15_50uM_Colistin.018.txt	11.37883
18088	18088	Polymyxin	20200630_MG1655_mCherry_mcr-1_Prot15_50uM_Colistin.018.txt	11.37883
18089	18089	Polymyxin	20200630_MG1655_mCherry_mcr-1_Prot15_50uM_Colistin.018.txt	10.24095
18090	18090	Polymyxin	20200630_MG1655_mCherry_mcr-1_Prot15_50uM_Colistin.018.txt	7.802629
18091	18091	Polymyxin	20200630_MG1655_mCherry_mcr-1_Prot15_50uM_Colistin.018.txt	6.177080999999999
18092	18092	Polymyxin	20200630_MG1655_mCherry_mcr-1_Prot15_50uM_Colistin.018.txt	5.201753
18093	18093	Polymyxin	20200630_MG1655_mCherry_mcr-1_Prot15_50uM_Colistin.018.txt	5.526862
18094	18094	Polymyxin	20200630_MG1655_mCherry_mcr-1_Prot15_50uM_Colistin.018.txt	5.039198000000001
18095	18095	Polymyxin	20200630_MG1655_mCherry_mcr-1_Prot15_50uM_Colistin.018.txt	7.640074
18096	18096	Polymyxin	20200630_MG1655_mCherry_mcr-1_Prot15_50uM_Colistin.018.txt	8.127738
18097	18097	Polymyxin	20200630_MG1655_mCherry_mcr-1_Prot15_50uM_Colistin.018.txt	8.452848
18098	18098	Polymyxin	20200630_MG1655_mCherry_mcr-1_Prot15_50uM_Colistin.018.txt	15.4427
18099	18099	Polymyxin	20200630_MG1655_mCherry_mcr-1_Prot15_50uM_Colistin.018.txt	8.452848
18100	18100	Polymyxin	20200630_MG1655_mCherry_mcr-1_Prot15_50uM_Colistin.018.txt	8.452848
18101	18101	Polymyxin	20200630_MG1655_mCherry_mcr-1_Prot15_50uM_Colistin.018.txt	10.56606
18102	18102	Polymyxin	20200630_MG1655_mCherry_mcr-1_Prot15_50uM_Colistin.018.txt	9.103067
18103	18103	Polymyxin	20200630_MG1655_mCherry_mcr-1_Prot15_50uM_Colistin.018.txt	7.640074
18104	18104	Polymyxin	20200630_MG1655_mCherry_mcr-1_Prot15_50uM_Colistin.018.txt	6.989855
18105	18105	Polymyxin	20200630_MG1655_mCherry_mcr-1_Prot15_50uM_Colistin.018.txt	7.477519999999999
18106	18106	Polymyxin	20200630_MG1655_mCherry_mcr-1_Prot15_50uM_Colistin.018.txt	7.477519999999999
18107	18107	Polymyxin	20200630_MG1655_mCherry_mcr-1_Prot15_50uM_Colistin.018.txt	7.965184
18108	18108	Polymyxin	20200630_MG1655_mCherry_mcr-1_Prot15_50uM_Colistin.018.txt	6.502191000000001
18109	18109	Polymyxin	20200630_MG1655_mCherry_mcr-1_Prot15_50uM_Colistin.018.txt	6.502191000000001
18110	18110	Polymyxin	20200630_MG1655_mCherry_mcr-1_Prot15_50uM_Colistin.018.txt	6.014526
18111	18111	Polymyxin	20200630_MG1655_mCherry_mcr-1_Prot15_50uM_Colistin.018.txt	8.777958
18112	18112	Polymyxin	20200630_MG1655_mCherry_mcr-1_Prot15_50uM_Colistin.018.txt	7.314964999999999
18113	18113	Polymyxin	20200630_MG1655_mCherry_mcr-1_Prot15_50uM_Colistin.018.txt	9.265622
18114	18114	Polymyxin	20200630_MG1655_mCherry_mcr-1_Prot15_50uM_Colistin.018.txt	8.290294
18115	18115	Polymyxin	20200630_MG1655_mCherry_mcr-1_Prot15_50uM_Colistin.018.txt	8.290294
18116	18116	Polymyxin	20200630_MG1655_mCherry_mcr-1_Prot15_50uM_Colistin.018.txt	7.477519999999999
18117	18117	Polymyxin	20200630_MG1655_mCherry_mcr-1_Prot15_50uM_Colistin.018.txt	9.428177
18118	18118	Polymyxin	20200630_MG1655_mCherry_mcr-1_Prot15_50uM_Colistin.018.txt	11.54139
18119	18119	Polymyxin	20200630_MG1655_mCherry_mcr-1_Prot15_50uM_Colistin.018.txt	14.46737
18120	18120	Polymyxin	20200630_MG1655_mCherry_mcr-1_Prot15_50uM_Colistin.018.txt	54.94351
18121	18121	Polymyxin	20200630_MG1655_mCherry_mcr-1_Prot15_50uM_Colistin.018.txt	86.64169
18122	18122	Polymyxin	20200630_MG1655_mCherry_mcr-1_Prot15_50uM_Colistin.018.txt	7.802629
18123	18123	Polymyxin	20200630_MG1655_mCherry_mcr-1_Prot15_50uM_Colistin.018.txt	7.477519999999999
18124	18124	Polymyxin	20200630_MG1655_mCherry_mcr-1_Prot15_50uM_Colistin.018.txt	7.802629
18125	18125	Polymyxin	20200630_MG1655_mCherry_mcr-1_Prot15_50uM_Colistin.018.txt	7.965184
18126	18126	Polymyxin	20200630_MG1655_mCherry_mcr-1_Prot15_50uM_Colistin.018.txt	7.802629
18127	18127	Polymyxin	20200630_MG1655_mCherry_mcr-1_Prot15_50uM_Colistin.018.txt	8.452848
18128	18128	Polymyxin	20200630_MG1655_mCherry_mcr-1_Prot15_50uM_Colistin.018.txt	9.103067
18129	18129	Polymyxin	20200630_MG1655_mCherry_mcr-1_Prot15_50uM_Colistin.018.txt	7.802629
18130	18130	Polymyxin	20200630_MG1655_mCherry_mcr-1_Prot15_50uM_Colistin.018.txt	7.314964999999999
18131	18131	Polymyxin	20200630_MG1655_mCherry_mcr-1_Prot15_50uM_Colistin.018.txt	8.127738
18132	18132	Polymyxin	20200630_MG1655_mCherry_mcr-1_Prot15_50uM_Colistin.018.txt	8.940513000000001
18133	18133	Polymyxin	20200630_MG1655_mCherry_mcr-1_Prot15_50uM_Colistin.018.txt	9.103067
18134	18134	Polymyxin	20200630_MG1655_mCherry_mcr-1_Prot15_50uM_Colistin.018.txt	6.664745
18135	18135	Polymyxin	20200630_MG1655_mCherry_mcr-1_Prot15_50uM_Colistin.018.txt	7.152410000000001
18136	18136	Polymyxin	20200630_MG1655_mCherry_mcr-1_Prot15_50uM_Colistin.018.txt	8.290294
18137	18137	Polymyxin	20200630_MG1655_mCherry_mcr-1_Prot15_50uM_Colistin.018.txt	8.127738
18138	18138	Polymyxin	20200630_MG1655_mCherry_mcr-1_Prot15_50uM_Colistin.018.txt	8.615403
18139	18139	Polymyxin	20200630_MG1655_mCherry_mcr-1_Prot15_50uM_Colistin.018.txt	7.965184
18140	18140	Polymyxin	20200630_MG1655_mCherry_mcr-1_Prot15_50uM_Colistin.018.txt	6.177080999999999
18141	18141	Polymyxin	20200630_MG1655_mCherry_mcr-1_Prot15_50uM_Colistin.018.txt	7.965184
18142	18142	Polymyxin	20200630_MG1655_mCherry_mcr-1_Prot15_50uM_Colistin.018.txt	6.3396360000000005
18143	18143	Polymyxin	20200630_MG1655_mCherry_mcr-1_Prot15_50uM_Colistin.018.txt	4.714087999999999
18144	18144	Polymyxin	20200630_MG1655_mCherry_mcr-1_Prot15_50uM_Colistin.018.txt	4.388979
18145	18145	Polymyxin	20200630_MG1655_mCherry_mcr-1_Prot15_50uM_Colistin.018.txt	8.777958
18146	18146	Polymyxin	20200630_MG1655_mCherry_mcr-1_Prot15_50uM_Colistin.018.txt	11.70394
18147	18147	Polymyxin	20200630_MG1655_mCherry_mcr-1_Prot15_50uM_Colistin.018.txt	12.35416
18148	18148	Polymyxin	20200630_MG1655_mCherry_mcr-1_Prot15_50uM_Colistin.018.txt	9.753286
18149	18149	Polymyxin	20200630_MG1655_mCherry_mcr-1_Prot15_50uM_Colistin.018.txt	9.753286
18150	18150	Polymyxin	20200630_MG1655_mCherry_mcr-1_Prot15_50uM_Colistin.018.txt	7.314964999999999
18151	18151	Polymyxin	20200630_MG1655_mCherry_mcr-1_Prot15_50uM_Colistin.018.txt	6.664745
18152	18152	Polymyxin	20200630_MG1655_mCherry_mcr-1_Prot15_50uM_Colistin.018.txt	8.777958
18153	18153	Polymyxin	20200630_MG1655_mCherry_mcr-1_Prot15_50uM_Colistin.018.txt	7.152410000000001
18154	18154	Polymyxin	20200630_MG1655_mCherry_mcr-1_Prot15_50uM_Colistin.018.txt	6.664745
18155	18155	Polymyxin	20200630_MG1655_mCherry_mcr-1_Prot15_50uM_Colistin.018.txt	7.152410000000001
18156	18156	Polymyxin	20200630_MG1655_mCherry_mcr-1_Prot15_50uM_Colistin.018.txt	7.802629
18157	18157	Polymyxin	20200630_MG1655_mCherry_mcr-1_Prot15_50uM_Colistin.018.txt	8.777958
18158	18158	Polymyxin	20200630_MG1655_mCherry_mcr-1_Prot15_50uM_Colistin.018.txt	8.290294
18159	18159	Polymyxin	20200630_MG1655_mCherry_mcr-1_Prot15_50uM_Colistin.018.txt	6.664745
18160	18160	Polymyxin	20200630_MG1655_mCherry_mcr-1_Prot15_50uM_Colistin.018.txt	7.152410000000001
18161	18161	Polymyxin	20200630_MG1655_mCherry_mcr-1_Prot15_50uM_Colistin.018.txt	8.777958
18162	18162	Polymyxin	20200630_MG1655_mCherry_mcr-1_Prot15_50uM_Colistin.018.txt	8.127738
18163	18163	Polymyxin	20200630_MG1655_mCherry_mcr-1_Prot15_50uM_Colistin.018.txt	7.640074
18164	18164	Polymyxin	20200630_MG1655_mCherry_mcr-1_Prot15_50uM_Colistin.018.txt	7.152410000000001
18165	18165	Polymyxin	20200630_MG1655_mCherry_mcr-1_Prot15_50uM_Colistin.018.txt	10.24095
18166	18166	Polymyxin	20200630_MG1655_mCherry_mcr-1_Prot15_50uM_Colistin.018.txt	9.915841
18167	18167	Polymyxin	20200630_MG1655_mCherry_mcr-1_Prot15_50uM_Colistin.018.txt	8.290294
18168	18168	Polymyxin	20200630_MG1655_mCherry_mcr-1_Prot15_50uM_Colistin.018.txt	7.314964999999999
18169	18169	Polymyxin	20200630_MG1655_mCherry_mcr-1_Prot15_50uM_Colistin.018.txt	4.388979
18170	18170	Polymyxin	20200630_MG1655_mCherry_mcr-1_Prot15_50uM_Colistin.018.txt	8.127738
18171	18171	Polymyxin	20200630_MG1655_mCherry_mcr-1_Prot15_50uM_Colistin.018.txt	18.04358
18172	18172	Polymyxin	20200630_MG1655_mCherry_mcr-1_Prot15_50uM_Colistin.018.txt	17.88103
18173	18173	Polymyxin	20200630_MG1655_mCherry_mcr-1_Prot15_50uM_Colistin.018.txt	8.452848
18174	18174	Polymyxin	20200630_MG1655_mCherry_mcr-1_Prot15_50uM_Colistin.018.txt	6.3396360000000005
18175	18175	Polymyxin	20200630_MG1655_mCherry_mcr-1_Prot15_50uM_Colistin.018.txt	6.177080999999999
18176	18176	Polymyxin	20200630_MG1655_mCherry_mcr-1_Prot15_50uM_Colistin.018.txt	6.664745
18177	18177	Polymyxin	20200630_MG1655_mCherry_mcr-1_Prot15_50uM_Colistin.018.txt	6.664745
18178	18178	Polymyxin	20200630_MG1655_mCherry_mcr-1_Prot15_50uM_Colistin.018.txt	7.802629
18179	18179	Polymyxin	20200630_MG1655_mCherry_mcr-1_Prot15_50uM_Colistin.018.txt	9.590732
18180	18180	Polymyxin	20200630_MG1655_mCherry_mcr-1_Prot15_50uM_Colistin.018.txt	8.290294
18181	18181	Polymyxin	20200630_MG1655_mCherry_mcr-1_Prot15_50uM_Colistin.018.txt	9.103067
18182	18182	Polymyxin	20200630_MG1655_mCherry_mcr-1_Prot15_50uM_Colistin.018.txt	8.290294
18183	18183	Polymyxin	20200630_MG1655_mCherry_mcr-1_Prot15_50uM_Colistin.018.txt	8.452848
18184	18184	Polymyxin	20200630_MG1655_mCherry_mcr-1_Prot15_50uM_Colistin.018.txt	7.965184
18185	18185	Polymyxin	20200630_MG1655_mCherry_mcr-1_Prot15_50uM_Colistin.018.txt	7.640074
18186	18186	Polymyxin	20200630_MG1655_mCherry_mcr-1_Prot15_50uM_Colistin.018.txt	7.152410000000001
18187	18187	Polymyxin	20200630_MG1655_mCherry_mcr-1_Prot15_50uM_Colistin.018.txt	8.290294
18188	18188	Polymyxin	20200630_MG1655_mCherry_mcr-1_Prot15_50uM_Colistin.018.txt	12.02905
18189	18189	Polymyxin	20200630_MG1655_mCherry_mcr-1_Prot15_50uM_Colistin.018.txt	9.590732
18190	18190	Polymyxin	20200630_MG1655_mCherry_mcr-1_Prot15_50uM_Colistin.018.txt	10.72861
18191	18191	Polymyxin	20200630_MG1655_mCherry_mcr-1_Prot15_50uM_Colistin.018.txt	8.290294
18192	18192	Polymyxin	20200630_MG1655_mCherry_mcr-1_Prot15_50uM_Colistin.018.txt	10.0784
18193	18193	Polymyxin	20200630_MG1655_mCherry_mcr-1_Prot15_50uM_Colistin.018.txt	8.127738
18194	18194	Polymyxin	20200630_MG1655_mCherry_mcr-1_Prot15_50uM_Colistin.018.txt	8.615403
18195	18195	Polymyxin	20200630_MG1655_mCherry_mcr-1_Prot15_50uM_Colistin.018.txt	8.290294
18196	18196	Polymyxin	20200630_MG1655_mCherry_mcr-1_Prot15_50uM_Colistin.018.txt	5.039198000000001
18197	18197	Polymyxin	20200630_MG1655_mCherry_mcr-1_Prot15_50uM_Colistin.018.txt	2.113212
18198	18198	Polymyxin	20200630_MG1655_mCherry_mcr-1_Prot15_50uM_Colistin.018.txt	9.265622
18199	18199	Polymyxin	20200630_MG1655_mCherry_mcr-1_Prot15_50uM_Colistin.018.txt	53.64307
18200	18200	Polymyxin	20200630_MG1655_mCherry_mcr-1_Prot15_50uM_Colistin.018.txt	9.265622
18201	18201	Polymyxin	20200630_MG1655_mCherry_mcr-1_Prot15_50uM_Colistin.018.txt	7.965184
18202	18202	Polymyxin	20200630_MG1655_mCherry_mcr-1_Prot15_50uM_Colistin.018.txt	8.127738
18203	18203	Polymyxin	20200630_MG1655_mCherry_mcr-1_Prot15_50uM_Colistin.018.txt	7.152410000000001
18204	18204	Polymyxin	20200630_MG1655_mCherry_mcr-1_Prot15_50uM_Colistin.018.txt	8.452848
18205	18205	Polymyxin	20200630_MG1655_mCherry_mcr-1_Prot15_50uM_Colistin.018.txt	7.965184
18206	18206	Polymyxin	20200630_MG1655_mCherry_mcr-1_Prot15_50uM_Colistin.018.txt	6.8273
18207	18207	Polymyxin	20200630_MG1655_mCherry_mcr-1_Prot15_50uM_Colistin.018.txt	7.640074
18208	18208	Polymyxin	20200630_MG1655_mCherry_mcr-1_Prot15_50uM_Colistin.018.txt	9.103067
18209	18209	Polymyxin	20200630_MG1655_mCherry_mcr-1_Prot15_50uM_Colistin.018.txt	7.640074
18210	18210	Polymyxin	20200630_MG1655_mCherry_mcr-1_Prot15_50uM_Colistin.018.txt	7.314964999999999
18211	18211	Polymyxin	20200630_MG1655_mCherry_mcr-1_Prot15_50uM_Colistin.018.txt	8.777958
18212	18212	Polymyxin	20200630_MG1655_mCherry_mcr-1_Prot15_50uM_Colistin.018.txt	7.802629
18213	18213	Polymyxin	20200630_MG1655_mCherry_mcr-1_Prot15_50uM_Colistin.018.txt	7.802629
18214	18214	Polymyxin	20200630_MG1655_mCherry_mcr-1_Prot15_50uM_Colistin.018.txt	6.502191000000001
18215	18215	Polymyxin	20200630_MG1655_mCherry_mcr-1_Prot15_50uM_Colistin.018.txt	9.265622
18216	18216	Polymyxin	20200630_MG1655_mCherry_mcr-1_Prot15_50uM_Colistin.018.txt	8.290294
18217	18217	Polymyxin	20200630_MG1655_mCherry_mcr-1_Prot15_50uM_Colistin.018.txt	7.314964999999999
18218	18218	Polymyxin	20200630_MG1655_mCherry_mcr-1_Prot15_50uM_Colistin.018.txt	7.152410000000001
18219	18219	Polymyxin	20200630_MG1655_mCherry_mcr-1_Prot15_50uM_Colistin.018.txt	6.3396360000000005
18220	18220	Polymyxin	20200630_MG1655_mCherry_mcr-1_Prot15_50uM_Colistin.018.txt	6.3396360000000005
18221	18221	Polymyxin	20200630_MG1655_mCherry_mcr-1_Prot15_50uM_Colistin.018.txt	8.127738
18222	18222	Polymyxin	20200630_MG1655_mCherry_mcr-1_Prot15_50uM_Colistin.018.txt	8.452848
18223	18223	Polymyxin	20200630_MG1655_mCherry_mcr-1_Prot15_50uM_Colistin.018.txt	9.265622
18224	18224	Polymyxin	20200630_MG1655_mCherry_mcr-1_Prot15_50uM_Colistin.018.txt	7.477519999999999
18225	18225	Polymyxin	20200630_MG1655_mCherry_mcr-1_Prot15_50uM_Colistin.018.txt	5.201753
18226	18226	Polymyxin	20200630_MG1655_mCherry_mcr-1_Prot15_50uM_Colistin.018.txt	5.851972
18227	18227	Polymyxin	20200630_MG1655_mCherry_mcr-1_Prot15_50uM_Colistin.018.txt	10.56606
18228	18228	Polymyxin	20200630_MG1655_mCherry_mcr-1_Prot15_50uM_Colistin.018.txt	23.57044
18229	18229	Polymyxin	20200630_MG1655_mCherry_mcr-1_Prot15_50uM_Colistin.018.txt	50.06687
18230	18230	Polymyxin	20200630_MG1655_mCherry_mcr-1_Prot15_50uM_Colistin.018.txt	8.615403
18231	18231	Polymyxin	20200630_MG1655_mCherry_mcr-1_Prot15_50uM_Colistin.018.txt	10.24095
18232	18232	Polymyxin	20200630_MG1655_mCherry_mcr-1_Prot15_50uM_Colistin.018.txt	9.103067
18233	18233	Polymyxin	20200630_MG1655_mCherry_mcr-1_Prot15_50uM_Colistin.018.txt	8.127738
18234	18234	Polymyxin	20200630_MG1655_mCherry_mcr-1_Prot15_50uM_Colistin.018.txt	9.428177
18235	18235	Polymyxin	20200630_MG1655_mCherry_mcr-1_Prot15_50uM_Colistin.018.txt	11.70394
18236	18236	Polymyxin	20200630_MG1655_mCherry_mcr-1_Prot15_50uM_Colistin.018.txt	9.915841
18237	18237	Polymyxin	20200630_MG1655_mCherry_mcr-1_Prot15_50uM_Colistin.018.txt	8.615403
18238	18238	Polymyxin	20200630_MG1655_mCherry_mcr-1_Prot15_50uM_Colistin.018.txt	7.477519999999999
18239	18239	Polymyxin	20200630_MG1655_mCherry_mcr-1_Prot15_50uM_Colistin.018.txt	9.590732
18240	18240	Polymyxin	20200630_MG1655_mCherry_mcr-1_Prot15_50uM_Colistin.018.txt	11.05372
18241	18241	Polymyxin	20200630_MG1655_mCherry_mcr-1_Prot15_50uM_Colistin.018.txt	8.615403
18242	18242	Polymyxin	20200630_MG1655_mCherry_mcr-1_Prot15_50uM_Colistin.018.txt	8.127738
18243	18243	Polymyxin	20200630_MG1655_mCherry_mcr-1_Prot15_50uM_Colistin.018.txt	9.103067
18244	18244	Polymyxin	20200630_MG1655_mCherry_mcr-1_Prot15_50uM_Colistin.018.txt	10.40351
18245	18245	Polymyxin	20200630_MG1655_mCherry_mcr-1_Prot15_50uM_Colistin.018.txt	7.640074
18246	18246	Polymyxin	20200630_MG1655_mCherry_mcr-1_Prot15_50uM_Colistin.018.txt	9.428177
18247	18247	Polymyxin	20200630_MG1655_mCherry_mcr-1_Prot15_50uM_Colistin.018.txt	11.05372
18248	18248	Polymyxin	20200630_MG1655_mCherry_mcr-1_Prot15_50uM_Colistin.018.txt	11.37883
18249	18249	Polymyxin	20200630_MG1655_mCherry_mcr-1_Prot15_50uM_Colistin.018.txt	8.452848
18250	18250	Polymyxin	20200630_MG1655_mCherry_mcr-1_Prot15_50uM_Colistin.018.txt	6.989855
18251	18251	Polymyxin	20200630_MG1655_mCherry_mcr-1_Prot15_50uM_Colistin.018.txt	5.851972
18252	18252	Polymyxin	20200630_MG1655_mCherry_mcr-1_Prot15_50uM_Colistin.018.txt	8.452848
18253	18253	Polymyxin	20200630_MG1655_mCherry_mcr-1_Prot15_50uM_Colistin.018.txt	8.452848
18254	18254	Polymyxin	20200630_MG1655_mCherry_mcr-1_Prot15_50uM_Colistin.018.txt	7.640074
18255	18255	Polymyxin	20200630_MG1655_mCherry_mcr-1_Prot15_50uM_Colistin.018.txt	7.152410000000001
18256	18256	Polymyxin	20200630_MG1655_mCherry_mcr-1_Prot15_50uM_Colistin.018.txt	6.3396360000000005
18257	18257	Polymyxin	20200630_MG1655_mCherry_mcr-1_Prot15_50uM_Colistin.018.txt	6.3396360000000005
18258	18258	Polymyxin	20200630_MG1655_mCherry_mcr-1_Prot15_50uM_Colistin.018.txt	8.290294
18259	18259	Polymyxin	20200630_MG1655_mCherry_mcr-1_Prot15_50uM_Colistin.018.txt	29.74752
18260	18260	Polymyxin	20200630_MG1655_mCherry_mcr-1_Prot15_50uM_Colistin.018.txt	56.08139
18261	18261	Polymyxin	20200630_MG1655_mCherry_mcr-1_Prot15_50uM_Colistin.018.txt	8.940513000000001
18262	18262	Polymyxin	20200630_MG1655_mCherry_mcr-1_Prot15_50uM_Colistin.018.txt	8.290294
18263	18263	Polymyxin	20200630_MG1655_mCherry_mcr-1_Prot15_50uM_Colistin.018.txt	7.314964999999999
18264	18264	Polymyxin	20200630_MG1655_mCherry_mcr-1_Prot15_50uM_Colistin.018.txt	7.965184
18265	18265	Polymyxin	20200630_MG1655_mCherry_mcr-1_Prot15_50uM_Colistin.018.txt	9.265622
18266	18266	Polymyxin	20200630_MG1655_mCherry_mcr-1_Prot15_50uM_Colistin.018.txt	6.989855
18267	18267	Polymyxin	20200630_MG1655_mCherry_mcr-1_Prot15_50uM_Colistin.018.txt	7.965184
18268	18268	Polymyxin	20200630_MG1655_mCherry_mcr-1_Prot15_50uM_Colistin.018.txt	9.265622
18269	18269	Polymyxin	20200630_MG1655_mCherry_mcr-1_Prot15_50uM_Colistin.018.txt	8.452848
18270	18270	Polymyxin	20200630_MG1655_mCherry_mcr-1_Prot15_50uM_Colistin.018.txt	7.152410000000001
18271	18271	Polymyxin	20200630_MG1655_mCherry_mcr-1_Prot15_50uM_Colistin.018.txt	8.127738
18272	18272	Polymyxin	20200630_MG1655_mCherry_mcr-1_Prot15_50uM_Colistin.018.txt	6.664745
18273	18273	Polymyxin	20200630_MG1655_mCherry_mcr-1_Prot15_50uM_Colistin.018.txt	7.802629
18274	18274	Polymyxin	20200630_MG1655_mCherry_mcr-1_Prot15_50uM_Colistin.018.txt	10.24095
18275	18275	Polymyxin	20200630_MG1655_mCherry_mcr-1_Prot15_50uM_Colistin.018.txt	10.24095
18276	18276	Polymyxin	20200630_MG1655_mCherry_mcr-1_Prot15_50uM_Colistin.018.txt	8.452848
18277	18277	Polymyxin	20200630_MG1655_mCherry_mcr-1_Prot15_50uM_Colistin.018.txt	9.590732
18278	18278	Polymyxin	20200630_MG1655_mCherry_mcr-1_Prot15_50uM_Colistin.018.txt	8.940513000000001
18279	18279	Polymyxin	20200630_MG1655_mCherry_mcr-1_Prot15_50uM_Colistin.018.txt	9.103067
18280	18280	Polymyxin	20200630_MG1655_mCherry_mcr-1_Prot15_50uM_Colistin.018.txt	7.314964999999999
18281	18281	Polymyxin	20200630_MG1655_mCherry_mcr-1_Prot15_50uM_Colistin.018.txt	9.265622
18282	18282	Polymyxin	20200630_MG1655_mCherry_mcr-1_Prot15_50uM_Colistin.018.txt	8.127738
18283	18283	Polymyxin	20200630_MG1655_mCherry_mcr-1_Prot15_50uM_Colistin.018.txt	7.152410000000001
18284	18284	Polymyxin	20200630_MG1655_mCherry_mcr-1_Prot15_50uM_Colistin.018.txt	6.8273
18285	18285	Polymyxin	20200630_MG1655_mCherry_mcr-1_Prot15_50uM_Colistin.018.txt	6.989855
18286	18286	Polymyxin	20200630_MG1655_mCherry_mcr-1_Prot15_50uM_Colistin.018.txt	7.640074
18287	18287	Polymyxin	20200630_MG1655_mCherry_mcr-1_Prot15_50uM_Colistin.018.txt	6.502191000000001
18288	18288	Polymyxin	20200630_MG1655_mCherry_mcr-1_Prot15_50uM_Colistin.018.txt	6.177080999999999
18289	18289	Polymyxin	20200630_MG1655_mCherry_mcr-1_Prot15_50uM_Colistin.018.txt	6.8273
18290	18290	Polymyxin	20200630_MG1655_mCherry_mcr-1_Prot15_50uM_Colistin.018.txt	6.8273
18291	18291	Polymyxin	20200630_MG1655_mCherry_mcr-1_Prot15_50uM_Colistin.018.txt	18.20613
18292	18292	Polymyxin	20200630_MG1655_mCherry_mcr-1_Prot15_50uM_Colistin.018.txt	14.46737
18293	18293	Polymyxin	20200630_MG1655_mCherry_mcr-1_Prot15_50uM_Colistin.018.txt	27.14665
18294	18294	Polymyxin	20200630_MG1655_mCherry_mcr-1_Prot15_50uM_Colistin.018.txt	8.777958
18295	18295	Polymyxin	20200630_MG1655_mCherry_mcr-1_Prot15_50uM_Colistin.018.txt	7.314964999999999
18296	18296	Polymyxin	20200630_MG1655_mCherry_mcr-1_Prot15_50uM_Colistin.018.txt	7.802629
18297	18297	Polymyxin	20200630_MG1655_mCherry_mcr-1_Prot15_50uM_Colistin.018.txt	7.965184
18298	18298	Polymyxin	20200630_MG1655_mCherry_mcr-1_Prot15_50uM_Colistin.018.txt	9.915841
18299	18299	Polymyxin	20200630_MG1655_mCherry_mcr-1_Prot15_50uM_Colistin.018.txt	10.0784
18300	18300	Polymyxin	20200630_MG1655_mCherry_mcr-1_Prot15_50uM_Colistin.018.txt	7.640074
18301	18301	Polymyxin	20200630_MG1655_mCherry_mcr-1_Prot15_50uM_Colistin.018.txt	7.314964999999999
18302	18302	Polymyxin	20200630_MG1655_mCherry_mcr-1_Prot15_50uM_Colistin.018.txt	7.802629
18303	18303	Polymyxin	20200630_MG1655_mCherry_mcr-1_Prot15_50uM_Colistin.018.txt	7.314964999999999
18304	18304	Polymyxin	20200630_MG1655_mCherry_mcr-1_Prot15_50uM_Colistin.018.txt	8.127738
18305	18305	Polymyxin	20200630_MG1655_mCherry_mcr-1_Prot15_50uM_Colistin.018.txt	8.452848
18306	18306	Polymyxin	20200630_MG1655_mCherry_mcr-1_Prot15_50uM_Colistin.018.txt	7.965184
18307	18307	Polymyxin	20200630_MG1655_mCherry_mcr-1_Prot15_50uM_Colistin.018.txt	9.590732
18308	18308	Polymyxin	20200630_MG1655_mCherry_mcr-1_Prot15_50uM_Colistin.018.txt	9.265622
18309	18309	Polymyxin	20200630_MG1655_mCherry_mcr-1_Prot15_50uM_Colistin.018.txt	11.21628
18310	18310	Polymyxin	20200630_MG1655_mCherry_mcr-1_Prot15_50uM_Colistin.018.txt	10.72861
18311	18311	Polymyxin	20200630_MG1655_mCherry_mcr-1_Prot15_50uM_Colistin.018.txt	9.915841
18312	18312	Polymyxin	20200630_MG1655_mCherry_mcr-1_Prot15_50uM_Colistin.018.txt	11.21628
18313	18313	Polymyxin	20200630_MG1655_mCherry_mcr-1_Prot15_50uM_Colistin.018.txt	10.40351
18314	18314	Polymyxin	20200630_MG1655_mCherry_mcr-1_Prot15_50uM_Colistin.018.txt	8.127738
18315	18315	Polymyxin	20200630_MG1655_mCherry_mcr-1_Prot15_50uM_Colistin.018.txt	6.014526
18316	18316	Polymyxin	20200630_MG1655_mCherry_mcr-1_Prot15_50uM_Colistin.018.txt	6.014526
18317	18317	Polymyxin	20200630_MG1655_mCherry_mcr-1_Prot15_50uM_Colistin.018.txt	7.314964999999999
18318	18318	Polymyxin	20200630_MG1655_mCherry_mcr-1_Prot15_50uM_Colistin.018.txt	5.364307
18319	18319	Polymyxin	20200630_MG1655_mCherry_mcr-1_Prot15_50uM_Colistin.018.txt	5.689417
18320	18320	Polymyxin	20200630_MG1655_mCherry_mcr-1_Prot15_50uM_Colistin.018.txt	7.314964999999999
18321	18321	Polymyxin	20200630_MG1655_mCherry_mcr-1_Prot15_50uM_Colistin.018.txt	6.989855
18322	18322	Polymyxin	20200630_MG1655_mCherry_mcr-1_Prot15_50uM_Colistin.018.txt	6.177080999999999
18323	18323	Polymyxin	20200630_MG1655_mCherry_mcr-1_Prot15_50uM_Colistin.018.txt	5.364307
18324	18324	Polymyxin	20200630_MG1655_mCherry_mcr-1_Prot15_50uM_Colistin.018.txt	4.063869
18325	18325	Polymyxin	20200630_MG1655_mCherry_mcr-1_Prot15_50uM_Colistin.018.txt	3.41365
18326	18326	Polymyxin	20200630_MG1655_mCherry_mcr-1_Prot15_50uM_Colistin.018.txt	19.34402
18327	18327	Polymyxin	20200630_MG1655_mCherry_mcr-1_Prot15_50uM_Colistin.018.txt	41.45147
18328	18328	Polymyxin	20200630_MG1655_mCherry_mcr-1_Prot15_50uM_Colistin.018.txt	10.56606
18329	18329	Polymyxin	20200630_MG1655_mCherry_mcr-1_Prot15_50uM_Colistin.018.txt	12.35416
18330	18330	Polymyxin	20200630_MG1655_mCherry_mcr-1_Prot15_50uM_Colistin.018.txt	9.103067
18331	18331	Polymyxin	20200630_MG1655_mCherry_mcr-1_Prot15_50uM_Colistin.018.txt	5.689417
18332	18332	Polymyxin	20200630_MG1655_mCherry_mcr-1_Prot15_50uM_Colistin.018.txt	6.8273
18333	18333	Polymyxin	20200630_MG1655_mCherry_mcr-1_Prot15_50uM_Colistin.018.txt	6.3396360000000005
18334	18334	Polymyxin	20200630_MG1655_mCherry_mcr-1_Prot15_50uM_Colistin.018.txt	8.940513000000001
18335	18335	Polymyxin	20200630_MG1655_mCherry_mcr-1_Prot15_50uM_Colistin.018.txt	6.989855
18336	18336	Polymyxin	20200630_MG1655_mCherry_mcr-1_Prot15_50uM_Colistin.018.txt	5.201753
18337	18337	Polymyxin	20200630_MG1655_mCherry_mcr-1_Prot15_50uM_Colistin.018.txt	6.989855
18338	18338	Polymyxin	20200630_MG1655_mCherry_mcr-1_Prot15_50uM_Colistin.018.txt	7.314964999999999
18339	18339	Polymyxin	20200630_MG1655_mCherry_mcr-1_Prot15_50uM_Colistin.018.txt	7.152410000000001
18340	18340	Polymyxin	20200630_MG1655_mCherry_mcr-1_Prot15_50uM_Colistin.018.txt	6.177080999999999
18341	18341	Polymyxin	20200630_MG1655_mCherry_mcr-1_Prot15_50uM_Colistin.018.txt	7.477519999999999
18342	18342	Polymyxin	20200630_MG1655_mCherry_mcr-1_Prot15_50uM_Colistin.018.txt	8.615403
18343	18343	Polymyxin	20200630_MG1655_mCherry_mcr-1_Prot15_50uM_Colistin.018.txt	8.290294
18344	18344	Polymyxin	20200630_MG1655_mCherry_mcr-1_Prot15_50uM_Colistin.018.txt	9.915841
18345	18345	Polymyxin	20200630_MG1655_mCherry_mcr-1_Prot15_50uM_Colistin.018.txt	8.777958
18346	18346	Polymyxin	20200630_MG1655_mCherry_mcr-1_Prot15_50uM_Colistin.018.txt	8.615403
18347	18347	Polymyxin	20200630_MG1655_mCherry_mcr-1_Prot15_50uM_Colistin.018.txt	10.40351
18348	18348	Polymyxin	20200630_MG1655_mCherry_mcr-1_Prot15_50uM_Colistin.018.txt	9.590732
18349	18349	Polymyxin	20200630_MG1655_mCherry_mcr-1_Prot15_50uM_Colistin.018.txt	7.802629
18350	18350	Polymyxin	20200630_MG1655_mCherry_mcr-1_Prot15_50uM_Colistin.018.txt	8.777958
18351	18351	Polymyxin	20200630_MG1655_mCherry_mcr-1_Prot15_50uM_Colistin.018.txt	7.802629
18352	18352	Polymyxin	20200630_MG1655_mCherry_mcr-1_Prot15_50uM_Colistin.018.txt	6.177080999999999
18353	18353	Polymyxin	20200630_MG1655_mCherry_mcr-1_Prot15_50uM_Colistin.018.txt	7.802629
18354	18354	Polymyxin	20200630_MG1655_mCherry_mcr-1_Prot15_50uM_Colistin.018.txt	6.664745
18355	18355	Polymyxin	20200630_MG1655_mCherry_mcr-1_Prot15_50uM_Colistin.018.txt	6.989855
18356	18356	Polymyxin	20200630_MG1655_mCherry_mcr-1_Prot15_50uM_Colistin.018.txt	6.014526
18357	18357	Polymyxin	20200630_MG1655_mCherry_mcr-1_Prot15_50uM_Colistin.018.txt	6.502191000000001
18358	18358	Polymyxin	20200630_MG1655_mCherry_mcr-1_Prot15_50uM_Colistin.018.txt	7.640074
18359	18359	Polymyxin	20200630_MG1655_mCherry_mcr-1_Prot15_50uM_Colistin.018.txt	4.876643
18360	18360	Polymyxin	20200630_MG1655_mCherry_mcr-1_Prot15_50uM_Colistin.018.txt	2.600876
18361	18361	Polymyxin	20200630_MG1655_mCherry_mcr-1_Prot15_50uM_Colistin.018.txt	7.477519999999999
18362	18362	Polymyxin	20200630_MG1655_mCherry_mcr-1_Prot15_50uM_Colistin.018.txt	8.127738
18363	18363	Polymyxin	20200630_MG1655_mCherry_mcr-1_Prot15_50uM_Colistin.018.txt	26.82154
18364	18364	Polymyxin	20200630_MG1655_mCherry_mcr-1_Prot15_50uM_Colistin.018.txt	7.965184
18365	18365	Polymyxin	20200630_MG1655_mCherry_mcr-1_Prot15_50uM_Colistin.018.txt	8.127738
18366	18366	Polymyxin	20200630_MG1655_mCherry_mcr-1_Prot15_50uM_Colistin.018.txt	7.640074
18367	18367	Polymyxin	20200630_MG1655_mCherry_mcr-1_Prot15_50uM_Colistin.018.txt	7.152410000000001
18368	18368	Polymyxin	20200630_MG1655_mCherry_mcr-1_Prot15_50uM_Colistin.018.txt	6.3396360000000005
18369	18369	Polymyxin	20200630_MG1655_mCherry_mcr-1_Prot15_50uM_Colistin.018.txt	6.177080999999999
18370	18370	Polymyxin	20200630_MG1655_mCherry_mcr-1_Prot15_50uM_Colistin.018.txt	6.989855
18371	18371	Polymyxin	20200630_MG1655_mCherry_mcr-1_Prot15_50uM_Colistin.018.txt	8.452848
18372	18372	Polymyxin	20200630_MG1655_mCherry_mcr-1_Prot15_50uM_Colistin.018.txt	9.265622
18373	18373	Polymyxin	20200630_MG1655_mCherry_mcr-1_Prot15_50uM_Colistin.018.txt	8.615403
18374	18374	Polymyxin	20200630_MG1655_mCherry_mcr-1_Prot15_50uM_Colistin.018.txt	8.940513000000001
18375	18375	Polymyxin	20200630_MG1655_mCherry_mcr-1_Prot15_50uM_Colistin.018.txt	8.452848
18376	18376	Polymyxin	20200630_MG1655_mCherry_mcr-1_Prot15_50uM_Colistin.018.txt	11.70394
18377	18377	Polymyxin	20200630_MG1655_mCherry_mcr-1_Prot15_50uM_Colistin.018.txt	14.46737
18378	18378	Polymyxin	20200630_MG1655_mCherry_mcr-1_Prot15_50uM_Colistin.018.txt	12.67927
18379	18379	Polymyxin	20200630_MG1655_mCherry_mcr-1_Prot15_50uM_Colistin.018.txt	10.0784
18380	18380	Polymyxin	20200630_MG1655_mCherry_mcr-1_Prot15_50uM_Colistin.018.txt	7.640074
18381	18381	Polymyxin	20200630_MG1655_mCherry_mcr-1_Prot15_50uM_Colistin.018.txt	7.640074
18382	18382	Polymyxin	20200630_MG1655_mCherry_mcr-1_Prot15_50uM_Colistin.018.txt	6.989855
18383	18383	Polymyxin	20200630_MG1655_mCherry_mcr-1_Prot15_50uM_Colistin.018.txt	6.8273
18384	18384	Polymyxin	20200630_MG1655_mCherry_mcr-1_Prot15_50uM_Colistin.018.txt	7.477519999999999
18385	18385	Polymyxin	20200630_MG1655_mCherry_mcr-1_Prot15_50uM_Colistin.018.txt	6.989855
18386	18386	Polymyxin	20200630_MG1655_mCherry_mcr-1_Prot15_50uM_Colistin.018.txt	6.3396360000000005
18387	18387	Polymyxin	20200630_MG1655_mCherry_mcr-1_Prot15_50uM_Colistin.018.txt	5.851972
18388	18388	Polymyxin	20200630_MG1655_mCherry_mcr-1_Prot15_50uM_Colistin.018.txt	6.664745
18389	18389	Polymyxin	20200630_MG1655_mCherry_mcr-1_Prot15_50uM_Colistin.018.txt	9.103067
18390	18390	Polymyxin	20200630_MG1655_mCherry_mcr-1_Prot15_50uM_Colistin.018.txt	8.127738
18391	18391	Polymyxin	20200630_MG1655_mCherry_mcr-1_Prot15_50uM_Colistin.018.txt	6.3396360000000005
18392	18392	Polymyxin	20200630_MG1655_mCherry_mcr-1_Prot15_50uM_Colistin.018.txt	6.664745
18393	18393	Polymyxin	20200630_MG1655_mCherry_mcr-1_Prot15_50uM_Colistin.018.txt	8.452848
18394	18394	Polymyxin	20200630_MG1655_mCherry_mcr-1_Prot15_50uM_Colistin.018.txt	9.590732
18395	18395	Polymyxin	20200630_MG1655_mCherry_mcr-1_Prot15_50uM_Colistin.018.txt	6.502191000000001
18396	18396	Polymyxin	20200630_MG1655_mCherry_mcr-1_Prot15_50uM_Colistin.018.txt	6.3396360000000005
18397	18397	Polymyxin	20200630_MG1655_mCherry_mcr-1_Prot15_50uM_Colistin.018.txt	4.714087999999999
18398	18398	Polymyxin	20200630_MG1655_mCherry_mcr-1_Prot15_50uM_Colistin.018.txt	6.989855
18399	18399	Polymyxin	20200630_MG1655_mCherry_mcr-1_Prot15_50uM_Colistin.018.txt	32.67351
18400	18400	Polymyxin	20200630_MG1655_mCherry_mcr-1_Prot15_50uM_Colistin.018.txt	64.6968
18401	18401	Polymyxin	20200630_MG1655_mCherry_mcr-1_Prot15_50uM_Colistin.018.txt	6.989855
18402	18402	Polymyxin	20200630_MG1655_mCherry_mcr-1_Prot15_50uM_Colistin.018.txt	10.89117
18403	18403	Polymyxin	20200630_MG1655_mCherry_mcr-1_Prot15_50uM_Colistin.018.txt	8.290294
18404	18404	Polymyxin	20200630_MG1655_mCherry_mcr-1_Prot15_50uM_Colistin.018.txt	8.615403
18405	18405	Polymyxin	20200630_MG1655_mCherry_mcr-1_Prot15_50uM_Colistin.018.txt	8.615403
18406	18406	Polymyxin	20200630_MG1655_mCherry_mcr-1_Prot15_50uM_Colistin.018.txt	9.428177
18407	18407	Polymyxin	20200630_MG1655_mCherry_mcr-1_Prot15_50uM_Colistin.018.txt	8.290294
18408	18408	Polymyxin	20200630_MG1655_mCherry_mcr-1_Prot15_50uM_Colistin.018.txt	9.265622
18409	18409	Polymyxin	20200630_MG1655_mCherry_mcr-1_Prot15_50uM_Colistin.018.txt	8.615403
18410	18410	Polymyxin	20200630_MG1655_mCherry_mcr-1_Prot15_50uM_Colistin.018.txt	9.590732
18411	18411	Polymyxin	20200630_MG1655_mCherry_mcr-1_Prot15_50uM_Colistin.018.txt	7.314964999999999
18412	18412	Polymyxin	20200630_MG1655_mCherry_mcr-1_Prot15_50uM_Colistin.018.txt	8.452848
18413	18413	Polymyxin	20200630_MG1655_mCherry_mcr-1_Prot15_50uM_Colistin.018.txt	8.777958
18414	18414	Polymyxin	20200630_MG1655_mCherry_mcr-1_Prot15_50uM_Colistin.018.txt	10.24095
18415	18415	Polymyxin	20200630_MG1655_mCherry_mcr-1_Prot15_50uM_Colistin.018.txt	7.965184
18416	18416	Polymyxin	20200630_MG1655_mCherry_mcr-1_Prot15_50uM_Colistin.018.txt	6.664745
18417	18417	Polymyxin	20200630_MG1655_mCherry_mcr-1_Prot15_50uM_Colistin.018.txt	8.127738
18418	18418	Polymyxin	20200630_MG1655_mCherry_mcr-1_Prot15_50uM_Colistin.018.txt	8.127738
18419	18419	Polymyxin	20200630_MG1655_mCherry_mcr-1_Prot15_50uM_Colistin.018.txt	8.452848
18420	18420	Polymyxin	20200630_MG1655_mCherry_mcr-1_Prot15_50uM_Colistin.018.txt	8.940513000000001
18421	18421	Polymyxin	20200630_MG1655_mCherry_mcr-1_Prot15_50uM_Colistin.018.txt	6.502191000000001
18422	18422	Polymyxin	20200630_MG1655_mCherry_mcr-1_Prot15_50uM_Colistin.018.txt	8.290294
18423	18423	Polymyxin	20200630_MG1655_mCherry_mcr-1_Prot15_50uM_Colistin.018.txt	9.753286
18424	18424	Polymyxin	20200630_MG1655_mCherry_mcr-1_Prot15_50uM_Colistin.018.txt	9.103067
18425	18425	Polymyxin	20200630_MG1655_mCherry_mcr-1_Prot15_50uM_Colistin.018.txt	9.753286
18426	18426	Polymyxin	20200630_MG1655_mCherry_mcr-1_Prot15_50uM_Colistin.018.txt	10.24095
18427	18427	Polymyxin	20200630_MG1655_mCherry_mcr-1_Prot15_50uM_Colistin.018.txt	10.89117
18428	18428	Polymyxin	20200630_MG1655_mCherry_mcr-1_Prot15_50uM_Colistin.018.txt	10.0784
18429	18429	Polymyxin	20200630_MG1655_mCherry_mcr-1_Prot15_50uM_Colistin.018.txt	10.24095
18430	18430	Polymyxin	20200630_MG1655_mCherry_mcr-1_Prot15_50uM_Colistin.018.txt	9.428177
18431	18431	Polymyxin	20200630_MG1655_mCherry_mcr-1_Prot15_50uM_Colistin.018.txt	9.103067
18432	18432	Polymyxin	20200630_MG1655_mCherry_mcr-1_Prot15_50uM_Colistin.018.txt	14.142270000000002
18433	18433	Polymyxin	20200630_MG1655_mCherry_mcr-1_Prot15_50uM_Colistin.018.txt	7.314964999999999
18434	18434	Polymyxin	20200630_MG1655_mCherry_mcr-1_Prot15_50uM_Colistin.018.txt	5.364307
18435	18435	Polymyxin	20200630_MG1655_mCherry_mcr-1_Prot15_50uM_Colistin.018.txt	3.73876
18436	18436	Polymyxin	20200630_MG1655_mCherry_mcr-1_Prot15_50uM_Colistin.018.txt	12.84183
18437	18437	Polymyxin	20200630_MG1655_mCherry_mcr-1_Prot15_50uM_Colistin.018.txt	51.20475
18438	18438	Polymyxin	20200630_MG1655_mCherry_mcr-1_Prot15_50uM_Colistin.018.txt	47.14088
18439	18439	Polymyxin	20200630_MG1655_mCherry_mcr-1_Prot15_50uM_Colistin.018.txt	7.802629
18440	18440	Polymyxin	20200630_MG1655_mCherry_mcr-1_Prot15_50uM_Colistin.018.txt	8.940513000000001
18441	18441	Polymyxin	20200630_MG1655_mCherry_mcr-1_Prot15_50uM_Colistin.018.txt	8.452848
18442	18442	Polymyxin	20200630_MG1655_mCherry_mcr-1_Prot15_50uM_Colistin.018.txt	7.477519999999999
18443	18443	Polymyxin	20200630_MG1655_mCherry_mcr-1_Prot15_50uM_Colistin.018.txt	9.265622
18444	18444	Polymyxin	20200630_MG1655_mCherry_mcr-1_Prot15_50uM_Colistin.018.txt	9.590732
18445	18445	Polymyxin	20200630_MG1655_mCherry_mcr-1_Prot15_50uM_Colistin.018.txt	9.103067
18446	18446	Polymyxin	20200630_MG1655_mCherry_mcr-1_Prot15_50uM_Colistin.018.txt	8.452848
18447	18447	Polymyxin	20200630_MG1655_mCherry_mcr-1_Prot15_50uM_Colistin.018.txt	8.940513000000001
18448	18448	Polymyxin	20200630_MG1655_mCherry_mcr-1_Prot15_50uM_Colistin.018.txt	8.127738
18449	18449	Polymyxin	20200630_MG1655_mCherry_mcr-1_Prot15_50uM_Colistin.018.txt	6.8273
18450	18450	Polymyxin	20200630_MG1655_mCherry_mcr-1_Prot15_50uM_Colistin.018.txt	5.039198000000001
18451	18451	Polymyxin	20200630_MG1655_mCherry_mcr-1_Prot15_50uM_Colistin.018.txt	5.201753
18452	18452	Polymyxin	20200630_MG1655_mCherry_mcr-1_Prot15_50uM_Colistin.018.txt	6.664745
18453	18453	Polymyxin	20200630_MG1655_mCherry_mcr-1_Prot15_50uM_Colistin.018.txt	8.127738
18454	18454	Polymyxin	20200630_MG1655_mCherry_mcr-1_Prot15_50uM_Colistin.018.txt	6.502191000000001
18455	18455	Polymyxin	20200630_MG1655_mCherry_mcr-1_Prot15_50uM_Colistin.018.txt	11.37883
18456	18456	Polymyxin	20200630_MG1655_mCherry_mcr-1_Prot15_50uM_Colistin.018.txt	10.0784
18457	18457	Polymyxin	20200630_MG1655_mCherry_mcr-1_Prot15_50uM_Colistin.018.txt	8.127738
18458	18458	Polymyxin	20200630_MG1655_mCherry_mcr-1_Prot15_50uM_Colistin.018.txt	6.502191000000001
18459	18459	Polymyxin	20200630_MG1655_mCherry_mcr-1_Prot15_50uM_Colistin.018.txt	6.177080999999999
18460	18460	Polymyxin	20200630_MG1655_mCherry_mcr-1_Prot15_50uM_Colistin.018.txt	6.3396360000000005
18461	18461	Polymyxin	20200630_MG1655_mCherry_mcr-1_Prot15_50uM_Colistin.018.txt	8.290294
18462	18462	Polymyxin	20200630_MG1655_mCherry_mcr-1_Prot15_50uM_Colistin.018.txt	4.714087999999999
18463	18463	Polymyxin	20200630_MG1655_mCherry_mcr-1_Prot15_50uM_Colistin.018.txt	7.152410000000001
18464	18464	Polymyxin	20200630_MG1655_mCherry_mcr-1_Prot15_50uM_Colistin.018.txt	8.940513000000001
18465	18465	Polymyxin	20200630_MG1655_mCherry_mcr-1_Prot15_50uM_Colistin.018.txt	11.8665
18466	18466	Polymyxin	20200630_MG1655_mCherry_mcr-1_Prot15_50uM_Colistin.018.txt	12.67927
18467	18467	Polymyxin	20200630_MG1655_mCherry_mcr-1_Prot15_50uM_Colistin.018.txt	7.802629
18468	18468	Polymyxin	20200630_MG1655_mCherry_mcr-1_Prot15_50uM_Colistin.018.txt	9.428177
18469	18469	Polymyxin	20200630_MG1655_mCherry_mcr-1_Prot15_50uM_Colistin.018.txt	8.290294
18470	18470	Polymyxin	20200630_MG1655_mCherry_mcr-1_Prot15_50uM_Colistin.018.txt	6.502191000000001
18471	18471	Polymyxin	20200630_MG1655_mCherry_mcr-1_Prot15_50uM_Colistin.018.txt	7.477519999999999
18472	18472	Polymyxin	20200630_MG1655_mCherry_mcr-1_Prot15_50uM_Colistin.018.txt	6.014526
18473	18473	Polymyxin	20200630_MG1655_mCherry_mcr-1_Prot15_50uM_Colistin.018.txt	5.039198000000001
18474	18474	Polymyxin	20200630_MG1655_mCherry_mcr-1_Prot15_50uM_Colistin.018.txt	5.201753
18475	18475	Polymyxin	20200630_MG1655_mCherry_mcr-1_Prot15_50uM_Colistin.018.txt	8.940513000000001
18476	18476	Polymyxin	20200630_MG1655_mCherry_mcr-1_Prot15_50uM_Colistin.018.txt	47.14088
18477	18477	Polymyxin	20200630_MG1655_mCherry_mcr-1_Prot15_50uM_Colistin.018.txt	10.72861
18478	18478	Polymyxin	20200630_MG1655_mCherry_mcr-1_Prot15_50uM_Colistin.018.txt	8.777958
18479	18479	Polymyxin	20200630_MG1655_mCherry_mcr-1_Prot15_50uM_Colistin.018.txt	10.72861
18480	18480	Polymyxin	20200630_MG1655_mCherry_mcr-1_Prot15_50uM_Colistin.018.txt	14.142270000000002
18481	18481	Polymyxin	20200630_MG1655_mCherry_mcr-1_Prot15_50uM_Colistin.018.txt	10.72861
18482	18482	Polymyxin	20200630_MG1655_mCherry_mcr-1_Prot15_50uM_Colistin.018.txt	10.56606
18483	18483	Polymyxin	20200630_MG1655_mCherry_mcr-1_Prot15_50uM_Colistin.018.txt	9.103067
18484	18484	Polymyxin	20200630_MG1655_mCherry_mcr-1_Prot15_50uM_Colistin.018.txt	9.428177
18485	18485	Polymyxin	20200630_MG1655_mCherry_mcr-1_Prot15_50uM_Colistin.018.txt	10.40351
18486	18486	Polymyxin	20200630_MG1655_mCherry_mcr-1_Prot15_50uM_Colistin.018.txt	11.54139
18487	18487	Polymyxin	20200630_MG1655_mCherry_mcr-1_Prot15_50uM_Colistin.018.txt	9.103067
18488	18488	Polymyxin	20200630_MG1655_mCherry_mcr-1_Prot15_50uM_Colistin.018.txt	7.965184
18489	18489	Polymyxin	20200630_MG1655_mCherry_mcr-1_Prot15_50uM_Colistin.018.txt	9.590732
18490	18490	Polymyxin	20200630_MG1655_mCherry_mcr-1_Prot15_50uM_Colistin.018.txt	9.265622
18491	18491	Polymyxin	20200630_MG1655_mCherry_mcr-1_Prot15_50uM_Colistin.018.txt	10.89117
18492	18492	Polymyxin	20200630_MG1655_mCherry_mcr-1_Prot15_50uM_Colistin.018.txt	8.127738
18493	18493	Polymyxin	20200630_MG1655_mCherry_mcr-1_Prot15_50uM_Colistin.018.txt	8.777958
18494	18494	Polymyxin	20200630_MG1655_mCherry_mcr-1_Prot15_50uM_Colistin.018.txt	11.05372
18495	18495	Polymyxin	20200630_MG1655_mCherry_mcr-1_Prot15_50uM_Colistin.018.txt	9.265622
18496	18496	Polymyxin	20200630_MG1655_mCherry_mcr-1_Prot15_50uM_Colistin.018.txt	7.965184
18497	18497	Polymyxin	20200630_MG1655_mCherry_mcr-1_Prot15_50uM_Colistin.018.txt	8.940513000000001
18498	18498	Polymyxin	20200630_MG1655_mCherry_mcr-1_Prot15_50uM_Colistin.018.txt	7.965184
18499	18499	Polymyxin	20200630_MG1655_mCherry_mcr-1_Prot15_50uM_Colistin.018.txt	6.3396360000000005
18500	18500	Polymyxin	20200630_MG1655_mCherry_mcr-1_Prot15_50uM_Colistin.018.txt	8.452848
18501	18501	Polymyxin	20200630_MG1655_mCherry_mcr-1_Prot15_50uM_Colistin.018.txt	8.290294
18502	18502	Polymyxin	20200630_MG1655_mCherry_mcr-1_Prot15_50uM_Colistin.018.txt	10.24095
18503	18503	Polymyxin	20200630_MG1655_mCherry_mcr-1_Prot15_50uM_Colistin.018.txt	10.40351
18504	18504	Polymyxin	20200630_MG1655_mCherry_mcr-1_Prot15_50uM_Colistin.018.txt	8.290294
18505	18505	Polymyxin	20200630_MG1655_mCherry_mcr-1_Prot15_50uM_Colistin.018.txt	7.640074
18506	18506	Polymyxin	20200630_MG1655_mCherry_mcr-1_Prot15_50uM_Colistin.018.txt	7.152410000000001
18507	18507	Polymyxin	20200630_MG1655_mCherry_mcr-1_Prot15_50uM_Colistin.018.txt	7.965184
18508	18508	Polymyxin	20200630_MG1655_mCherry_mcr-1_Prot15_50uM_Colistin.018.txt	7.965184
18509	18509	Polymyxin	20200630_MG1655_mCherry_mcr-1_Prot15_50uM_Colistin.018.txt	7.640074
18510	18510	Polymyxin	20200630_MG1655_mCherry_mcr-1_Prot15_50uM_Colistin.018.txt	8.290294
18511	18511	Polymyxin	20200630_MG1655_mCherry_mcr-1_Prot15_50uM_Colistin.018.txt	8.290294
18512	18512	Polymyxin	20200630_MG1655_mCherry_mcr-1_Prot15_50uM_Colistin.018.txt	6.664745
18513	18513	Polymyxin	20200630_MG1655_mCherry_mcr-1_Prot15_50uM_Colistin.018.txt	4.876643
18514	18514	Polymyxin	20200630_MG1655_mCherry_mcr-1_Prot15_50uM_Colistin.018.txt	7.640074
18515	18515	Polymyxin	20200630_MG1655_mCherry_mcr-1_Prot15_50uM_Colistin.018.txt	13.49205
18516	18516	Polymyxin	20200630_MG1655_mCherry_mcr-1_Prot15_50uM_Colistin.018.txt	17.06825
18517	18517	Polymyxin	20200630_MG1655_mCherry_mcr-1_Prot15_50uM_Colistin.018.txt	8.940513000000001
18518	18518	Polymyxin	20200630_MG1655_mCherry_mcr-1_Prot15_50uM_Colistin.018.txt	7.965184
18519	18519	Polymyxin	20200630_MG1655_mCherry_mcr-1_Prot15_50uM_Colistin.018.txt	8.290294
18520	18520	Polymyxin	20200630_MG1655_mCherry_mcr-1_Prot15_50uM_Colistin.018.txt	10.24095
18521	18521	Polymyxin	20200630_MG1655_mCherry_mcr-1_Prot15_50uM_Colistin.018.txt	10.56606
18522	18522	Polymyxin	20200630_MG1655_mCherry_mcr-1_Prot15_50uM_Colistin.018.txt	6.502191000000001
18523	18523	Polymyxin	20200630_MG1655_mCherry_mcr-1_Prot15_50uM_Colistin.018.txt	6.177080999999999
18524	18524	Polymyxin	20200630_MG1655_mCherry_mcr-1_Prot15_50uM_Colistin.018.txt	6.014526
18525	18525	Polymyxin	20200630_MG1655_mCherry_mcr-1_Prot15_50uM_Colistin.018.txt	9.590732
18526	18526	Polymyxin	20200630_MG1655_mCherry_mcr-1_Prot15_50uM_Colistin.018.txt	7.802629
18527	18527	Polymyxin	20200630_MG1655_mCherry_mcr-1_Prot15_50uM_Colistin.018.txt	7.640074
18528	18528	Polymyxin	20200630_MG1655_mCherry_mcr-1_Prot15_50uM_Colistin.018.txt	8.940513000000001
18529	18529	Polymyxin	20200630_MG1655_mCherry_mcr-1_Prot15_50uM_Colistin.018.txt	7.314964999999999
18530	18530	Polymyxin	20200630_MG1655_mCherry_mcr-1_Prot15_50uM_Colistin.018.txt	7.152410000000001
18531	18531	Polymyxin	20200630_MG1655_mCherry_mcr-1_Prot15_50uM_Colistin.018.txt	9.915841
18532	18532	Polymyxin	20200630_MG1655_mCherry_mcr-1_Prot15_50uM_Colistin.018.txt	6.8273
18533	18533	Polymyxin	20200630_MG1655_mCherry_mcr-1_Prot15_50uM_Colistin.018.txt	10.40351
18534	18534	Polymyxin	20200630_MG1655_mCherry_mcr-1_Prot15_50uM_Colistin.018.txt	7.152410000000001
18535	18535	Polymyxin	20200630_MG1655_mCherry_mcr-1_Prot15_50uM_Colistin.018.txt	8.940513000000001
18536	18536	Polymyxin	20200630_MG1655_mCherry_mcr-1_Prot15_50uM_Colistin.018.txt	9.590732
18537	18537	Polymyxin	20200630_MG1655_mCherry_mcr-1_Prot15_50uM_Colistin.018.txt	10.56606
18538	18538	Polymyxin	20200630_MG1655_mCherry_mcr-1_Prot15_50uM_Colistin.018.txt	7.477519999999999
18539	18539	Polymyxin	20200630_MG1655_mCherry_mcr-1_Prot15_50uM_Colistin.018.txt	8.452848
18540	18540	Polymyxin	20200630_MG1655_mCherry_mcr-1_Prot15_50uM_Colistin.018.txt	9.103067
18541	18541	Polymyxin	20200630_MG1655_mCherry_mcr-1_Prot15_50uM_Colistin.018.txt	9.103067
18542	18542	Polymyxin	20200630_MG1655_mCherry_mcr-1_Prot15_50uM_Colistin.018.txt	7.802629
18543	18543	Polymyxin	20200630_MG1655_mCherry_mcr-1_Prot15_50uM_Colistin.018.txt	8.127738
18544	18544	Polymyxin	20200630_MG1655_mCherry_mcr-1_Prot15_50uM_Colistin.018.txt	10.72861
18545	18545	Polymyxin	20200630_MG1655_mCherry_mcr-1_Prot15_50uM_Colistin.018.txt	12.51672
18546	18546	Polymyxin	20200630_MG1655_mCherry_mcr-1_Prot15_50uM_Colistin.018.txt	11.70394
18547	18547	Polymyxin	20200630_MG1655_mCherry_mcr-1_Prot15_50uM_Colistin.018.txt	9.590732
18548	18548	Polymyxin	20200630_MG1655_mCherry_mcr-1_Prot15_50uM_Colistin.018.txt	7.965184
18549	18549	Polymyxin	20200630_MG1655_mCherry_mcr-1_Prot15_50uM_Colistin.018.txt	9.428177
18550	18550	Polymyxin	20200630_MG1655_mCherry_mcr-1_Prot15_50uM_Colistin.018.txt	7.477519999999999
18551	18551	Polymyxin	20200630_MG1655_mCherry_mcr-1_Prot15_50uM_Colistin.018.txt	6.664745
18552	18552	Polymyxin	20200630_MG1655_mCherry_mcr-1_Prot15_50uM_Colistin.018.txt	6.989855
18553	18553	Polymyxin	20200630_MG1655_mCherry_mcr-1_Prot15_50uM_Colistin.018.txt	4.876643
18554	18554	Polymyxin	20200630_MG1655_mCherry_mcr-1_Prot15_50uM_Colistin.018.txt	5.526862
18555	18555	Polymyxin	20200630_MG1655_mCherry_mcr-1_Prot15_50uM_Colistin.018.txt	7.965184
18556	18556	Polymyxin	20200630_MG1655_mCherry_mcr-1_Prot15_50uM_Colistin.018.txt	17.55592
18557	18557	Polymyxin	20200630_MG1655_mCherry_mcr-1_Prot15_50uM_Colistin.018.txt	6.8273
18558	18558	Polymyxin	20200630_MG1655_mCherry_mcr-1_Prot15_50uM_Colistin.018.txt	5.201753
18559	18559	Polymyxin	20200630_MG1655_mCherry_mcr-1_Prot15_50uM_Colistin.018.txt	5.689417
18560	18560	Polymyxin	20200630_MG1655_mCherry_mcr-1_Prot15_50uM_Colistin.018.txt	6.177080999999999
18561	18561	Polymyxin	20200630_MG1655_mCherry_mcr-1_Prot15_50uM_Colistin.018.txt	6.664745
18562	18562	Polymyxin	20200630_MG1655_mCherry_mcr-1_Prot15_50uM_Colistin.018.txt	5.689417
18563	18563	Polymyxin	20200630_MG1655_mCherry_mcr-1_Prot15_50uM_Colistin.018.txt	6.177080999999999
18564	18564	Polymyxin	20200630_MG1655_mCherry_mcr-1_Prot15_50uM_Colistin.018.txt	6.989855
18565	18565	Polymyxin	20200630_MG1655_mCherry_mcr-1_Prot15_50uM_Colistin.018.txt	7.314964999999999
18566	18566	Polymyxin	20200630_MG1655_mCherry_mcr-1_Prot15_50uM_Colistin.018.txt	9.103067
18567	18567	Polymyxin	20200630_MG1655_mCherry_mcr-1_Prot15_50uM_Colistin.018.txt	6.664745
18568	18568	Polymyxin	20200630_MG1655_mCherry_mcr-1_Prot15_50uM_Colistin.018.txt	5.364307
18569	18569	Polymyxin	20200630_MG1655_mCherry_mcr-1_Prot15_50uM_Colistin.018.txt	7.965184
18570	18570	Polymyxin	20200630_MG1655_mCherry_mcr-1_Prot15_50uM_Colistin.018.txt	9.103067
18571	18571	Polymyxin	20200630_MG1655_mCherry_mcr-1_Prot15_50uM_Colistin.018.txt	7.477519999999999
18572	18572	Polymyxin	20200630_MG1655_mCherry_mcr-1_Prot15_50uM_Colistin.018.txt	8.290294
18573	18573	Polymyxin	20200630_MG1655_mCherry_mcr-1_Prot15_50uM_Colistin.018.txt	6.177080999999999
18574	18574	Polymyxin	20200630_MG1655_mCherry_mcr-1_Prot15_50uM_Colistin.018.txt	8.290294
18575	18575	Polymyxin	20200630_MG1655_mCherry_mcr-1_Prot15_50uM_Colistin.018.txt	7.477519999999999
18576	18576	Polymyxin	20200630_MG1655_mCherry_mcr-1_Prot15_50uM_Colistin.018.txt	6.664745
18577	18577	Polymyxin	20200630_MG1655_mCherry_mcr-1_Prot15_50uM_Colistin.018.txt	7.640074
18578	18578	Polymyxin	20200630_MG1655_mCherry_mcr-1_Prot15_50uM_Colistin.018.txt	6.989855
18579	18579	Polymyxin	20200630_MG1655_mCherry_mcr-1_Prot15_50uM_Colistin.018.txt	7.640074
18580	18580	Polymyxin	20200630_MG1655_mCherry_mcr-1_Prot15_50uM_Colistin.018.txt	8.615403
18581	18581	Polymyxin	20200630_MG1655_mCherry_mcr-1_Prot15_50uM_Colistin.018.txt	9.915841
18582	18582	Polymyxin	20200630_MG1655_mCherry_mcr-1_Prot15_50uM_Colistin.018.txt	7.314964999999999
18583	18583	Polymyxin	20200630_MG1655_mCherry_mcr-1_Prot15_50uM_Colistin.018.txt	7.314964999999999
18584	18584	Polymyxin	20200630_MG1655_mCherry_mcr-1_Prot15_50uM_Colistin.018.txt	6.664745
18585	18585	Polymyxin	20200630_MG1655_mCherry_mcr-1_Prot15_50uM_Colistin.018.txt	7.314964999999999
18586	18586	Polymyxin	20200630_MG1655_mCherry_mcr-1_Prot15_50uM_Colistin.018.txt	9.103067
18587	18587	Polymyxin	20200630_MG1655_mCherry_mcr-1_Prot15_50uM_Colistin.018.txt	7.477519999999999
18588	18588	Polymyxin	20200630_MG1655_mCherry_mcr-1_Prot15_50uM_Colistin.018.txt	7.314964999999999
18589	18589	Polymyxin	20200630_MG1655_mCherry_mcr-1_Prot15_50uM_Colistin.018.txt	7.152410000000001
18590	18590	Polymyxin	20200630_MG1655_mCherry_mcr-1_Prot15_50uM_Colistin.018.txt	7.152410000000001
18591	18591	Polymyxin	20200630_MG1655_mCherry_mcr-1_Prot15_50uM_Colistin.018.txt	6.664745
18592	18592	Polymyxin	20200630_MG1655_mCherry_mcr-1_Prot15_50uM_Colistin.018.txt	7.802629
18593	18593	Polymyxin	20200630_MG1655_mCherry_mcr-1_Prot15_50uM_Colistin.018.txt	7.965184
18594	18594	Polymyxin	20200630_MG1655_mCherry_mcr-1_Prot15_50uM_Colistin.018.txt	5.689417
18595	18595	Polymyxin	20200630_MG1655_mCherry_mcr-1_Prot15_50uM_Colistin.018.txt	6.014526
18596	18596	Polymyxin	20200630_MG1655_mCherry_mcr-1_Prot15_50uM_Colistin.018.txt	5.364307
18597	18597	Polymyxin	20200630_MG1655_mCherry_mcr-1_Prot15_50uM_Colistin.018.txt	12.19161
18598	18598	Polymyxin	20200630_MG1655_mCherry_mcr-1_Prot15_50uM_Colistin.018.txt	8.127738
18599	18599	Polymyxin	20200630_MG1655_mCherry_mcr-1_Prot15_50uM_Colistin.018.txt	8.777958
18600	18600	Polymyxin	20200630_MG1655_mCherry_mcr-1_Prot15_50uM_Colistin.018.txt	7.314964999999999
18601	18601	Polymyxin	20200630_MG1655_mCherry_mcr-1_Prot15_50uM_Colistin.018.txt	9.753286
18602	18602	Polymyxin	20200630_MG1655_mCherry_mcr-1_Prot15_50uM_Colistin.018.txt	8.452848
18603	18603	Polymyxin	20200630_MG1655_mCherry_mcr-1_Prot15_50uM_Colistin.018.txt	6.3396360000000005
18604	18604	Polymyxin	20200630_MG1655_mCherry_mcr-1_Prot15_50uM_Colistin.018.txt	6.3396360000000005
18605	18605	Polymyxin	20200630_MG1655_mCherry_mcr-1_Prot15_50uM_Colistin.018.txt	8.127738
18606	18606	Polymyxin	20200630_MG1655_mCherry_mcr-1_Prot15_50uM_Colistin.018.txt	6.8273
18607	18607	Polymyxin	20200630_MG1655_mCherry_mcr-1_Prot15_50uM_Colistin.018.txt	9.265622
18608	18608	Polymyxin	20200630_MG1655_mCherry_mcr-1_Prot15_50uM_Colistin.018.txt	8.940513000000001
18609	18609	Polymyxin	20200630_MG1655_mCherry_mcr-1_Prot15_50uM_Colistin.018.txt	9.428177
18610	18610	Polymyxin	20200630_MG1655_mCherry_mcr-1_Prot15_50uM_Colistin.018.txt	7.152410000000001
18611	18611	Polymyxin	20200630_MG1655_mCherry_mcr-1_Prot15_50uM_Colistin.018.txt	6.664745
18612	18612	Polymyxin	20200630_MG1655_mCherry_mcr-1_Prot15_50uM_Colistin.018.txt	8.615403
18613	18613	Polymyxin	20200630_MG1655_mCherry_mcr-1_Prot15_50uM_Colistin.018.txt	7.640074
18614	18614	Polymyxin	20200630_MG1655_mCherry_mcr-1_Prot15_50uM_Colistin.018.txt	6.989855
18615	18615	Polymyxin	20200630_MG1655_mCherry_mcr-1_Prot15_50uM_Colistin.018.txt	6.502191000000001
18616	18616	Polymyxin	20200630_MG1655_mCherry_mcr-1_Prot15_50uM_Colistin.018.txt	7.802629
18617	18617	Polymyxin	20200630_MG1655_mCherry_mcr-1_Prot15_50uM_Colistin.018.txt	9.428177
18618	18618	Polymyxin	20200630_MG1655_mCherry_mcr-1_Prot15_50uM_Colistin.018.txt	7.965184
18619	18619	Polymyxin	20200630_MG1655_mCherry_mcr-1_Prot15_50uM_Colistin.018.txt	7.477519999999999
18620	18620	Polymyxin	20200630_MG1655_mCherry_mcr-1_Prot15_50uM_Colistin.018.txt	5.851972
18621	18621	Polymyxin	20200630_MG1655_mCherry_mcr-1_Prot15_50uM_Colistin.018.txt	6.502191000000001
18622	18622	Polymyxin	20200630_MG1655_mCherry_mcr-1_Prot15_50uM_Colistin.018.txt	10.72861
18623	18623	Polymyxin	20200630_MG1655_mCherry_mcr-1_Prot15_50uM_Colistin.018.txt	8.940513000000001
18624	18624	Polymyxin	20200630_MG1655_mCherry_mcr-1_Prot15_50uM_Colistin.018.txt	7.640074
18625	18625	Polymyxin	20200630_MG1655_mCherry_mcr-1_Prot15_50uM_Colistin.018.txt	8.777958
18626	18626	Polymyxin	20200630_MG1655_mCherry_mcr-1_Prot15_50uM_Colistin.018.txt	7.314964999999999
18627	18627	Polymyxin	20200630_MG1655_mCherry_mcr-1_Prot15_50uM_Colistin.018.txt	5.364307
18628	18628	Polymyxin	20200630_MG1655_mCherry_mcr-1_Prot15_50uM_Colistin.018.txt	6.989855
18629	18629	Polymyxin	20200630_MG1655_mCherry_mcr-1_Prot15_50uM_Colistin.018.txt	7.152410000000001
18630	18630	Polymyxin	20200630_MG1655_mCherry_mcr-1_Prot15_50uM_Colistin.018.txt	8.127738
18631	18631	Polymyxin	20200630_MG1655_mCherry_mcr-1_Prot15_50uM_Colistin.018.txt	7.802629
18632	18632	Polymyxin	20200630_MG1655_mCherry_mcr-1_Prot15_50uM_Colistin.018.txt	6.664745
18633	18633	Polymyxin	20200630_MG1655_mCherry_mcr-1_Prot15_50uM_Colistin.018.txt	10.56606
18634	18634	Polymyxin	20200630_MG1655_mCherry_mcr-1_Prot15_50uM_Colistin.018.txt	7.477519999999999
18635	18635	Polymyxin	20200630_MG1655_mCherry_mcr-1_Prot15_50uM_Colistin.018.txt	7.640074
18636	18636	Polymyxin	20200630_MG1655_mCherry_mcr-1_Prot15_50uM_Colistin.018.txt	5.526862
18637	18637	Polymyxin	20200630_MG1655_mCherry_mcr-1_Prot15_50uM_Colistin.018.txt	5.201753
18638	18638	Polymyxin	20200630_MG1655_mCherry_mcr-1_Prot15_50uM_Colistin.018.txt	4.551533999999999
18639	18639	Polymyxin	20200630_MG1655_mCherry_mcr-1_Prot15_50uM_Colistin.018.txt	33.32373
18640	18640	Polymyxin	20200630_MG1655_mCherry_mcr-1_Prot15_50uM_Colistin.018.txt	7.152410000000001
18641	18641	Polymyxin	20200630_MG1655_mCherry_mcr-1_Prot15_50uM_Colistin.018.txt	6.177080999999999
18642	18642	Polymyxin	20200630_MG1655_mCherry_mcr-1_Prot15_50uM_Colistin.018.txt	6.3396360000000005
18643	18643	Polymyxin	20200630_MG1655_mCherry_mcr-1_Prot15_50uM_Colistin.018.txt	7.152410000000001
18644	18644	Polymyxin	20200630_MG1655_mCherry_mcr-1_Prot15_50uM_Colistin.018.txt	8.452848
18645	18645	Polymyxin	20200630_MG1655_mCherry_mcr-1_Prot15_50uM_Colistin.018.txt	10.24095
18646	18646	Polymyxin	20200630_MG1655_mCherry_mcr-1_Prot15_50uM_Colistin.018.txt	10.40351
18647	18647	Polymyxin	20200630_MG1655_mCherry_mcr-1_Prot15_50uM_Colistin.018.txt	11.70394
18648	18648	Polymyxin	20200630_MG1655_mCherry_mcr-1_Prot15_50uM_Colistin.018.txt	7.965184
18649	18649	Polymyxin	20200630_MG1655_mCherry_mcr-1_Prot15_50uM_Colistin.018.txt	5.526862
18650	18650	Polymyxin	20200630_MG1655_mCherry_mcr-1_Prot15_50uM_Colistin.018.txt	8.615403
18651	18651	Polymyxin	20200630_MG1655_mCherry_mcr-1_Prot15_50uM_Colistin.018.txt	11.05372
18652	18652	Polymyxin	20200630_MG1655_mCherry_mcr-1_Prot15_50uM_Colistin.018.txt	9.428177
18653	18653	Polymyxin	20200630_MG1655_mCherry_mcr-1_Prot15_50uM_Colistin.018.txt	11.54139
18654	18654	Polymyxin	20200630_MG1655_mCherry_mcr-1_Prot15_50uM_Colistin.018.txt	8.452848
18655	18655	Polymyxin	20200630_MG1655_mCherry_mcr-1_Prot15_50uM_Colistin.018.txt	9.590732
18656	18656	Polymyxin	20200630_MG1655_mCherry_mcr-1_Prot15_50uM_Colistin.018.txt	9.915841
18657	18657	Polymyxin	20200630_MG1655_mCherry_mcr-1_Prot15_50uM_Colistin.018.txt	7.152410000000001
18658	18658	Polymyxin	20200630_MG1655_mCherry_mcr-1_Prot15_50uM_Colistin.018.txt	5.364307
18659	18659	Polymyxin	20200630_MG1655_mCherry_mcr-1_Prot15_50uM_Colistin.018.txt	7.802629
18660	18660	Polymyxin	20200630_MG1655_mCherry_mcr-1_Prot15_50uM_Colistin.018.txt	8.127738
18661	18661	Polymyxin	20200630_MG1655_mCherry_mcr-1_Prot15_50uM_Colistin.018.txt	8.290294
18662	18662	Polymyxin	20200630_MG1655_mCherry_mcr-1_Prot15_50uM_Colistin.018.txt	8.452848
18663	18663	Polymyxin	20200630_MG1655_mCherry_mcr-1_Prot15_50uM_Colistin.018.txt	7.152410000000001
18664	18664	Polymyxin	20200630_MG1655_mCherry_mcr-1_Prot15_50uM_Colistin.018.txt	6.8273
18665	18665	Polymyxin	20200630_MG1655_mCherry_mcr-1_Prot15_50uM_Colistin.018.txt	9.915841
18666	18666	Polymyxin	20200630_MG1655_mCherry_mcr-1_Prot15_50uM_Colistin.018.txt	8.615403
18667	18667	Polymyxin	20200630_MG1655_mCherry_mcr-1_Prot15_50uM_Colistin.018.txt	7.640074
18668	18668	Polymyxin	20200630_MG1655_mCherry_mcr-1_Prot15_50uM_Colistin.018.txt	8.290294
18669	18669	Polymyxin	20200630_MG1655_mCherry_mcr-1_Prot15_50uM_Colistin.018.txt	9.753286
18670	18670	Polymyxin	20200630_MG1655_mCherry_mcr-1_Prot15_50uM_Colistin.018.txt	9.753286
18671	18671	Polymyxin	20200630_MG1655_mCherry_mcr-1_Prot15_50uM_Colistin.018.txt	7.965184
18672	18672	Polymyxin	20200630_MG1655_mCherry_mcr-1_Prot15_50uM_Colistin.018.txt	7.802629
18673	18673	Polymyxin	20200630_MG1655_mCherry_mcr-1_Prot15_50uM_Colistin.018.txt	6.502191000000001
18674	18674	Polymyxin	20200630_MG1655_mCherry_mcr-1_Prot15_50uM_Colistin.018.txt	8.940513000000001
18675	18675	Polymyxin	20200630_MG1655_mCherry_mcr-1_Prot15_50uM_Colistin.018.txt	8.290294
18676	18676	Polymyxin	20200630_MG1655_mCherry_mcr-1_Prot15_50uM_Colistin.018.txt	8.940513000000001
18677	18677	Polymyxin	20200630_MG1655_mCherry_mcr-1_Prot15_50uM_Colistin.018.txt	8.940513000000001
18678	18678	Polymyxin	20200630_MG1655_mCherry_mcr-1_Prot15_50uM_Colistin.018.txt	7.152410000000001
18679	18679	Polymyxin	20200630_MG1655_mCherry_mcr-1_Prot15_50uM_Colistin.018.txt	5.364307
18680	18680	Polymyxin	20200630_MG1655_mCherry_mcr-1_Prot15_50uM_Colistin.018.txt	5.851972
18681	18681	Polymyxin	20200630_MG1655_mCherry_mcr-1_Prot15_50uM_Colistin.018.txt	5.201753
18682	18682	Polymyxin	20200630_MG1655_mCherry_mcr-1_Prot15_50uM_Colistin.018.txt	11.37883
18683	18683	Polymyxin	20200630_MG1655_mCherry_mcr-1_Prot15_50uM_Colistin.018.txt	19.18146
18684	18684	Polymyxin	20200630_MG1655_mCherry_mcr-1_Prot15_50uM_Colistin.018.txt	18.36869
18685	18685	Polymyxin	20200630_MG1655_mCherry_mcr-1_Prot15_50uM_Colistin.018.txt	28.60964
18686	18686	Polymyxin	20200630_MG1655_mCherry_mcr-1_Prot15_50uM_Colistin.018.txt	5.851972
18687	18687	Polymyxin	20200630_MG1655_mCherry_mcr-1_Prot15_50uM_Colistin.018.txt	5.689417
18688	18688	Polymyxin	20200630_MG1655_mCherry_mcr-1_Prot15_50uM_Colistin.018.txt	5.039198000000001
18689	18689	Polymyxin	20200630_MG1655_mCherry_mcr-1_Prot15_50uM_Colistin.018.txt	5.526862
18690	18690	Polymyxin	20200630_MG1655_mCherry_mcr-1_Prot15_50uM_Colistin.018.txt	8.452848
18691	18691	Polymyxin	20200630_MG1655_mCherry_mcr-1_Prot15_50uM_Colistin.018.txt	8.127738
18692	18692	Polymyxin	20200630_MG1655_mCherry_mcr-1_Prot15_50uM_Colistin.018.txt	6.8273
18693	18693	Polymyxin	20200630_MG1655_mCherry_mcr-1_Prot15_50uM_Colistin.018.txt	6.3396360000000005
18694	18694	Polymyxin	20200630_MG1655_mCherry_mcr-1_Prot15_50uM_Colistin.018.txt	6.3396360000000005
18695	18695	Polymyxin	20200630_MG1655_mCherry_mcr-1_Prot15_50uM_Colistin.018.txt	7.802629
18696	18696	Polymyxin	20200630_MG1655_mCherry_mcr-1_Prot15_50uM_Colistin.018.txt	5.201753
18697	18697	Polymyxin	20200630_MG1655_mCherry_mcr-1_Prot15_50uM_Colistin.018.txt	4.876643
18698	18698	Polymyxin	20200630_MG1655_mCherry_mcr-1_Prot15_50uM_Colistin.018.txt	5.201753
18699	18699	Polymyxin	20200630_MG1655_mCherry_mcr-1_Prot15_50uM_Colistin.018.txt	6.664745
18700	18700	Polymyxin	20200630_MG1655_mCherry_mcr-1_Prot15_50uM_Colistin.018.txt	6.177080999999999
18701	18701	Polymyxin	20200630_MG1655_mCherry_mcr-1_Prot15_50uM_Colistin.018.txt	6.989855
18702	18702	Polymyxin	20200630_MG1655_mCherry_mcr-1_Prot15_50uM_Colistin.018.txt	6.177080999999999
18703	18703	Polymyxin	20200630_MG1655_mCherry_mcr-1_Prot15_50uM_Colistin.018.txt	6.177080999999999
18704	18704	Polymyxin	20200630_MG1655_mCherry_mcr-1_Prot15_50uM_Colistin.018.txt	6.014526
18705	18705	Polymyxin	20200630_MG1655_mCherry_mcr-1_Prot15_50uM_Colistin.018.txt	6.502191000000001
18706	18706	Polymyxin	20200630_MG1655_mCherry_mcr-1_Prot15_50uM_Colistin.018.txt	8.290294
18707	18707	Polymyxin	20200630_MG1655_mCherry_mcr-1_Prot15_50uM_Colistin.018.txt	7.152410000000001
18708	18708	Polymyxin	20200630_MG1655_mCherry_mcr-1_Prot15_50uM_Colistin.018.txt	9.428177
18709	18709	Polymyxin	20200630_MG1655_mCherry_mcr-1_Prot15_50uM_Colistin.018.txt	7.314964999999999
18710	18710	Polymyxin	20200630_MG1655_mCherry_mcr-1_Prot15_50uM_Colistin.018.txt	6.8273
18711	18711	Polymyxin	20200630_MG1655_mCherry_mcr-1_Prot15_50uM_Colistin.018.txt	7.640074
18712	18712	Polymyxin	20200630_MG1655_mCherry_mcr-1_Prot15_50uM_Colistin.018.txt	8.940513000000001
18713	18713	Polymyxin	20200630_MG1655_mCherry_mcr-1_Prot15_50uM_Colistin.018.txt	5.039198000000001
18714	18714	Polymyxin	20200630_MG1655_mCherry_mcr-1_Prot15_50uM_Colistin.018.txt	7.314964999999999
18715	18715	Polymyxin	20200630_MG1655_mCherry_mcr-1_Prot15_50uM_Colistin.018.txt	6.3396360000000005
18716	18716	Polymyxin	20200630_MG1655_mCherry_mcr-1_Prot15_50uM_Colistin.018.txt	6.502191000000001
18717	18717	Polymyxin	20200630_MG1655_mCherry_mcr-1_Prot15_50uM_Colistin.018.txt	5.201753
18718	18718	Polymyxin	20200630_MG1655_mCherry_mcr-1_Prot15_50uM_Colistin.018.txt	5.689417
18719	18719	Polymyxin	20200630_MG1655_mCherry_mcr-1_Prot15_50uM_Colistin.018.txt	6.177080999999999
18720	18720	Polymyxin	20200630_MG1655_mCherry_mcr-1_Prot15_50uM_Colistin.018.txt	7.314964999999999
18721	18721	Polymyxin	20200630_MG1655_mCherry_mcr-1_Prot15_50uM_Colistin.018.txt	6.664745
18722	18722	Polymyxin	20200630_MG1655_mCherry_mcr-1_Prot15_50uM_Colistin.018.txt	6.014526
18723	18723	Polymyxin	20200630_MG1655_mCherry_mcr-1_Prot15_50uM_Colistin.018.txt	9.265622
18724	18724	Polymyxin	20200630_MG1655_mCherry_mcr-1_Prot15_50uM_Colistin.018.txt	8.777958
18725	18725	Polymyxin	20200630_MG1655_mCherry_mcr-1_Prot15_50uM_Colistin.018.txt	8.940513000000001
18726	18726	Polymyxin	20200630_MG1655_mCherry_mcr-1_Prot15_50uM_Colistin.018.txt	7.802629
18727	18727	Polymyxin	20200630_MG1655_mCherry_mcr-1_Prot15_50uM_Colistin.018.txt	7.965184
18728	18728	Polymyxin	20200630_MG1655_mCherry_mcr-1_Prot15_50uM_Colistin.018.txt	7.152410000000001
18729	18729	Polymyxin	20200630_MG1655_mCherry_mcr-1_Prot15_50uM_Colistin.018.txt	6.989855
18730	18730	Polymyxin	20200630_MG1655_mCherry_mcr-1_Prot15_50uM_Colistin.018.txt	32.02329
18731	18731	Polymyxin	20200630_MG1655_mCherry_mcr-1_Prot15_50uM_Colistin.018.txt	28.93475
18732	18732	Polymyxin	20200630_MG1655_mCherry_mcr-1_Prot15_50uM_Colistin.018.txt	8.290294
18733	18733	Polymyxin	20200630_MG1655_mCherry_mcr-1_Prot15_50uM_Colistin.018.txt	6.502191000000001
18734	18734	Polymyxin	20200630_MG1655_mCherry_mcr-1_Prot15_50uM_Colistin.018.txt	6.177080999999999
18735	18735	Polymyxin	20200630_MG1655_mCherry_mcr-1_Prot15_50uM_Colistin.018.txt	7.477519999999999
18736	18736	Polymyxin	20200630_MG1655_mCherry_mcr-1_Prot15_50uM_Colistin.018.txt	7.802629
18737	18737	Polymyxin	20200630_MG1655_mCherry_mcr-1_Prot15_50uM_Colistin.018.txt	7.640074
18738	18738	Polymyxin	20200630_MG1655_mCherry_mcr-1_Prot15_50uM_Colistin.018.txt	7.965184
18739	18739	Polymyxin	20200630_MG1655_mCherry_mcr-1_Prot15_50uM_Colistin.018.txt	7.802629
18740	18740	Polymyxin	20200630_MG1655_mCherry_mcr-1_Prot15_50uM_Colistin.018.txt	10.56606
18741	18741	Polymyxin	20200630_MG1655_mCherry_mcr-1_Prot15_50uM_Colistin.018.txt	11.05372
18742	18742	Polymyxin	20200630_MG1655_mCherry_mcr-1_Prot15_50uM_Colistin.018.txt	8.940513000000001
18743	18743	Polymyxin	20200630_MG1655_mCherry_mcr-1_Prot15_50uM_Colistin.018.txt	8.615403
18744	18744	Polymyxin	20200630_MG1655_mCherry_mcr-1_Prot15_50uM_Colistin.018.txt	12.19161
18745	18745	Polymyxin	20200630_MG1655_mCherry_mcr-1_Prot15_50uM_Colistin.018.txt	7.802629
18746	18746	Polymyxin	20200630_MG1655_mCherry_mcr-1_Prot15_50uM_Colistin.018.txt	8.127738
18747	18747	Polymyxin	20200630_MG1655_mCherry_mcr-1_Prot15_50uM_Colistin.018.txt	7.314964999999999
18748	18748	Polymyxin	20200630_MG1655_mCherry_mcr-1_Prot15_50uM_Colistin.018.txt	6.014526
18749	18749	Polymyxin	20200630_MG1655_mCherry_mcr-1_Prot15_50uM_Colistin.018.txt	6.664745
18750	18750	Polymyxin	20200630_MG1655_mCherry_mcr-1_Prot15_50uM_Colistin.018.txt	8.777958
18751	18751	Polymyxin	20200630_MG1655_mCherry_mcr-1_Prot15_50uM_Colistin.018.txt	11.21628
18752	18752	Polymyxin	20200630_MG1655_mCherry_mcr-1_Prot15_50uM_Colistin.018.txt	7.802629
18753	18753	Polymyxin	20200630_MG1655_mCherry_mcr-1_Prot15_50uM_Colistin.018.txt	7.640074
18754	18754	Polymyxin	20200630_MG1655_mCherry_mcr-1_Prot15_50uM_Colistin.018.txt	8.290294
18755	18755	Polymyxin	20200630_MG1655_mCherry_mcr-1_Prot15_50uM_Colistin.018.txt	7.477519999999999
18756	18756	Polymyxin	20200630_MG1655_mCherry_mcr-1_Prot15_50uM_Colistin.018.txt	6.014526
18757	18757	Polymyxin	20200630_MG1655_mCherry_mcr-1_Prot15_50uM_Colistin.018.txt	6.8273
18758	18758	Polymyxin	20200630_MG1655_mCherry_mcr-1_Prot15_50uM_Colistin.018.txt	6.989855
18759	18759	Polymyxin	20200630_MG1655_mCherry_mcr-1_Prot15_50uM_Colistin.018.txt	6.177080999999999
18760	18760	Polymyxin	20200630_MG1655_mCherry_mcr-1_Prot15_50uM_Colistin.018.txt	5.689417
18761	18761	Polymyxin	20200630_MG1655_mCherry_mcr-1_Prot15_50uM_Colistin.018.txt	7.640074
18762	18762	Polymyxin	20200630_MG1655_mCherry_mcr-1_Prot15_50uM_Colistin.018.txt	6.177080999999999
18763	18763	Polymyxin	20200630_MG1655_mCherry_mcr-1_Prot15_50uM_Colistin.018.txt	5.689417
18764	18764	Polymyxin	20200630_MG1655_mCherry_mcr-1_Prot15_50uM_Colistin.018.txt	7.802629
18765	18765	Polymyxin	20200630_MG1655_mCherry_mcr-1_Prot15_50uM_Colistin.018.txt	7.965184
18766	18766	Polymyxin	20200630_MG1655_mCherry_mcr-1_Prot15_50uM_Colistin.018.txt	7.802629
18767	18767	Polymyxin	20200630_MG1655_mCherry_mcr-1_Prot15_50uM_Colistin.018.txt	6.177080999999999
18768	18768	Polymyxin	20200630_MG1655_mCherry_mcr-1_Prot15_50uM_Colistin.018.txt	7.802629
18769	18769	Polymyxin	20200630_MG1655_mCherry_mcr-1_Prot15_50uM_Colistin.018.txt	7.802629
18770	18770	Polymyxin	20200630_MG1655_mCherry_mcr-1_Prot15_50uM_Colistin.018.txt	7.965184
18771	18771	Polymyxin	20200630_MG1655_mCherry_mcr-1_Prot15_50uM_Colistin.018.txt	9.590732
18772	18772	Polymyxin	20200630_MG1655_mCherry_mcr-1_Prot15_50uM_Colistin.018.txt	10.24095
18773	18773	Polymyxin	20200630_MG1655_mCherry_mcr-1_Prot15_50uM_Colistin.018.txt	9.103067
18774	18774	Polymyxin	20200630_MG1655_mCherry_mcr-1_Prot15_50uM_Colistin.018.txt	8.940513000000001
18775	18775	Polymyxin	20200630_MG1655_mCherry_mcr-1_Prot15_50uM_Colistin.018.txt	6.502191000000001
18776	18776	Polymyxin	20200630_MG1655_mCherry_mcr-1_Prot15_50uM_Colistin.018.txt	8.127738
18777	18777	Polymyxin	20200630_MG1655_mCherry_mcr-1_Prot15_50uM_Colistin.018.txt	9.428177
18778	18778	Polymyxin	20200630_MG1655_mCherry_mcr-1_Prot15_50uM_Colistin.018.txt	13.00438
18779	18779	Polymyxin	20200630_MG1655_mCherry_mcr-1_Prot15_50uM_Colistin.018.txt	21.29467
18780	18780	Polymyxin	20200630_MG1655_mCherry_mcr-1_Prot15_50uM_Colistin.018.txt	6.502191000000001
18781	18781	Polymyxin	20200630_MG1655_mCherry_mcr-1_Prot15_50uM_Colistin.018.txt	6.3396360000000005
18782	18782	Polymyxin	20200630_MG1655_mCherry_mcr-1_Prot15_50uM_Colistin.018.txt	6.664745
18783	18783	Polymyxin	20200630_MG1655_mCherry_mcr-1_Prot15_50uM_Colistin.018.txt	7.802629
18784	18784	Polymyxin	20200630_MG1655_mCherry_mcr-1_Prot15_50uM_Colistin.018.txt	10.40351
18785	18785	Polymyxin	20200630_MG1655_mCherry_mcr-1_Prot15_50uM_Colistin.018.txt	8.940513000000001
18786	18786	Polymyxin	20200630_MG1655_mCherry_mcr-1_Prot15_50uM_Colistin.018.txt	7.477519999999999
18787	18787	Polymyxin	20200630_MG1655_mCherry_mcr-1_Prot15_50uM_Colistin.018.txt	6.3396360000000005
18788	18788	Polymyxin	20200630_MG1655_mCherry_mcr-1_Prot15_50uM_Colistin.018.txt	7.477519999999999
18789	18789	Polymyxin	20200630_MG1655_mCherry_mcr-1_Prot15_50uM_Colistin.018.txt	8.452848
18790	18790	Polymyxin	20200630_MG1655_mCherry_mcr-1_Prot15_50uM_Colistin.018.txt	9.590732
18791	18791	Polymyxin	20200630_MG1655_mCherry_mcr-1_Prot15_50uM_Colistin.018.txt	8.127738
18792	18792	Polymyxin	20200630_MG1655_mCherry_mcr-1_Prot15_50uM_Colistin.018.txt	9.103067
18793	18793	Polymyxin	20200630_MG1655_mCherry_mcr-1_Prot15_50uM_Colistin.018.txt	7.802629
18794	18794	Polymyxin	20200630_MG1655_mCherry_mcr-1_Prot15_50uM_Colistin.018.txt	7.965184
18795	18795	Polymyxin	20200630_MG1655_mCherry_mcr-1_Prot15_50uM_Colistin.018.txt	7.965184
18796	18796	Polymyxin	20200630_MG1655_mCherry_mcr-1_Prot15_50uM_Colistin.018.txt	8.290294
18797	18797	Polymyxin	20200630_MG1655_mCherry_mcr-1_Prot15_50uM_Colistin.018.txt	5.526862
18798	18798	Polymyxin	20200630_MG1655_mCherry_mcr-1_Prot15_50uM_Colistin.018.txt	5.364307
18799	18799	Polymyxin	20200630_MG1655_mCherry_mcr-1_Prot15_50uM_Colistin.018.txt	6.014526
18800	18800	Polymyxin	20200630_MG1655_mCherry_mcr-1_Prot15_50uM_Colistin.018.txt	6.177080999999999
18801	18801	Polymyxin	20200630_MG1655_mCherry_mcr-1_Prot15_50uM_Colistin.018.txt	7.640074
18802	18802	Polymyxin	20200630_MG1655_mCherry_mcr-1_Prot15_50uM_Colistin.018.txt	7.477519999999999
18803	18803	Polymyxin	20200630_MG1655_mCherry_mcr-1_Prot15_50uM_Colistin.018.txt	6.502191000000001
18804	18804	Polymyxin	20200630_MG1655_mCherry_mcr-1_Prot15_50uM_Colistin.018.txt	5.689417
18805	18805	Polymyxin	20200630_MG1655_mCherry_mcr-1_Prot15_50uM_Colistin.018.txt	7.152410000000001
18806	18806	Polymyxin	20200630_MG1655_mCherry_mcr-1_Prot15_50uM_Colistin.018.txt	7.152410000000001
18807	18807	Polymyxin	20200630_MG1655_mCherry_mcr-1_Prot15_50uM_Colistin.018.txt	6.502191000000001
18808	18808	Polymyxin	20200630_MG1655_mCherry_mcr-1_Prot15_50uM_Colistin.018.txt	6.502191000000001
18809	18809	Polymyxin	20200630_MG1655_mCherry_mcr-1_Prot15_50uM_Colistin.018.txt	11.05372
18810	18810	Polymyxin	20200630_MG1655_mCherry_mcr-1_Prot15_50uM_Colistin.018.txt	11.37883
18811	18811	Polymyxin	20200630_MG1655_mCherry_mcr-1_Prot15_50uM_Colistin.018.txt	9.753286
18812	18812	Polymyxin	20200630_MG1655_mCherry_mcr-1_Prot15_50uM_Colistin.018.txt	7.640074
18813	18813	Polymyxin	20200630_MG1655_mCherry_mcr-1_Prot15_50uM_Colistin.018.txt	6.664745
18814	18814	Polymyxin	20200630_MG1655_mCherry_mcr-1_Prot15_50uM_Colistin.018.txt	7.477519999999999
18815	18815	Polymyxin	20200630_MG1655_mCherry_mcr-1_Prot15_50uM_Colistin.018.txt	5.689417
18816	18816	Polymyxin	20200630_MG1655_mCherry_mcr-1_Prot15_50uM_Colistin.018.txt	7.802629
18817	18817	Polymyxin	20200630_MG1655_mCherry_mcr-1_Prot15_50uM_Colistin.018.txt	8.290294
18818	18818	Polymyxin	20200630_MG1655_mCherry_mcr-1_Prot15_50uM_Colistin.018.txt	7.640074
18819	18819	Polymyxin	20200630_MG1655_mCherry_mcr-1_Prot15_50uM_Colistin.018.txt	10.24095
18820	18820	Polymyxin	20200630_MG1655_mCherry_mcr-1_Prot15_50uM_Colistin.018.txt	11.05372
18821	18821	Polymyxin	20200630_MG1655_mCherry_mcr-1_Prot15_50uM_Colistin.018.txt	10.72861
18822	18822	Polymyxin	20200630_MG1655_mCherry_mcr-1_Prot15_50uM_Colistin.018.txt	6.989855
18823	18823	Polymyxin	20200630_MG1655_mCherry_mcr-1_Prot15_50uM_Colistin.018.txt	8.777958
18824	18824	Polymyxin	20200630_MG1655_mCherry_mcr-1_Prot15_50uM_Colistin.018.txt	10.40351
18825	18825	Polymyxin	20200630_MG1655_mCherry_mcr-1_Prot15_50uM_Colistin.018.txt	11.37883
18826	18826	Polymyxin	20200630_MG1655_mCherry_mcr-1_Prot15_50uM_Colistin.018.txt	21.45723
18827	18827	Polymyxin	20200630_MG1655_mCherry_mcr-1_Prot15_50uM_Colistin.018.txt	27.3092
18828	18828	Polymyxin	20200630_MG1655_mCherry_mcr-1_Prot15_50uM_Colistin.018.txt	8.290294
18829	18829	Polymyxin	20200630_MG1655_mCherry_mcr-1_Prot15_50uM_Colistin.018.txt	9.103067
18830	18830	Polymyxin	20200630_MG1655_mCherry_mcr-1_Prot15_50uM_Colistin.018.txt	7.802629
18831	18831	Polymyxin	20200630_MG1655_mCherry_mcr-1_Prot15_50uM_Colistin.018.txt	7.640074
18832	18832	Polymyxin	20200630_MG1655_mCherry_mcr-1_Prot15_50uM_Colistin.018.txt	7.965184
18833	18833	Polymyxin	20200630_MG1655_mCherry_mcr-1_Prot15_50uM_Colistin.018.txt	9.265622
18834	18834	Polymyxin	20200630_MG1655_mCherry_mcr-1_Prot15_50uM_Colistin.018.txt	10.72861
18835	18835	Polymyxin	20200630_MG1655_mCherry_mcr-1_Prot15_50uM_Colistin.018.txt	6.8273
18836	18836	Polymyxin	20200630_MG1655_mCherry_mcr-1_Prot15_50uM_Colistin.018.txt	6.664745
18837	18837	Polymyxin	20200630_MG1655_mCherry_mcr-1_Prot15_50uM_Colistin.018.txt	5.851972
18838	18838	Polymyxin	20200630_MG1655_mCherry_mcr-1_Prot15_50uM_Colistin.018.txt	8.127738
18839	18839	Polymyxin	20200630_MG1655_mCherry_mcr-1_Prot15_50uM_Colistin.018.txt	8.777958
18840	18840	Polymyxin	20200630_MG1655_mCherry_mcr-1_Prot15_50uM_Colistin.018.txt	7.640074
18841	18841	Polymyxin	20200630_MG1655_mCherry_mcr-1_Prot15_50uM_Colistin.018.txt	7.477519999999999
18842	18842	Polymyxin	20200630_MG1655_mCherry_mcr-1_Prot15_50uM_Colistin.018.txt	6.989855
18843	18843	Polymyxin	20200630_MG1655_mCherry_mcr-1_Prot15_50uM_Colistin.018.txt	7.314964999999999
18844	18844	Polymyxin	20200630_MG1655_mCherry_mcr-1_Prot15_50uM_Colistin.018.txt	7.314964999999999
18845	18845	Polymyxin	20200630_MG1655_mCherry_mcr-1_Prot15_50uM_Colistin.018.txt	8.940513000000001
18846	18846	Polymyxin	20200630_MG1655_mCherry_mcr-1_Prot15_50uM_Colistin.018.txt	8.940513000000001
18847	18847	Polymyxin	20200630_MG1655_mCherry_mcr-1_Prot15_50uM_Colistin.018.txt	11.8665
18848	18848	Polymyxin	20200630_MG1655_mCherry_mcr-1_Prot15_50uM_Colistin.018.txt	8.127738
18849	18849	Polymyxin	20200630_MG1655_mCherry_mcr-1_Prot15_50uM_Colistin.018.txt	9.915841
18850	18850	Polymyxin	20200630_MG1655_mCherry_mcr-1_Prot15_50uM_Colistin.018.txt	7.802629
18851	18851	Polymyxin	20200630_MG1655_mCherry_mcr-1_Prot15_50uM_Colistin.018.txt	9.753286
18852	18852	Polymyxin	20200630_MG1655_mCherry_mcr-1_Prot15_50uM_Colistin.018.txt	7.640074
18853	18853	Polymyxin	20200630_MG1655_mCherry_mcr-1_Prot15_50uM_Colistin.018.txt	7.640074
18854	18854	Polymyxin	20200630_MG1655_mCherry_mcr-1_Prot15_50uM_Colistin.018.txt	6.3396360000000005
18855	18855	Polymyxin	20200630_MG1655_mCherry_mcr-1_Prot15_50uM_Colistin.018.txt	6.3396360000000005
18856	18856	Polymyxin	20200630_MG1655_mCherry_mcr-1_Prot15_50uM_Colistin.018.txt	7.965184
18857	18857	Polymyxin	20200630_MG1655_mCherry_mcr-1_Prot15_50uM_Colistin.018.txt	6.989855
18858	18858	Polymyxin	20200630_MG1655_mCherry_mcr-1_Prot15_50uM_Colistin.018.txt	5.039198000000001
18859	18859	Polymyxin	20200630_MG1655_mCherry_mcr-1_Prot15_50uM_Colistin.018.txt	7.314964999999999
18860	18860	Polymyxin	20200630_MG1655_mCherry_mcr-1_Prot15_50uM_Colistin.018.txt	7.802629
18861	18861	Polymyxin	20200630_MG1655_mCherry_mcr-1_Prot15_50uM_Colistin.018.txt	8.615403
18862	18862	Polymyxin	20200630_MG1655_mCherry_mcr-1_Prot15_50uM_Colistin.018.txt	9.265622
18863	18863	Polymyxin	20200630_MG1655_mCherry_mcr-1_Prot15_50uM_Colistin.018.txt	8.290294
18864	18864	Polymyxin	20200630_MG1655_mCherry_mcr-1_Prot15_50uM_Colistin.018.txt	9.428177
18865	18865	Polymyxin	20200630_MG1655_mCherry_mcr-1_Prot15_50uM_Colistin.018.txt	8.452848
18866	18866	Polymyxin	20200630_MG1655_mCherry_mcr-1_Prot15_50uM_Colistin.018.txt	6.502191000000001
18867	18867	Polymyxin	20200630_MG1655_mCherry_mcr-1_Prot15_50uM_Colistin.018.txt	5.689417
18868	18868	Polymyxin	20200630_MG1655_mCherry_mcr-1_Prot15_50uM_Colistin.018.txt	12.19161
18869	18869	Polymyxin	20200630_MG1655_mCherry_mcr-1_Prot15_50uM_Colistin.018.txt	12.02905
18870	18870	Polymyxin	20200630_MG1655_mCherry_mcr-1_Prot15_50uM_Colistin.018.txt	10.72861
18871	18871	Polymyxin	20200630_MG1655_mCherry_mcr-1_Prot15_50uM_Colistin.018.txt	7.152410000000001
18872	18872	Polymyxin	20200630_MG1655_mCherry_mcr-1_Prot15_50uM_Colistin.018.txt	5.851972
18873	18873	Polymyxin	20200630_MG1655_mCherry_mcr-1_Prot15_50uM_Colistin.018.txt	5.689417
18874	18874	Polymyxin	20200630_MG1655_mCherry_mcr-1_Prot15_50uM_Colistin.018.txt	7.314964999999999
18875	18875	Polymyxin	20200630_MG1655_mCherry_mcr-1_Prot15_50uM_Colistin.018.txt	9.265622
18876	18876	Polymyxin	20200630_MG1655_mCherry_mcr-1_Prot15_50uM_Colistin.018.txt	13.00438
18877	18877	Polymyxin	20200630_MG1655_mCherry_mcr-1_Prot15_50uM_Colistin.018.txt	8.940513000000001
18878	18878	Polymyxin	20200630_MG1655_mCherry_mcr-1_Prot15_50uM_Colistin.018.txt	9.590732
18879	18879	Polymyxin	20200630_MG1655_mCherry_mcr-1_Prot15_50uM_Colistin.018.txt	6.664745
18880	18880	Polymyxin	20200630_MG1655_mCherry_mcr-1_Prot15_50uM_Colistin.018.txt	7.640074
18881	18881	Polymyxin	20200630_MG1655_mCherry_mcr-1_Prot15_50uM_Colistin.018.txt	6.664745
18882	18882	Polymyxin	20200630_MG1655_mCherry_mcr-1_Prot15_50uM_Colistin.018.txt	6.502191000000001
18883	18883	Polymyxin	20200630_MG1655_mCherry_mcr-1_Prot15_50uM_Colistin.018.txt	9.265622
18884	18884	Polymyxin	20200630_MG1655_mCherry_mcr-1_Prot15_50uM_Colistin.018.txt	6.664745
18885	18885	Polymyxin	20200630_MG1655_mCherry_mcr-1_Prot15_50uM_Colistin.018.txt	7.640074
18886	18886	Polymyxin	20200630_MG1655_mCherry_mcr-1_Prot15_50uM_Colistin.018.txt	5.689417
18887	18887	Polymyxin	20200630_MG1655_mCherry_mcr-1_Prot15_50uM_Colistin.018.txt	6.989855
18888	18888	Polymyxin	20200630_MG1655_mCherry_mcr-1_Prot15_50uM_Colistin.018.txt	6.177080999999999
18889	18889	Polymyxin	20200630_MG1655_mCherry_mcr-1_Prot15_50uM_Colistin.018.txt	8.127738
18890	18890	Polymyxin	20200630_MG1655_mCherry_mcr-1_Prot15_50uM_Colistin.018.txt	7.314964999999999
18891	18891	Polymyxin	20200630_MG1655_mCherry_mcr-1_Prot15_50uM_Colistin.018.txt	8.290294
18892	18892	Polymyxin	20200630_MG1655_mCherry_mcr-1_Prot15_50uM_Colistin.018.txt	8.615403
18893	18893	Polymyxin	20200630_MG1655_mCherry_mcr-1_Prot15_50uM_Colistin.018.txt	7.314964999999999
18894	18894	Polymyxin	20200630_MG1655_mCherry_mcr-1_Prot15_50uM_Colistin.018.txt	9.428177
18895	18895	Polymyxin	20200630_MG1655_mCherry_mcr-1_Prot15_50uM_Colistin.018.txt	9.265622
18896	18896	Polymyxin	20200630_MG1655_mCherry_mcr-1_Prot15_50uM_Colistin.018.txt	8.127738
18897	18897	Polymyxin	20200630_MG1655_mCherry_mcr-1_Prot15_50uM_Colistin.018.txt	8.290294
18898	18898	Polymyxin	20200630_MG1655_mCherry_mcr-1_Prot15_50uM_Colistin.018.txt	9.428177
18899	18899	Polymyxin	20200630_MG1655_mCherry_mcr-1_Prot15_50uM_Colistin.018.txt	8.615403
18900	18900	Polymyxin	20200630_MG1655_mCherry_mcr-1_Prot15_50uM_Colistin.018.txt	7.477519999999999
18901	18901	Polymyxin	20200630_MG1655_mCherry_mcr-1_Prot15_50uM_Colistin.018.txt	7.314964999999999
18902	18902	Polymyxin	20200630_MG1655_mCherry_mcr-1_Prot15_50uM_Colistin.018.txt	6.502191000000001
18903	18903	Polymyxin	20200630_MG1655_mCherry_mcr-1_Prot15_50uM_Colistin.018.txt	8.615403
18904	18904	Polymyxin	20200630_MG1655_mCherry_mcr-1_Prot15_50uM_Colistin.018.txt	6.8273
18905	18905	Polymyxin	20200630_MG1655_mCherry_mcr-1_Prot15_50uM_Colistin.018.txt	5.039198000000001
18906	18906	Polymyxin	20200630_MG1655_mCherry_mcr-1_Prot15_50uM_Colistin.018.txt	5.364307
18907	18907	Polymyxin	20200630_MG1655_mCherry_mcr-1_Prot15_50uM_Colistin.018.txt	6.014526
18908	18908	Polymyxin	20200630_MG1655_mCherry_mcr-1_Prot15_50uM_Colistin.018.txt	6.502191000000001
18909	18909	Polymyxin	20200630_MG1655_mCherry_mcr-1_Prot15_50uM_Colistin.018.txt	5.689417
18910	18910	Polymyxin	20200630_MG1655_mCherry_mcr-1_Prot15_50uM_Colistin.018.txt	7.640074
18911	18911	Polymyxin	20200630_MG1655_mCherry_mcr-1_Prot15_50uM_Colistin.018.txt	7.802629
18912	18912	Polymyxin	20200630_MG1655_mCherry_mcr-1_Prot15_50uM_Colistin.018.txt	7.802629
18913	18913	Polymyxin	20200630_MG1655_mCherry_mcr-1_Prot15_50uM_Colistin.018.txt	8.127738
18914	18914	Polymyxin	20200630_MG1655_mCherry_mcr-1_Prot15_50uM_Colistin.018.txt	6.3396360000000005
18915	18915	Polymyxin	20200630_MG1655_mCherry_mcr-1_Prot15_50uM_Colistin.018.txt	8.777958
18916	18916	Polymyxin	20200630_MG1655_mCherry_mcr-1_Prot15_50uM_Colistin.018.txt	7.477519999999999
18917	18917	Polymyxin	20200630_MG1655_mCherry_mcr-1_Prot15_50uM_Colistin.018.txt	7.640074
18918	18918	Polymyxin	20200630_MG1655_mCherry_mcr-1_Prot15_50uM_Colistin.018.txt	9.265622
18919	18919	Polymyxin	20200630_MG1655_mCherry_mcr-1_Prot15_50uM_Colistin.018.txt	7.640074
18920	18920	Polymyxin	20200630_MG1655_mCherry_mcr-1_Prot15_50uM_Colistin.018.txt	7.314964999999999
18921	18921	Polymyxin	20200630_MG1655_mCherry_mcr-1_Prot15_50uM_Colistin.018.txt	7.965184
18922	18922	Polymyxin	20200630_MG1655_mCherry_mcr-1_Prot15_50uM_Colistin.018.txt	7.965184
18923	18923	Polymyxin	20200630_MG1655_mCherry_mcr-1_Prot15_50uM_Colistin.018.txt	9.915841
18924	18924	Polymyxin	20200630_MG1655_mCherry_mcr-1_Prot15_50uM_Colistin.018.txt	7.152410000000001
18925	18925	Polymyxin	20200630_MG1655_mCherry_mcr-1_Prot15_50uM_Colistin.018.txt	8.290294
18926	18926	Polymyxin	20200630_MG1655_mCherry_mcr-1_Prot15_50uM_Colistin.018.txt	17.39336
18927	18927	Polymyxin	20200630_MG1655_mCherry_mcr-1_Prot15_50uM_Colistin.018.txt	7.965184
18928	18928	Polymyxin	20200630_MG1655_mCherry_mcr-1_Prot15_50uM_Colistin.018.txt	8.940513000000001
18929	18929	Polymyxin	20200630_MG1655_mCherry_mcr-1_Prot15_50uM_Colistin.018.txt	8.777958
18930	18930	Polymyxin	20200630_MG1655_mCherry_mcr-1_Prot15_50uM_Colistin.018.txt	8.127738
18931	18931	Polymyxin	20200630_MG1655_mCherry_mcr-1_Prot15_50uM_Colistin.018.txt	7.477519999999999
18932	18932	Polymyxin	20200630_MG1655_mCherry_mcr-1_Prot15_50uM_Colistin.018.txt	8.127738
18933	18933	Polymyxin	20200630_MG1655_mCherry_mcr-1_Prot15_50uM_Colistin.018.txt	9.915841
18934	18934	Polymyxin	20200630_MG1655_mCherry_mcr-1_Prot15_50uM_Colistin.018.txt	5.689417
18935	18935	Polymyxin	20200630_MG1655_mCherry_mcr-1_Prot15_50uM_Colistin.018.txt	8.615403
18936	18936	Polymyxin	20200630_MG1655_mCherry_mcr-1_Prot15_50uM_Colistin.018.txt	7.802629
18937	18937	Polymyxin	20200630_MG1655_mCherry_mcr-1_Prot15_50uM_Colistin.018.txt	5.364307
18938	18938	Polymyxin	20200630_MG1655_mCherry_mcr-1_Prot15_50uM_Colistin.018.txt	6.3396360000000005
18939	18939	Polymyxin	20200630_MG1655_mCherry_mcr-1_Prot15_50uM_Colistin.018.txt	6.177080999999999
18940	18940	Polymyxin	20200630_MG1655_mCherry_mcr-1_Prot15_50uM_Colistin.018.txt	7.152410000000001
18941	18941	Polymyxin	20200630_MG1655_mCherry_mcr-1_Prot15_50uM_Colistin.018.txt	7.802629
18942	18942	Polymyxin	20200630_MG1655_mCherry_mcr-1_Prot15_50uM_Colistin.018.txt	7.477519999999999
18943	18943	Polymyxin	20200630_MG1655_mCherry_mcr-1_Prot15_50uM_Colistin.018.txt	8.452848
18944	18944	Polymyxin	20200630_MG1655_mCherry_mcr-1_Prot15_50uM_Colistin.018.txt	8.127738
18945	18945	Polymyxin	20200630_MG1655_mCherry_mcr-1_Prot15_50uM_Colistin.018.txt	9.428177
18946	18946	Polymyxin	20200630_MG1655_mCherry_mcr-1_Prot15_50uM_Colistin.018.txt	7.314964999999999
18947	18947	Polymyxin	20200630_MG1655_mCherry_mcr-1_Prot15_50uM_Colistin.018.txt	7.477519999999999
18948	18948	Polymyxin	20200630_MG1655_mCherry_mcr-1_Prot15_50uM_Colistin.018.txt	5.364307
18949	18949	Polymyxin	20200630_MG1655_mCherry_mcr-1_Prot15_50uM_Colistin.018.txt	7.314964999999999
18950	18950	Polymyxin	20200630_MG1655_mCherry_mcr-1_Prot15_50uM_Colistin.018.txt	6.8273
18951	18951	Polymyxin	20200630_MG1655_mCherry_mcr-1_Prot15_50uM_Colistin.018.txt	7.477519999999999
18952	18952	Polymyxin	20200630_MG1655_mCherry_mcr-1_Prot15_50uM_Colistin.018.txt	7.152410000000001
18953	18953	Polymyxin	20200630_MG1655_mCherry_mcr-1_Prot15_50uM_Colistin.018.txt	5.851972
18954	18954	Polymyxin	20200630_MG1655_mCherry_mcr-1_Prot15_50uM_Colistin.018.txt	7.965184
18955	18955	Polymyxin	20200630_MG1655_mCherry_mcr-1_Prot15_50uM_Colistin.018.txt	7.802629
18956	18956	Polymyxin	20200630_MG1655_mCherry_mcr-1_Prot15_50uM_Colistin.018.txt	4.714087999999999
18957	18957	Polymyxin	20200630_MG1655_mCherry_mcr-1_Prot15_50uM_Colistin.018.txt	6.3396360000000005
18958	18958	Polymyxin	20200630_MG1655_mCherry_mcr-1_Prot15_50uM_Colistin.018.txt	8.452848
18959	18959	Polymyxin	20200630_MG1655_mCherry_mcr-1_Prot15_50uM_Colistin.018.txt	8.452848
18960	18960	Polymyxin	20200630_MG1655_mCherry_mcr-1_Prot15_50uM_Colistin.018.txt	7.965184
18961	18961	Polymyxin	20200630_MG1655_mCherry_mcr-1_Prot15_50uM_Colistin.018.txt	7.152410000000001
18962	18962	Polymyxin	20200630_MG1655_mCherry_mcr-1_Prot15_50uM_Colistin.018.txt	6.177080999999999
18963	18963	Polymyxin	20200630_MG1655_mCherry_mcr-1_Prot15_50uM_Colistin.018.txt	7.314964999999999
18964	18964	Polymyxin	20200630_MG1655_mCherry_mcr-1_Prot15_50uM_Colistin.018.txt	5.039198000000001
18965	18965	Polymyxin	20200630_MG1655_mCherry_mcr-1_Prot15_50uM_Colistin.018.txt	6.3396360000000005
18966	18966	Polymyxin	20200630_MG1655_mCherry_mcr-1_Prot15_50uM_Colistin.018.txt	8.452848
18967	18967	Polymyxin	20200630_MG1655_mCherry_mcr-1_Prot15_50uM_Colistin.018.txt	9.915841
18968	18968	Polymyxin	20200630_MG1655_mCherry_mcr-1_Prot15_50uM_Colistin.018.txt	6.502191000000001
18969	18969	Polymyxin	20200630_MG1655_mCherry_mcr-1_Prot15_50uM_Colistin.018.txt	6.664745
18970	18970	Polymyxin	20200630_MG1655_mCherry_mcr-1_Prot15_50uM_Colistin.018.txt	5.851972
18971	18971	Polymyxin	20200630_MG1655_mCherry_mcr-1_Prot15_50uM_Colistin.018.txt	5.689417
18972	18972	Polymyxin	20200630_MG1655_mCherry_mcr-1_Prot15_50uM_Colistin.018.txt	5.039198000000001
18973	18973	Polymyxin	20200630_MG1655_mCherry_mcr-1_Prot15_50uM_Colistin.018.txt	4.876643
18974	18974	Polymyxin	20200630_MG1655_mCherry_mcr-1_Prot15_50uM_Colistin.018.txt	5.689417
18975	18975	Polymyxin	20200630_MG1655_mCherry_mcr-1_Prot15_50uM_Colistin.018.txt	29.0973
18976	18976	Polymyxin	20200630_MG1655_mCherry_mcr-1_Prot15_50uM_Colistin.018.txt	8.290294
18977	18977	Polymyxin	20200630_MG1655_mCherry_mcr-1_Prot15_50uM_Colistin.018.txt	7.802629
18978	18978	Polymyxin	20200630_MG1655_mCherry_mcr-1_Prot15_50uM_Colistin.018.txt	8.127738
18979	18979	Polymyxin	20200630_MG1655_mCherry_mcr-1_Prot15_50uM_Colistin.018.txt	10.40351
18980	18980	Polymyxin	20200630_MG1655_mCherry_mcr-1_Prot15_50uM_Colistin.018.txt	8.940513000000001
18981	18981	Polymyxin	20200630_MG1655_mCherry_mcr-1_Prot15_50uM_Colistin.018.txt	7.640074
18982	18982	Polymyxin	20200630_MG1655_mCherry_mcr-1_Prot15_50uM_Colistin.018.txt	8.615403
18983	18983	Polymyxin	20200630_MG1655_mCherry_mcr-1_Prot15_50uM_Colistin.018.txt	8.290294
18984	18984	Polymyxin	20200630_MG1655_mCherry_mcr-1_Prot15_50uM_Colistin.018.txt	7.152410000000001
18985	18985	Polymyxin	20200630_MG1655_mCherry_mcr-1_Prot15_50uM_Colistin.018.txt	7.640074
18986	18986	Polymyxin	20200630_MG1655_mCherry_mcr-1_Prot15_50uM_Colistin.018.txt	5.851972
18987	18987	Polymyxin	20200630_MG1655_mCherry_mcr-1_Prot15_50uM_Colistin.018.txt	7.314964999999999
18988	18988	Polymyxin	20200630_MG1655_mCherry_mcr-1_Prot15_50uM_Colistin.018.txt	9.103067
18989	18989	Polymyxin	20200630_MG1655_mCherry_mcr-1_Prot15_50uM_Colistin.018.txt	8.127738
18990	18990	Polymyxin	20200630_MG1655_mCherry_mcr-1_Prot15_50uM_Colistin.018.txt	8.290294
18991	18991	Polymyxin	20200630_MG1655_mCherry_mcr-1_Prot15_50uM_Colistin.018.txt	7.477519999999999
18992	18992	Polymyxin	20200630_MG1655_mCherry_mcr-1_Prot15_50uM_Colistin.018.txt	5.851972
18993	18993	Polymyxin	20200630_MG1655_mCherry_mcr-1_Prot15_50uM_Colistin.018.txt	5.851972
18994	18994	Polymyxin	20200630_MG1655_mCherry_mcr-1_Prot15_50uM_Colistin.018.txt	6.177080999999999
18995	18995	Polymyxin	20200630_MG1655_mCherry_mcr-1_Prot15_50uM_Colistin.018.txt	7.314964999999999
18996	18996	Polymyxin	20200630_MG1655_mCherry_mcr-1_Prot15_50uM_Colistin.018.txt	6.8273
18997	18997	Polymyxin	20200630_MG1655_mCherry_mcr-1_Prot15_50uM_Colistin.018.txt	7.477519999999999
18998	18998	Polymyxin	20200630_MG1655_mCherry_mcr-1_Prot15_50uM_Colistin.018.txt	9.753286
18999	18999	Polymyxin	20200630_MG1655_mCherry_mcr-1_Prot15_50uM_Colistin.018.txt	9.265622
19000	19000	Polymyxin	20200630_MG1655_mCherry_mcr-1_Prot15_50uM_Colistin.018.txt	7.314964999999999
19001	19001	Polymyxin	20200630_MG1655_mCherry_mcr-1_Prot15_50uM_Colistin.018.txt	6.502191000000001
19002	19002	Polymyxin	20200630_MG1655_mCherry_mcr-1_Prot15_50uM_Colistin.018.txt	7.802629
19003	19003	Polymyxin	20200630_MG1655_mCherry_mcr-1_Prot15_50uM_Colistin.018.txt	6.989855
19004	19004	Polymyxin	20200630_MG1655_mCherry_mcr-1_Prot15_50uM_Colistin.018.txt	5.851972
19005	19005	Polymyxin	20200630_MG1655_mCherry_mcr-1_Prot15_50uM_Colistin.018.txt	6.989855
19006	19006	Polymyxin	20200630_MG1655_mCherry_mcr-1_Prot15_50uM_Colistin.018.txt	7.477519999999999
19007	19007	Polymyxin	20200630_MG1655_mCherry_mcr-1_Prot15_50uM_Colistin.018.txt	6.177080999999999
19008	19008	Polymyxin	20200630_MG1655_mCherry_mcr-1_Prot15_50uM_Colistin.018.txt	4.876643
19009	19009	Polymyxin	20200630_MG1655_mCherry_mcr-1_Prot15_50uM_Colistin.018.txt	7.314964999999999
19010	19010	Polymyxin	20200630_MG1655_mCherry_mcr-1_Prot15_50uM_Colistin.018.txt	7.152410000000001
19011	19011	Polymyxin	20200630_MG1655_mCherry_mcr-1_Prot15_50uM_Colistin.018.txt	7.314964999999999
19012	19012	Polymyxin	20200630_MG1655_mCherry_mcr-1_Prot15_50uM_Colistin.018.txt	6.502191000000001
19013	19013	Polymyxin	20200630_MG1655_mCherry_mcr-1_Prot15_50uM_Colistin.018.txt	7.965184
19014	19014	Polymyxin	20200630_MG1655_mCherry_mcr-1_Prot15_50uM_Colistin.018.txt	8.940513000000001
19015	19015	Polymyxin	20200630_MG1655_mCherry_mcr-1_Prot15_50uM_Colistin.018.txt	7.640074
19016	19016	Polymyxin	20200630_MG1655_mCherry_mcr-1_Prot15_50uM_Colistin.018.txt	8.777958
19017	19017	Polymyxin	20200630_MG1655_mCherry_mcr-1_Prot15_50uM_Colistin.018.txt	7.477519999999999
19018	19018	Polymyxin	20200630_MG1655_mCherry_mcr-1_Prot15_50uM_Colistin.018.txt	6.664745
19019	19019	Polymyxin	20200630_MG1655_mCherry_mcr-1_Prot15_50uM_Colistin.018.txt	5.364307
19020	19020	Polymyxin	20200630_MG1655_mCherry_mcr-1_Prot15_50uM_Colistin.018.txt	6.8273
19021	19021	Polymyxin	20200630_MG1655_mCherry_mcr-1_Prot15_50uM_Colistin.018.txt	5.689417
19022	19022	Polymyxin	20200630_MG1655_mCherry_mcr-1_Prot15_50uM_Colistin.018.txt	5.039198000000001
19023	19023	Polymyxin	20200630_MG1655_mCherry_mcr-1_Prot15_50uM_Colistin.018.txt	14.30482
19024	19024	Polymyxin	20200630_MG1655_mCherry_mcr-1_Prot15_50uM_Colistin.018.txt	54.45585
19025	19025	Polymyxin	20200630_MG1655_mCherry_mcr-1_Prot15_50uM_Colistin.018.txt	39.33825
19026	19026	Polymyxin	20200630_MG1655_mCherry_mcr-1_Prot15_50uM_Colistin.018.txt	41.45147
19027	19027	Polymyxin	20200630_MG1655_mCherry_mcr-1_Prot15_50uM_Colistin.018.txt	11.37883
19028	19028	Polymyxin	20200630_MG1655_mCherry_mcr-1_Prot15_50uM_Colistin.018.txt	7.802629
19029	19029	Polymyxin	20200630_MG1655_mCherry_mcr-1_Prot15_50uM_Colistin.018.txt	6.989855
19030	19030	Polymyxin	20200630_MG1655_mCherry_mcr-1_Prot15_50uM_Colistin.018.txt	6.502191000000001
19031	19031	Polymyxin	20200630_MG1655_mCherry_mcr-1_Prot15_50uM_Colistin.018.txt	6.989855
19032	19032	Polymyxin	20200630_MG1655_mCherry_mcr-1_Prot15_50uM_Colistin.018.txt	7.477519999999999
19033	19033	Polymyxin	20200630_MG1655_mCherry_mcr-1_Prot15_50uM_Colistin.018.txt	6.177080999999999
19034	19034	Polymyxin	20200630_MG1655_mCherry_mcr-1_Prot15_50uM_Colistin.018.txt	8.127738
19035	19035	Polymyxin	20200630_MG1655_mCherry_mcr-1_Prot15_50uM_Colistin.018.txt	5.851972
19036	19036	Polymyxin	20200630_MG1655_mCherry_mcr-1_Prot15_50uM_Colistin.018.txt	6.014526
19037	19037	Polymyxin	20200630_MG1655_mCherry_mcr-1_Prot15_50uM_Colistin.018.txt	7.477519999999999
19038	19038	Polymyxin	20200630_MG1655_mCherry_mcr-1_Prot15_50uM_Colistin.018.txt	6.014526
19039	19039	Polymyxin	20200630_MG1655_mCherry_mcr-1_Prot15_50uM_Colistin.018.txt	9.428177
19040	19040	Polymyxin	20200630_MG1655_mCherry_mcr-1_Prot15_50uM_Colistin.018.txt	7.314964999999999
19041	19041	Polymyxin	20200630_MG1655_mCherry_mcr-1_Prot15_50uM_Colistin.018.txt	9.265622
19042	19042	Polymyxin	20200630_MG1655_mCherry_mcr-1_Prot15_50uM_Colistin.018.txt	11.21628
19043	19043	Polymyxin	20200630_MG1655_mCherry_mcr-1_Prot15_50uM_Colistin.018.txt	6.014526
19044	19044	Polymyxin	20200630_MG1655_mCherry_mcr-1_Prot15_50uM_Colistin.018.txt	7.640074
19045	19045	Polymyxin	20200630_MG1655_mCherry_mcr-1_Prot15_50uM_Colistin.018.txt	7.477519999999999
19046	19046	Polymyxin	20200630_MG1655_mCherry_mcr-1_Prot15_50uM_Colistin.018.txt	8.940513000000001
19047	19047	Polymyxin	20200630_MG1655_mCherry_mcr-1_Prot15_50uM_Colistin.018.txt	7.802629
19048	19048	Polymyxin	20200630_MG1655_mCherry_mcr-1_Prot15_50uM_Colistin.018.txt	6.989855
19049	19049	Polymyxin	20200630_MG1655_mCherry_mcr-1_Prot15_50uM_Colistin.018.txt	9.428177
19050	19050	Polymyxin	20200630_MG1655_mCherry_mcr-1_Prot15_50uM_Colistin.018.txt	8.940513000000001
19051	19051	Polymyxin	20200630_MG1655_mCherry_mcr-1_Prot15_50uM_Colistin.018.txt	5.689417
19052	19052	Polymyxin	20200630_MG1655_mCherry_mcr-1_Prot15_50uM_Colistin.018.txt	5.851972
19053	19053	Polymyxin	20200630_MG1655_mCherry_mcr-1_Prot15_50uM_Colistin.018.txt	8.777958
19054	19054	Polymyxin	20200630_MG1655_mCherry_mcr-1_Prot15_50uM_Colistin.018.txt	6.014526
19055	19055	Polymyxin	20200630_MG1655_mCherry_mcr-1_Prot15_50uM_Colistin.018.txt	7.802629
19056	19056	Polymyxin	20200630_MG1655_mCherry_mcr-1_Prot15_50uM_Colistin.018.txt	8.127738
19057	19057	Polymyxin	20200630_MG1655_mCherry_mcr-1_Prot15_50uM_Colistin.018.txt	9.428177
19058	19058	Polymyxin	20200630_MG1655_mCherry_mcr-1_Prot15_50uM_Colistin.018.txt	10.72861
19059	19059	Polymyxin	20200630_MG1655_mCherry_mcr-1_Prot15_50uM_Colistin.018.txt	11.21628
19060	19060	Polymyxin	20200630_MG1655_mCherry_mcr-1_Prot15_50uM_Colistin.018.txt	10.40351
19061	19061	Polymyxin	20200630_MG1655_mCherry_mcr-1_Prot15_50uM_Colistin.018.txt	10.24095
19062	19062	Polymyxin	20200630_MG1655_mCherry_mcr-1_Prot15_50uM_Colistin.018.txt	8.290294
19063	19063	Polymyxin	20200630_MG1655_mCherry_mcr-1_Prot15_50uM_Colistin.018.txt	6.989855
19064	19064	Polymyxin	20200630_MG1655_mCherry_mcr-1_Prot15_50uM_Colistin.018.txt	7.802629
19065	19065	Polymyxin	20200630_MG1655_mCherry_mcr-1_Prot15_50uM_Colistin.018.txt	10.40351
19066	19066	Polymyxin	20200630_MG1655_mCherry_mcr-1_Prot15_50uM_Colistin.018.txt	8.452848
19067	19067	Polymyxin	20200630_MG1655_mCherry_mcr-1_Prot15_50uM_Colistin.018.txt	7.314964999999999
19068	19068	Polymyxin	20200630_MG1655_mCherry_mcr-1_Prot15_50uM_Colistin.018.txt	8.940513000000001
19069	19069	Polymyxin	20200630_MG1655_mCherry_mcr-1_Prot15_50uM_Colistin.018.txt	7.802629
19070	19070	Polymyxin	20200630_MG1655_mCherry_mcr-1_Prot15_50uM_Colistin.018.txt	6.502191000000001
19071	19071	Polymyxin	20200630_MG1655_mCherry_mcr-1_Prot15_50uM_Colistin.018.txt	5.689417
19072	19072	Polymyxin	20200630_MG1655_mCherry_mcr-1_Prot15_50uM_Colistin.018.txt	3.901314
19073	19073	Polymyxin	20200630_MG1655_mCherry_mcr-1_Prot15_50uM_Colistin.018.txt	2.763431
19074	19074	Polymyxin	20200630_MG1655_mCherry_mcr-1_Prot15_50uM_Colistin.018.txt	14.95504
19075	19075	Polymyxin	20200630_MG1655_mCherry_mcr-1_Prot15_50uM_Colistin.018.txt	30.5603
19076	19076	Polymyxin	20200630_MG1655_mCherry_mcr-1_Prot15_50uM_Colistin.018.txt	9.590732
19077	19077	Polymyxin	20200630_MG1655_mCherry_mcr-1_Prot15_50uM_Colistin.018.txt	10.72861
19078	19078	Polymyxin	20200630_MG1655_mCherry_mcr-1_Prot15_50uM_Colistin.018.txt	10.72861
19079	19079	Polymyxin	20200630_MG1655_mCherry_mcr-1_Prot15_50uM_Colistin.018.txt	7.152410000000001
19080	19080	Polymyxin	20200630_MG1655_mCherry_mcr-1_Prot15_50uM_Colistin.018.txt	8.940513000000001
19081	19081	Polymyxin	20200630_MG1655_mCherry_mcr-1_Prot15_50uM_Colistin.018.txt	9.590732
19082	19082	Polymyxin	20200630_MG1655_mCherry_mcr-1_Prot15_50uM_Colistin.018.txt	6.502191000000001
19083	19083	Polymyxin	20200630_MG1655_mCherry_mcr-1_Prot15_50uM_Colistin.018.txt	7.314964999999999
19084	19084	Polymyxin	20200630_MG1655_mCherry_mcr-1_Prot15_50uM_Colistin.018.txt	7.152410000000001
19085	19085	Polymyxin	20200630_MG1655_mCherry_mcr-1_Prot15_50uM_Colistin.018.txt	6.177080999999999
19086	19086	Polymyxin	20200630_MG1655_mCherry_mcr-1_Prot15_50uM_Colistin.018.txt	7.477519999999999
19087	19087	Polymyxin	20200630_MG1655_mCherry_mcr-1_Prot15_50uM_Colistin.018.txt	8.290294
19088	19088	Polymyxin	20200630_MG1655_mCherry_mcr-1_Prot15_50uM_Colistin.018.txt	6.664745
19089	19089	Polymyxin	20200630_MG1655_mCherry_mcr-1_Prot15_50uM_Colistin.018.txt	7.477519999999999
19090	19090	Polymyxin	20200630_MG1655_mCherry_mcr-1_Prot15_50uM_Colistin.018.txt	8.127738
19091	19091	Polymyxin	20200630_MG1655_mCherry_mcr-1_Prot15_50uM_Colistin.018.txt	8.615403
19092	19092	Polymyxin	20200630_MG1655_mCherry_mcr-1_Prot15_50uM_Colistin.018.txt	8.127738
19093	19093	Polymyxin	20200630_MG1655_mCherry_mcr-1_Prot15_50uM_Colistin.018.txt	7.965184
19094	19094	Polymyxin	20200630_MG1655_mCherry_mcr-1_Prot15_50uM_Colistin.018.txt	10.0784
19095	19095	Polymyxin	20200630_MG1655_mCherry_mcr-1_Prot15_50uM_Colistin.018.txt	5.526862
19096	19096	Polymyxin	20200630_MG1655_mCherry_mcr-1_Prot15_50uM_Colistin.018.txt	6.989855
19097	19097	Polymyxin	20200630_MG1655_mCherry_mcr-1_Prot15_50uM_Colistin.018.txt	7.314964999999999
19098	19098	Polymyxin	20200630_MG1655_mCherry_mcr-1_Prot15_50uM_Colistin.018.txt	5.689417
19099	19099	Polymyxin	20200630_MG1655_mCherry_mcr-1_Prot15_50uM_Colistin.018.txt	7.965184
19100	19100	Polymyxin	20200630_MG1655_mCherry_mcr-1_Prot15_50uM_Colistin.018.txt	8.290294
19101	19101	Polymyxin	20200630_MG1655_mCherry_mcr-1_Prot15_50uM_Colistin.018.txt	7.640074
19102	19102	Polymyxin	20200630_MG1655_mCherry_mcr-1_Prot15_50uM_Colistin.018.txt	6.502191000000001
19103	19103	Polymyxin	20200630_MG1655_mCherry_mcr-1_Prot15_50uM_Colistin.018.txt	8.940513000000001
19104	19104	Polymyxin	20200630_MG1655_mCherry_mcr-1_Prot15_50uM_Colistin.018.txt	7.965184
19105	19105	Polymyxin	20200630_MG1655_mCherry_mcr-1_Prot15_50uM_Colistin.018.txt	6.502191000000001
19106	19106	Polymyxin	20200630_MG1655_mCherry_mcr-1_Prot15_50uM_Colistin.018.txt	6.664745
19107	19107	Polymyxin	20200630_MG1655_mCherry_mcr-1_Prot15_50uM_Colistin.018.txt	8.452848
19108	19108	Polymyxin	20200630_MG1655_mCherry_mcr-1_Prot15_50uM_Colistin.018.txt	7.314964999999999
19109	19109	Polymyxin	20200630_MG1655_mCherry_mcr-1_Prot15_50uM_Colistin.018.txt	9.590732
19110	19110	Polymyxin	20200630_MG1655_mCherry_mcr-1_Prot15_50uM_Colistin.018.txt	8.940513000000001
19111	19111	Polymyxin	20200630_MG1655_mCherry_mcr-1_Prot15_50uM_Colistin.018.txt	6.8273
19112	19112	Polymyxin	20200630_MG1655_mCherry_mcr-1_Prot15_50uM_Colistin.018.txt	6.8273
19113	19113	Polymyxin	20200630_MG1655_mCherry_mcr-1_Prot15_50uM_Colistin.018.txt	7.802629
19114	19114	Polymyxin	20200630_MG1655_mCherry_mcr-1_Prot15_50uM_Colistin.018.txt	6.8273
19115	19115	Polymyxin	20200630_MG1655_mCherry_mcr-1_Prot15_50uM_Colistin.018.txt	7.152410000000001
19116	19116	Polymyxin	20200630_MG1655_mCherry_mcr-1_Prot15_50uM_Colistin.018.txt	6.177080999999999
19117	19117	Polymyxin	20200630_MG1655_mCherry_mcr-1_Prot15_50uM_Colistin.018.txt	8.127738
19118	19118	Polymyxin	20200630_MG1655_mCherry_mcr-1_Prot15_50uM_Colistin.018.txt	9.265622
19119	19119	Polymyxin	20200630_MG1655_mCherry_mcr-1_Prot15_50uM_Colistin.018.txt	9.103067
19120	19120	Polymyxin	20200630_MG1655_mCherry_mcr-1_Prot15_50uM_Colistin.018.txt	6.664745
19121	19121	Polymyxin	20200630_MG1655_mCherry_mcr-1_Prot15_50uM_Colistin.018.txt	5.364307
19122	19122	Polymyxin	20200630_MG1655_mCherry_mcr-1_Prot15_50uM_Colistin.018.txt	8.127738
19123	19123	Polymyxin	20200630_MG1655_mCherry_mcr-1_Prot15_50uM_Colistin.018.txt	23.89555
19124	19124	Polymyxin	20200630_MG1655_mCherry_mcr-1_Prot15_50uM_Colistin.018.txt	41.77658
19125	19125	Polymyxin	20200630_MG1655_mCherry_mcr-1_Prot15_50uM_Colistin.018.txt	9.915841
19126	19126	Polymyxin	20200630_MG1655_mCherry_mcr-1_Prot15_50uM_Colistin.018.txt	6.3396360000000005
19127	19127	Polymyxin	20200630_MG1655_mCherry_mcr-1_Prot15_50uM_Colistin.018.txt	7.152410000000001
19128	19128	Polymyxin	20200630_MG1655_mCherry_mcr-1_Prot15_50uM_Colistin.018.txt	6.014526
19129	19129	Polymyxin	20200630_MG1655_mCherry_mcr-1_Prot15_50uM_Colistin.018.txt	6.989855
19130	19130	Polymyxin	20200630_MG1655_mCherry_mcr-1_Prot15_50uM_Colistin.018.txt	7.152410000000001
19131	19131	Polymyxin	20200630_MG1655_mCherry_mcr-1_Prot15_50uM_Colistin.018.txt	7.965184
19132	19132	Polymyxin	20200630_MG1655_mCherry_mcr-1_Prot15_50uM_Colistin.018.txt	9.103067
19133	19133	Polymyxin	20200630_MG1655_mCherry_mcr-1_Prot15_50uM_Colistin.018.txt	8.127738
19134	19134	Polymyxin	20200630_MG1655_mCherry_mcr-1_Prot15_50uM_Colistin.018.txt	6.3396360000000005
19135	19135	Polymyxin	20200630_MG1655_mCherry_mcr-1_Prot15_50uM_Colistin.018.txt	6.502191000000001
19136	19136	Polymyxin	20200630_MG1655_mCherry_mcr-1_Prot15_50uM_Colistin.018.txt	6.8273
19137	19137	Polymyxin	20200630_MG1655_mCherry_mcr-1_Prot15_50uM_Colistin.018.txt	6.502191000000001
19138	19138	Polymyxin	20200630_MG1655_mCherry_mcr-1_Prot15_50uM_Colistin.018.txt	6.8273
19139	19139	Polymyxin	20200630_MG1655_mCherry_mcr-1_Prot15_50uM_Colistin.018.txt	6.8273
19140	19140	Polymyxin	20200630_MG1655_mCherry_mcr-1_Prot15_50uM_Colistin.018.txt	7.965184
19141	19141	Polymyxin	20200630_MG1655_mCherry_mcr-1_Prot15_50uM_Colistin.018.txt	10.56606
19142	19142	Polymyxin	20200630_MG1655_mCherry_mcr-1_Prot15_50uM_Colistin.018.txt	9.915841
19143	19143	Polymyxin	20200630_MG1655_mCherry_mcr-1_Prot15_50uM_Colistin.018.txt	8.615403
19144	19144	Polymyxin	20200630_MG1655_mCherry_mcr-1_Prot15_50uM_Colistin.018.txt	8.290294
19145	19145	Polymyxin	20200630_MG1655_mCherry_mcr-1_Prot15_50uM_Colistin.018.txt	7.152410000000001
19146	19146	Polymyxin	20200630_MG1655_mCherry_mcr-1_Prot15_50uM_Colistin.018.txt	7.477519999999999
19147	19147	Polymyxin	20200630_MG1655_mCherry_mcr-1_Prot15_50uM_Colistin.018.txt	8.777958
19148	19148	Polymyxin	20200630_MG1655_mCherry_mcr-1_Prot15_50uM_Colistin.018.txt	8.615403
19149	19149	Polymyxin	20200630_MG1655_mCherry_mcr-1_Prot15_50uM_Colistin.018.txt	8.615403
19150	19150	Polymyxin	20200630_MG1655_mCherry_mcr-1_Prot15_50uM_Colistin.018.txt	9.103067
19151	19151	Polymyxin	20200630_MG1655_mCherry_mcr-1_Prot15_50uM_Colistin.018.txt	9.103067
19152	19152	Polymyxin	20200630_MG1655_mCherry_mcr-1_Prot15_50uM_Colistin.018.txt	8.290294
19153	19153	Polymyxin	20200630_MG1655_mCherry_mcr-1_Prot15_50uM_Colistin.018.txt	6.8273
19154	19154	Polymyxin	20200630_MG1655_mCherry_mcr-1_Prot15_50uM_Colistin.018.txt	6.664745
19155	19155	Polymyxin	20200630_MG1655_mCherry_mcr-1_Prot15_50uM_Colistin.018.txt	6.502191000000001
19156	19156	Polymyxin	20200630_MG1655_mCherry_mcr-1_Prot15_50uM_Colistin.018.txt	7.152410000000001
19157	19157	Polymyxin	20200630_MG1655_mCherry_mcr-1_Prot15_50uM_Colistin.018.txt	8.452848
19158	19158	Polymyxin	20200630_MG1655_mCherry_mcr-1_Prot15_50uM_Colistin.018.txt	6.502191000000001
19159	19159	Polymyxin	20200630_MG1655_mCherry_mcr-1_Prot15_50uM_Colistin.018.txt	8.452848
19160	19160	Polymyxin	20200630_MG1655_mCherry_mcr-1_Prot15_50uM_Colistin.018.txt	8.290294
19161	19161	Polymyxin	20200630_MG1655_mCherry_mcr-1_Prot15_50uM_Colistin.018.txt	9.265622
19162	19162	Polymyxin	20200630_MG1655_mCherry_mcr-1_Prot15_50uM_Colistin.018.txt	7.314964999999999
19163	19163	Polymyxin	20200630_MG1655_mCherry_mcr-1_Prot15_50uM_Colistin.018.txt	5.851972
19164	19164	Polymyxin	20200630_MG1655_mCherry_mcr-1_Prot15_50uM_Colistin.018.txt	9.103067
19165	19165	Polymyxin	20200630_MG1655_mCherry_mcr-1_Prot15_50uM_Colistin.018.txt	8.452848
19166	19166	Polymyxin	20200630_MG1655_mCherry_mcr-1_Prot15_50uM_Colistin.018.txt	6.502191000000001
19167	19167	Polymyxin	20200630_MG1655_mCherry_mcr-1_Prot15_50uM_Colistin.018.txt	6.664745
19168	19168	Polymyxin	20200630_MG1655_mCherry_mcr-1_Prot15_50uM_Colistin.018.txt	6.8273
19169	19169	Polymyxin	20200630_MG1655_mCherry_mcr-1_Prot15_50uM_Colistin.018.txt	6.989855
19170	19170	Polymyxin	20200630_MG1655_mCherry_mcr-1_Prot15_50uM_Colistin.018.txt	7.802629
19171	19171	Polymyxin	20200630_MG1655_mCherry_mcr-1_Prot15_50uM_Colistin.018.txt	8.290294
19172	19172	Polymyxin	20200630_MG1655_mCherry_mcr-1_Prot15_50uM_Colistin.018.txt	4.063869
19173	19173	Polymyxin	20200630_MG1655_mCherry_mcr-1_Prot15_50uM_Colistin.018.txt	12.67927
19174	19174	Polymyxin	20200630_MG1655_mCherry_mcr-1_Prot15_50uM_Colistin.018.txt	7.965184
19175	19175	Polymyxin	20200630_MG1655_mCherry_mcr-1_Prot15_50uM_Colistin.018.txt	8.452848
19176	19176	Polymyxin	20200630_MG1655_mCherry_mcr-1_Prot15_50uM_Colistin.018.txt	6.014526
19177	19177	Polymyxin	20200630_MG1655_mCherry_mcr-1_Prot15_50uM_Colistin.018.txt	6.989855
19178	19178	Polymyxin	20200630_MG1655_mCherry_mcr-1_Prot15_50uM_Colistin.018.txt	7.802629
19179	19179	Polymyxin	20200630_MG1655_mCherry_mcr-1_Prot15_50uM_Colistin.018.txt	9.265622
19180	19180	Polymyxin	20200630_MG1655_mCherry_mcr-1_Prot15_50uM_Colistin.018.txt	8.615403
19181	19181	Polymyxin	20200630_MG1655_mCherry_mcr-1_Prot15_50uM_Colistin.018.txt	8.940513000000001
19182	19182	Polymyxin	20200630_MG1655_mCherry_mcr-1_Prot15_50uM_Colistin.018.txt	10.0784
19183	19183	Polymyxin	20200630_MG1655_mCherry_mcr-1_Prot15_50uM_Colistin.018.txt	9.428177
19184	19184	Polymyxin	20200630_MG1655_mCherry_mcr-1_Prot15_50uM_Colistin.018.txt	8.777958
19185	19185	Polymyxin	20200630_MG1655_mCherry_mcr-1_Prot15_50uM_Colistin.018.txt	9.590732
19186	19186	Polymyxin	20200630_MG1655_mCherry_mcr-1_Prot15_50uM_Colistin.018.txt	7.477519999999999
19187	19187	Polymyxin	20200630_MG1655_mCherry_mcr-1_Prot15_50uM_Colistin.018.txt	9.590732
19188	19188	Polymyxin	20200630_MG1655_mCherry_mcr-1_Prot15_50uM_Colistin.018.txt	8.127738
19189	19189	Polymyxin	20200630_MG1655_mCherry_mcr-1_Prot15_50uM_Colistin.018.txt	9.428177
19190	19190	Polymyxin	20200630_MG1655_mCherry_mcr-1_Prot15_50uM_Colistin.018.txt	7.802629
19191	19191	Polymyxin	20200630_MG1655_mCherry_mcr-1_Prot15_50uM_Colistin.018.txt	12.19161
19192	19192	Polymyxin	20200630_MG1655_mCherry_mcr-1_Prot15_50uM_Colistin.018.txt	12.02905
19193	19193	Polymyxin	20200630_MG1655_mCherry_mcr-1_Prot15_50uM_Colistin.018.txt	7.965184
19194	19194	Polymyxin	20200630_MG1655_mCherry_mcr-1_Prot15_50uM_Colistin.018.txt	9.915841
19195	19195	Polymyxin	20200630_MG1655_mCherry_mcr-1_Prot15_50uM_Colistin.018.txt	10.56606
19196	19196	Polymyxin	20200630_MG1655_mCherry_mcr-1_Prot15_50uM_Colistin.018.txt	9.915841
19197	19197	Polymyxin	20200630_MG1655_mCherry_mcr-1_Prot15_50uM_Colistin.018.txt	7.802629
19198	19198	Polymyxin	20200630_MG1655_mCherry_mcr-1_Prot15_50uM_Colistin.018.txt	10.40351
19199	19199	Polymyxin	20200630_MG1655_mCherry_mcr-1_Prot15_50uM_Colistin.018.txt	6.014526
19200	19200	Polymyxin	20200630_MG1655_mCherry_mcr-1_Prot15_50uM_Colistin.018.txt	7.802629
19201	19201	Polymyxin	20200630_MG1655_mCherry_mcr-1_Prot15_50uM_Colistin.018.txt	7.477519999999999
19202	19202	Polymyxin	20200630_MG1655_mCherry_mcr-1_Prot15_50uM_Colistin.018.txt	5.851972
19203	19203	Polymyxin	20200630_MG1655_mCherry_mcr-1_Prot15_50uM_Colistin.018.txt	7.640074
19204	19204	Polymyxin	20200630_MG1655_mCherry_mcr-1_Prot15_50uM_Colistin.018.txt	9.103067
19205	19205	Polymyxin	20200630_MG1655_mCherry_mcr-1_Prot15_50uM_Colistin.018.txt	6.8273
19206	19206	Polymyxin	20200630_MG1655_mCherry_mcr-1_Prot15_50uM_Colistin.018.txt	5.526862
19207	19207	Polymyxin	20200630_MG1655_mCherry_mcr-1_Prot15_50uM_Colistin.018.txt	6.014526
19208	19208	Polymyxin	20200630_MG1655_mCherry_mcr-1_Prot15_50uM_Colistin.018.txt	7.965184
19209	19209	Polymyxin	20200630_MG1655_mCherry_mcr-1_Prot15_50uM_Colistin.018.txt	6.8273
19210	19210	Polymyxin	20200630_MG1655_mCherry_mcr-1_Prot15_50uM_Colistin.018.txt	7.477519999999999
19211	19211	Polymyxin	20200630_MG1655_mCherry_mcr-1_Prot15_50uM_Colistin.018.txt	6.177080999999999
19212	19212	Polymyxin	20200630_MG1655_mCherry_mcr-1_Prot15_50uM_Colistin.018.txt	7.965184
19213	19213	Polymyxin	20200630_MG1655_mCherry_mcr-1_Prot15_50uM_Colistin.018.txt	7.802629
19214	19214	Polymyxin	20200630_MG1655_mCherry_mcr-1_Prot15_50uM_Colistin.018.txt	9.428177
19215	19215	Polymyxin	20200630_MG1655_mCherry_mcr-1_Prot15_50uM_Colistin.018.txt	10.72861
19216	19216	Polymyxin	20200630_MG1655_mCherry_mcr-1_Prot15_50uM_Colistin.018.txt	8.127738
19217	19217	Polymyxin	20200630_MG1655_mCherry_mcr-1_Prot15_50uM_Colistin.018.txt	10.24095
19218	19218	Polymyxin	20200630_MG1655_mCherry_mcr-1_Prot15_50uM_Colistin.018.txt	11.8665
19219	19219	Polymyxin	20200630_MG1655_mCherry_mcr-1_Prot15_50uM_Colistin.018.txt	7.640074
19220	19220	Polymyxin	20200630_MG1655_mCherry_mcr-1_Prot15_50uM_Colistin.018.txt	9.590732
19221	19221	Polymyxin	20200630_MG1655_mCherry_mcr-1_Prot15_50uM_Colistin.018.txt	8.615403
19222	19222	Polymyxin	20200630_MG1655_mCherry_mcr-1_Prot15_50uM_Colistin.018.txt	8.452848
19223	19223	Polymyxin	20200630_MG1655_mCherry_mcr-1_Prot15_50uM_Colistin.018.txt	7.640074
19224	19224	Polymyxin	20200630_MG1655_mCherry_mcr-1_Prot15_50uM_Colistin.018.txt	5.364307
19225	19225	Polymyxin	20200630_MG1655_mCherry_mcr-1_Prot15_50uM_Colistin.018.txt	5.689417
19226	19226	Polymyxin	20200630_MG1655_mCherry_mcr-1_Prot15_50uM_Colistin.018.txt	6.664745
19227	19227	Polymyxin	20200630_MG1655_mCherry_mcr-1_Prot15_50uM_Colistin.018.txt	13.6546
19228	19228	Polymyxin	20200630_MG1655_mCherry_mcr-1_Prot15_50uM_Colistin.018.txt	23.40789
19229	19229	Polymyxin	20200630_MG1655_mCherry_mcr-1_Prot15_50uM_Colistin.018.txt	10.24095
19230	19230	Polymyxin	20200630_MG1655_mCherry_mcr-1_Prot15_50uM_Colistin.018.txt	10.24095
19231	19231	Polymyxin	20200630_MG1655_mCherry_mcr-1_Prot15_50uM_Colistin.018.txt	10.89117
19232	19232	Polymyxin	20200630_MG1655_mCherry_mcr-1_Prot15_50uM_Colistin.018.txt	13.6546
19233	19233	Polymyxin	20200630_MG1655_mCherry_mcr-1_Prot15_50uM_Colistin.018.txt	11.37883
19234	19234	Polymyxin	20200630_MG1655_mCherry_mcr-1_Prot15_50uM_Colistin.018.txt	8.290294
19235	19235	Polymyxin	20200630_MG1655_mCherry_mcr-1_Prot15_50uM_Colistin.018.txt	8.290294
19236	19236	Polymyxin	20200630_MG1655_mCherry_mcr-1_Prot15_50uM_Colistin.018.txt	9.265622
19237	19237	Polymyxin	20200630_MG1655_mCherry_mcr-1_Prot15_50uM_Colistin.018.txt	8.127738
19238	19238	Polymyxin	20200630_MG1655_mCherry_mcr-1_Prot15_50uM_Colistin.018.txt	6.989855
19239	19239	Polymyxin	20200630_MG1655_mCherry_mcr-1_Prot15_50uM_Colistin.018.txt	6.3396360000000005
19240	19240	Polymyxin	20200630_MG1655_mCherry_mcr-1_Prot15_50uM_Colistin.018.txt	9.265622
19241	19241	Polymyxin	20200630_MG1655_mCherry_mcr-1_Prot15_50uM_Colistin.018.txt	8.127738
19242	19242	Polymyxin	20200630_MG1655_mCherry_mcr-1_Prot15_50uM_Colistin.018.txt	7.802629
19243	19243	Polymyxin	20200630_MG1655_mCherry_mcr-1_Prot15_50uM_Colistin.018.txt	8.615403
19244	19244	Polymyxin	20200630_MG1655_mCherry_mcr-1_Prot15_50uM_Colistin.018.txt	5.364307
19245	19245	Polymyxin	20200630_MG1655_mCherry_mcr-1_Prot15_50uM_Colistin.018.txt	5.526862
19246	19246	Polymyxin	20200630_MG1655_mCherry_mcr-1_Prot15_50uM_Colistin.018.txt	7.314964999999999
19247	19247	Polymyxin	20200630_MG1655_mCherry_mcr-1_Prot15_50uM_Colistin.018.txt	7.314964999999999
19248	19248	Polymyxin	20200630_MG1655_mCherry_mcr-1_Prot15_50uM_Colistin.018.txt	7.314964999999999
19249	19249	Polymyxin	20200630_MG1655_mCherry_mcr-1_Prot15_50uM_Colistin.018.txt	7.152410000000001
19250	19250	Polymyxin	20200630_MG1655_mCherry_mcr-1_Prot15_50uM_Colistin.018.txt	6.502191000000001
19251	19251	Polymyxin	20200630_MG1655_mCherry_mcr-1_Prot15_50uM_Colistin.018.txt	7.314964999999999
19252	19252	Polymyxin	20200630_MG1655_mCherry_mcr-1_Prot15_50uM_Colistin.018.txt	6.989855
19253	19253	Polymyxin	20200630_MG1655_mCherry_mcr-1_Prot15_50uM_Colistin.018.txt	6.989855
19254	19254	Polymyxin	20200630_MG1655_mCherry_mcr-1_Prot15_50uM_Colistin.018.txt	7.640074
19255	19255	Polymyxin	20200630_MG1655_mCherry_mcr-1_Prot15_50uM_Colistin.018.txt	6.177080999999999
19256	19256	Polymyxin	20200630_MG1655_mCherry_mcr-1_Prot15_50uM_Colistin.018.txt	6.3396360000000005
19257	19257	Polymyxin	20200630_MG1655_mCherry_mcr-1_Prot15_50uM_Colistin.018.txt	6.177080999999999
19258	19258	Polymyxin	20200630_MG1655_mCherry_mcr-1_Prot15_50uM_Colistin.018.txt	7.477519999999999
19259	19259	Polymyxin	20200630_MG1655_mCherry_mcr-1_Prot15_50uM_Colistin.018.txt	10.40351
19260	19260	Polymyxin	20200630_MG1655_mCherry_mcr-1_Prot15_50uM_Colistin.018.txt	9.753286
19261	19261	Polymyxin	20200630_MG1655_mCherry_mcr-1_Prot15_50uM_Colistin.018.txt	9.753286
19262	19262	Polymyxin	20200630_MG1655_mCherry_mcr-1_Prot15_50uM_Colistin.018.txt	10.56606
19263	19263	Polymyxin	20200630_MG1655_mCherry_mcr-1_Prot15_50uM_Colistin.018.txt	5.689417
19264	19264	Polymyxin	20200630_MG1655_mCherry_mcr-1_Prot15_50uM_Colistin.018.txt	8.615403
19265	19265	Polymyxin	20200630_MG1655_mCherry_mcr-1_Prot15_50uM_Colistin.018.txt	8.615403
19266	19266	Polymyxin	20200630_MG1655_mCherry_mcr-1_Prot15_50uM_Colistin.018.txt	9.915841
19267	19267	Polymyxin	20200630_MG1655_mCherry_mcr-1_Prot15_50uM_Colistin.018.txt	7.477519999999999
19268	19268	Polymyxin	20200630_MG1655_mCherry_mcr-1_Prot15_50uM_Colistin.018.txt	8.127738
19269	19269	Polymyxin	20200630_MG1655_mCherry_mcr-1_Prot15_50uM_Colistin.018.txt	8.290294
19270	19270	Polymyxin	20200630_MG1655_mCherry_mcr-1_Prot15_50uM_Colistin.018.txt	9.103067
19271	19271	Polymyxin	20200630_MG1655_mCherry_mcr-1_Prot15_50uM_Colistin.018.txt	10.40351
19272	19272	Polymyxin	20200630_MG1655_mCherry_mcr-1_Prot15_50uM_Colistin.018.txt	9.915841
19273	19273	Polymyxin	20200630_MG1655_mCherry_mcr-1_Prot15_50uM_Colistin.018.txt	9.265622
19274	19274	Polymyxin	20200630_MG1655_mCherry_mcr-1_Prot15_50uM_Colistin.018.txt	8.615403
19275	19275	Polymyxin	20200630_MG1655_mCherry_mcr-1_Prot15_50uM_Colistin.018.txt	9.265622
19276	19276	Polymyxin	20200630_MG1655_mCherry_mcr-1_Prot15_50uM_Colistin.018.txt	7.152410000000001
19277	19277	Polymyxin	20200630_MG1655_mCherry_mcr-1_Prot15_50uM_Colistin.018.txt	6.989855
19278	19278	Polymyxin	20200630_MG1655_mCherry_mcr-1_Prot15_50uM_Colistin.018.txt	5.851972
19279	19279	Polymyxin	20200630_MG1655_mCherry_mcr-1_Prot15_50uM_Colistin.018.txt	4.551533999999999
19280	19280	Polymyxin	20200630_MG1655_mCherry_mcr-1_Prot15_50uM_Colistin.018.txt	6.177080999999999
19281	19281	Polymyxin	20200630_MG1655_mCherry_mcr-1_Prot15_50uM_Colistin.018.txt	8.452848
19282	19282	Polymyxin	20200630_MG1655_mCherry_mcr-1_Prot15_50uM_Colistin.018.txt	9.753286
19283	19283	Polymyxin	20200630_MG1655_mCherry_mcr-1_Prot15_50uM_Colistin.018.txt	6.664745
19284	19284	Polymyxin	20200630_MG1655_mCherry_mcr-1_Prot15_50uM_Colistin.018.txt	8.777958
19285	19285	Polymyxin	20200630_MG1655_mCherry_mcr-1_Prot15_50uM_Colistin.018.txt	9.265622
19286	19286	Polymyxin	20200630_MG1655_mCherry_mcr-1_Prot15_50uM_Colistin.018.txt	7.802629
19287	19287	Polymyxin	20200630_MG1655_mCherry_mcr-1_Prot15_50uM_Colistin.018.txt	7.965184
19288	19288	Polymyxin	20200630_MG1655_mCherry_mcr-1_Prot15_50uM_Colistin.018.txt	6.664745
19289	19289	Polymyxin	20200630_MG1655_mCherry_mcr-1_Prot15_50uM_Colistin.018.txt	9.428177
19290	19290	Polymyxin	20200630_MG1655_mCherry_mcr-1_Prot15_50uM_Colistin.018.txt	7.965184
19291	19291	Polymyxin	20200630_MG1655_mCherry_mcr-1_Prot15_50uM_Colistin.018.txt	7.314964999999999
19292	19292	Polymyxin	20200630_MG1655_mCherry_mcr-1_Prot15_50uM_Colistin.018.txt	8.452848
19293	19293	Polymyxin	20200630_MG1655_mCherry_mcr-1_Prot15_50uM_Colistin.018.txt	9.428177
19294	19294	Polymyxin	20200630_MG1655_mCherry_mcr-1_Prot15_50uM_Colistin.018.txt	7.314964999999999
19295	19295	Polymyxin	20200630_MG1655_mCherry_mcr-1_Prot15_50uM_Colistin.018.txt	10.56606
19296	19296	Polymyxin	20200630_MG1655_mCherry_mcr-1_Prot15_50uM_Colistin.018.txt	8.777958
19297	19297	Polymyxin	20200630_MG1655_mCherry_mcr-1_Prot15_50uM_Colistin.018.txt	8.127738
19298	19298	Polymyxin	20200630_MG1655_mCherry_mcr-1_Prot15_50uM_Colistin.018.txt	9.753286
19299	19299	Polymyxin	20200630_MG1655_mCherry_mcr-1_Prot15_50uM_Colistin.018.txt	7.477519999999999
19300	19300	Polymyxin	20200630_MG1655_mCherry_mcr-1_Prot15_50uM_Colistin.018.txt	4.876643
19301	19301	Polymyxin	20200630_MG1655_mCherry_mcr-1_Prot15_50uM_Colistin.018.txt	6.177080999999999
19302	19302	Polymyxin	20200630_MG1655_mCherry_mcr-1_Prot15_50uM_Colistin.018.txt	8.940513000000001
19303	19303	Polymyxin	20200630_MG1655_mCherry_mcr-1_Prot15_50uM_Colistin.018.txt	12.19161
19304	19304	Polymyxin	20200630_MG1655_mCherry_mcr-1_Prot15_50uM_Colistin.018.txt	8.452848
19305	19305	Polymyxin	20200630_MG1655_mCherry_mcr-1_Prot15_50uM_Colistin.018.txt	8.777958
19306	19306	Polymyxin	20200630_MG1655_mCherry_mcr-1_Prot15_50uM_Colistin.018.txt	7.640074
19307	19307	Polymyxin	20200630_MG1655_mCherry_mcr-1_Prot15_50uM_Colistin.018.txt	8.127738
19308	19308	Polymyxin	20200630_MG1655_mCherry_mcr-1_Prot15_50uM_Colistin.018.txt	8.777958
19309	19309	Polymyxin	20200630_MG1655_mCherry_mcr-1_Prot15_50uM_Colistin.018.txt	5.689417
19310	19310	Polymyxin	20200630_MG1655_mCherry_mcr-1_Prot15_50uM_Colistin.018.txt	7.640074
19311	19311	Polymyxin	20200630_MG1655_mCherry_mcr-1_Prot15_50uM_Colistin.018.txt	14.30482
19312	19312	Polymyxin	20200630_MG1655_mCherry_mcr-1_Prot15_50uM_Colistin.018.txt	8.127738
19313	19313	Polymyxin	20200630_MG1655_mCherry_mcr-1_Prot15_50uM_Colistin.018.txt	7.477519999999999
19314	19314	Polymyxin	20200630_MG1655_mCherry_mcr-1_Prot15_50uM_Colistin.018.txt	7.477519999999999
19315	19315	Polymyxin	20200630_MG1655_mCherry_mcr-1_Prot15_50uM_Colistin.018.txt	7.477519999999999
19316	19316	Polymyxin	20200630_MG1655_mCherry_mcr-1_Prot15_50uM_Colistin.018.txt	8.127738
19317	19317	Polymyxin	20200630_MG1655_mCherry_mcr-1_Prot15_50uM_Colistin.018.txt	6.664745
19318	19318	Polymyxin	20200630_MG1655_mCherry_mcr-1_Prot15_50uM_Colistin.018.txt	8.127738
19319	19319	Polymyxin	20200630_MG1655_mCherry_mcr-1_Prot15_50uM_Colistin.018.txt	10.0784
19320	19320	Polymyxin	20200630_MG1655_mCherry_mcr-1_Prot15_50uM_Colistin.018.txt	7.477519999999999
19321	19321	Polymyxin	20200630_MG1655_mCherry_mcr-1_Prot15_50uM_Colistin.018.txt	10.0784
19322	19322	Polymyxin	20200630_MG1655_mCherry_mcr-1_Prot15_50uM_Colistin.018.txt	10.24095
19323	19323	Polymyxin	20200630_MG1655_mCherry_mcr-1_Prot15_50uM_Colistin.018.txt	8.127738
19324	19324	Polymyxin	20200630_MG1655_mCherry_mcr-1_Prot15_50uM_Colistin.018.txt	9.428177
19325	19325	Polymyxin	20200630_MG1655_mCherry_mcr-1_Prot15_50uM_Colistin.018.txt	8.777958
19326	19326	Polymyxin	20200630_MG1655_mCherry_mcr-1_Prot15_50uM_Colistin.018.txt	7.802629
19327	19327	Polymyxin	20200630_MG1655_mCherry_mcr-1_Prot15_50uM_Colistin.018.txt	11.05372
19328	19328	Polymyxin	20200630_MG1655_mCherry_mcr-1_Prot15_50uM_Colistin.018.txt	8.452848
19329	19329	Polymyxin	20200630_MG1655_mCherry_mcr-1_Prot15_50uM_Colistin.018.txt	6.8273
19330	19330	Polymyxin	20200630_MG1655_mCherry_mcr-1_Prot15_50uM_Colistin.018.txt	7.802629
19331	19331	Polymyxin	20200630_MG1655_mCherry_mcr-1_Prot15_50uM_Colistin.018.txt	10.0784
19332	19332	Polymyxin	20200630_MG1655_mCherry_mcr-1_Prot15_50uM_Colistin.018.txt	7.314964999999999
19333	19333	Polymyxin	20200630_MG1655_mCherry_mcr-1_Prot15_50uM_Colistin.018.txt	7.640074
19334	19334	Polymyxin	20200630_MG1655_mCherry_mcr-1_Prot15_50uM_Colistin.018.txt	8.615403
19335	19335	Polymyxin	20200630_MG1655_mCherry_mcr-1_Prot15_50uM_Colistin.018.txt	5.689417
19336	19336	Polymyxin	20200630_MG1655_mCherry_mcr-1_Prot15_50uM_Colistin.018.txt	4.388979
19337	19337	Polymyxin	20200630_MG1655_mCherry_mcr-1_Prot15_50uM_Colistin.018.txt	4.063869
19338	19338	Polymyxin	20200630_MG1655_mCherry_mcr-1_Prot15_50uM_Colistin.018.txt	7.640074
19339	19339	Polymyxin	20200630_MG1655_mCherry_mcr-1_Prot15_50uM_Colistin.018.txt	16.25548
19340	19340	Polymyxin	20200630_MG1655_mCherry_mcr-1_Prot15_50uM_Colistin.018.txt	6.989855
19341	19341	Polymyxin	20200630_MG1655_mCherry_mcr-1_Prot15_50uM_Colistin.018.txt	9.428177
19342	19342	Polymyxin	20200630_MG1655_mCherry_mcr-1_Prot15_50uM_Colistin.018.txt	8.127738
19343	19343	Polymyxin	20200630_MG1655_mCherry_mcr-1_Prot15_50uM_Colistin.018.txt	8.127738
19344	19344	Polymyxin	20200630_MG1655_mCherry_mcr-1_Prot15_50uM_Colistin.018.txt	8.127738
19345	19345	Polymyxin	20200630_MG1655_mCherry_mcr-1_Prot15_50uM_Colistin.018.txt	7.640074
19346	19346	Polymyxin	20200630_MG1655_mCherry_mcr-1_Prot15_50uM_Colistin.018.txt	6.989855
19347	19347	Polymyxin	20200630_MG1655_mCherry_mcr-1_Prot15_50uM_Colistin.018.txt	8.290294
19348	19348	Polymyxin	20200630_MG1655_mCherry_mcr-1_Prot15_50uM_Colistin.018.txt	8.615403
19349	19349	Polymyxin	20200630_MG1655_mCherry_mcr-1_Prot15_50uM_Colistin.018.txt	7.802629
19350	19350	Polymyxin	20200630_MG1655_mCherry_mcr-1_Prot15_50uM_Colistin.018.txt	6.8273
19351	19351	Polymyxin	20200630_MG1655_mCherry_mcr-1_Prot15_50uM_Colistin.018.txt	6.989855
19352	19352	Polymyxin	20200630_MG1655_mCherry_mcr-1_Prot15_50uM_Colistin.018.txt	7.640074
19353	19353	Polymyxin	20200630_MG1655_mCherry_mcr-1_Prot15_50uM_Colistin.018.txt	6.664745
19354	19354	Polymyxin	20200630_MG1655_mCherry_mcr-1_Prot15_50uM_Colistin.018.txt	8.127738
19355	19355	Polymyxin	20200630_MG1655_mCherry_mcr-1_Prot15_50uM_Colistin.018.txt	7.640074
19356	19356	Polymyxin	20200630_MG1655_mCherry_mcr-1_Prot15_50uM_Colistin.018.txt	5.689417
19357	19357	Polymyxin	20200630_MG1655_mCherry_mcr-1_Prot15_50uM_Colistin.018.txt	6.177080999999999
19358	19358	Polymyxin	20200630_MG1655_mCherry_mcr-1_Prot15_50uM_Colistin.018.txt	6.989855
19359	19359	Polymyxin	20200630_MG1655_mCherry_mcr-1_Prot15_50uM_Colistin.018.txt	7.477519999999999
19360	19360	Polymyxin	20200630_MG1655_mCherry_mcr-1_Prot15_50uM_Colistin.018.txt	6.3396360000000005
19361	19361	Polymyxin	20200630_MG1655_mCherry_mcr-1_Prot15_50uM_Colistin.018.txt	6.3396360000000005
19362	19362	Polymyxin	20200630_MG1655_mCherry_mcr-1_Prot15_50uM_Colistin.018.txt	6.989855
19363	19363	Polymyxin	20200630_MG1655_mCherry_mcr-1_Prot15_50uM_Colistin.018.txt	5.526862
19364	19364	Polymyxin	20200630_MG1655_mCherry_mcr-1_Prot15_50uM_Colistin.018.txt	6.502191000000001
19365	19365	Polymyxin	20200630_MG1655_mCherry_mcr-1_Prot15_50uM_Colistin.018.txt	6.664745
19366	19366	Polymyxin	20200630_MG1655_mCherry_mcr-1_Prot15_50uM_Colistin.018.txt	5.364307
19367	19367	Polymyxin	20200630_MG1655_mCherry_mcr-1_Prot15_50uM_Colistin.018.txt	6.664745
19368	19368	Polymyxin	20200630_MG1655_mCherry_mcr-1_Prot15_50uM_Colistin.018.txt	6.014526
19369	19369	Polymyxin	20200630_MG1655_mCherry_mcr-1_Prot15_50uM_Colistin.018.txt	5.851972
19370	19370	Polymyxin	20200630_MG1655_mCherry_mcr-1_Prot15_50uM_Colistin.018.txt	5.851972
19371	19371	Polymyxin	20200630_MG1655_mCherry_mcr-1_Prot15_50uM_Colistin.018.txt	10.72861
19372	19372	Polymyxin	20200630_MG1655_mCherry_mcr-1_Prot15_50uM_Colistin.018.txt	8.940513000000001
19373	19373	Polymyxin	20200630_MG1655_mCherry_mcr-1_Prot15_50uM_Colistin.018.txt	6.989855
19374	19374	Polymyxin	20200630_MG1655_mCherry_mcr-1_Prot15_50uM_Colistin.018.txt	8.615403
19375	19375	Polymyxin	20200630_MG1655_mCherry_mcr-1_Prot15_50uM_Colistin.018.txt	8.127738
19376	19376	Polymyxin	20200630_MG1655_mCherry_mcr-1_Prot15_50uM_Colistin.018.txt	11.05372
19377	19377	Polymyxin	20200630_MG1655_mCherry_mcr-1_Prot15_50uM_Colistin.018.txt	8.940513000000001
19378	19378	Polymyxin	20200630_MG1655_mCherry_mcr-1_Prot15_50uM_Colistin.018.txt	6.664745
19379	19379	Polymyxin	20200630_MG1655_mCherry_mcr-1_Prot15_50uM_Colistin.018.txt	4.876643
19380	19380	Polymyxin	20200630_MG1655_mCherry_mcr-1_Prot15_50uM_Colistin.018.txt	6.502191000000001
19381	19381	Polymyxin	20200630_MG1655_mCherry_mcr-1_Prot15_50uM_Colistin.018.txt	9.103067
19382	19382	Polymyxin	20200630_MG1655_mCherry_mcr-1_Prot15_50uM_Colistin.018.txt	7.965184
19383	19383	Polymyxin	20200630_MG1655_mCherry_mcr-1_Prot15_50uM_Colistin.018.txt	7.314964999999999
19384	19384	Polymyxin	20200630_MG1655_mCherry_mcr-1_Prot15_50uM_Colistin.018.txt	8.290294
19385	19385	Polymyxin	20200630_MG1655_mCherry_mcr-1_Prot15_50uM_Colistin.018.txt	8.940513000000001
19386	19386	Polymyxin	20200630_MG1655_mCherry_mcr-1_Prot15_50uM_Colistin.018.txt	10.24095
19387	19387	Polymyxin	20200630_MG1655_mCherry_mcr-1_Prot15_50uM_Colistin.018.txt	9.753286
19388	19388	Polymyxin	20200630_MG1655_mCherry_mcr-1_Prot15_50uM_Colistin.018.txt	7.965184
19389	19389	Polymyxin	20200630_MG1655_mCherry_mcr-1_Prot15_50uM_Colistin.018.txt	6.989855
19390	19390	Polymyxin	20200630_MG1655_mCherry_mcr-1_Prot15_50uM_Colistin.018.txt	7.477519999999999
19391	19391	Polymyxin	20200630_MG1655_mCherry_mcr-1_Prot15_50uM_Colistin.018.txt	5.851972
19392	19392	Polymyxin	20200630_MG1655_mCherry_mcr-1_Prot15_50uM_Colistin.018.txt	6.664745
19393	19393	Polymyxin	20200630_MG1655_mCherry_mcr-1_Prot15_50uM_Colistin.018.txt	6.3396360000000005
19394	19394	Polymyxin	20200630_MG1655_mCherry_mcr-1_Prot15_50uM_Colistin.018.txt	8.452848
19395	19395	Polymyxin	20200630_MG1655_mCherry_mcr-1_Prot15_50uM_Colistin.018.txt	6.664745
19396	19396	Polymyxin	20200630_MG1655_mCherry_mcr-1_Prot15_50uM_Colistin.018.txt	7.965184
19397	19397	Polymyxin	20200630_MG1655_mCherry_mcr-1_Prot15_50uM_Colistin.018.txt	14.46737
19398	19398	Polymyxin	20200630_MG1655_mCherry_mcr-1_Prot15_50uM_Colistin.018.txt	21.45723
19399	19399	Polymyxin	20200630_MG1655_mCherry_mcr-1_Prot15_50uM_Colistin.018.txt	7.640074
19400	19400	Polymyxin	20200630_MG1655_mCherry_mcr-1_Prot15_50uM_Colistin.018.txt	7.314964999999999
19401	19401	Polymyxin	20200630_MG1655_mCherry_mcr-1_Prot15_50uM_Colistin.018.txt	8.452848
19402	19402	Polymyxin	20200630_MG1655_mCherry_mcr-1_Prot15_50uM_Colistin.018.txt	10.24095
19403	19403	Polymyxin	20200630_MG1655_mCherry_mcr-1_Prot15_50uM_Colistin.018.txt	8.127738
19404	19404	Polymyxin	20200630_MG1655_mCherry_mcr-1_Prot15_50uM_Colistin.018.txt	7.965184
19405	19405	Polymyxin	20200630_MG1655_mCherry_mcr-1_Prot15_50uM_Colistin.018.txt	7.802629
19406	19406	Polymyxin	20200630_MG1655_mCherry_mcr-1_Prot15_50uM_Colistin.018.txt	8.452848
19407	19407	Polymyxin	20200630_MG1655_mCherry_mcr-1_Prot15_50uM_Colistin.018.txt	6.8273
19408	19408	Polymyxin	20200630_MG1655_mCherry_mcr-1_Prot15_50uM_Colistin.018.txt	6.989855
19409	19409	Polymyxin	20200630_MG1655_mCherry_mcr-1_Prot15_50uM_Colistin.018.txt	6.014526
19410	19410	Polymyxin	20200630_MG1655_mCherry_mcr-1_Prot15_50uM_Colistin.018.txt	6.177080999999999
19411	19411	Polymyxin	20200630_MG1655_mCherry_mcr-1_Prot15_50uM_Colistin.018.txt	6.664745
19412	19412	Polymyxin	20200630_MG1655_mCherry_mcr-1_Prot15_50uM_Colistin.018.txt	8.127738
19413	19413	Polymyxin	20200630_MG1655_mCherry_mcr-1_Prot15_50uM_Colistin.018.txt	6.8273
19414	19414	Polymyxin	20200630_MG1655_mCherry_mcr-1_Prot15_50uM_Colistin.018.txt	7.314964999999999
19415	19415	Polymyxin	20200630_MG1655_mCherry_mcr-1_Prot15_50uM_Colistin.018.txt	10.72861
19416	19416	Polymyxin	20200630_MG1655_mCherry_mcr-1_Prot15_50uM_Colistin.018.txt	8.452848
19417	19417	Polymyxin	20200630_MG1655_mCherry_mcr-1_Prot15_50uM_Colistin.018.txt	7.802629
19418	19418	Polymyxin	20200630_MG1655_mCherry_mcr-1_Prot15_50uM_Colistin.018.txt	8.777958
19419	19419	Polymyxin	20200630_MG1655_mCherry_mcr-1_Prot15_50uM_Colistin.018.txt	6.502191000000001
19420	19420	Polymyxin	20200630_MG1655_mCherry_mcr-1_Prot15_50uM_Colistin.018.txt	7.802629
19421	19421	Polymyxin	20200630_MG1655_mCherry_mcr-1_Prot15_50uM_Colistin.018.txt	8.290294
19422	19422	Polymyxin	20200630_MG1655_mCherry_mcr-1_Prot15_50uM_Colistin.018.txt	9.428177
19423	19423	Polymyxin	20200630_MG1655_mCherry_mcr-1_Prot15_50uM_Colistin.018.txt	9.428177
19424	19424	Polymyxin	20200630_MG1655_mCherry_mcr-1_Prot15_50uM_Colistin.018.txt	9.265622
19425	19425	Polymyxin	20200630_MG1655_mCherry_mcr-1_Prot15_50uM_Colistin.018.txt	7.152410000000001
19426	19426	Polymyxin	20200630_MG1655_mCherry_mcr-1_Prot15_50uM_Colistin.018.txt	6.502191000000001
19427	19427	Polymyxin	20200630_MG1655_mCherry_mcr-1_Prot15_50uM_Colistin.018.txt	5.364307
19428	19428	Polymyxin	20200630_MG1655_mCherry_mcr-1_Prot15_50uM_Colistin.018.txt	6.989855
19429	19429	Polymyxin	20200630_MG1655_mCherry_mcr-1_Prot15_50uM_Colistin.018.txt	6.014526
19430	19430	Polymyxin	20200630_MG1655_mCherry_mcr-1_Prot15_50uM_Colistin.018.txt	5.851972
19431	19431	Polymyxin	20200630_MG1655_mCherry_mcr-1_Prot15_50uM_Colistin.018.txt	4.714087999999999
19432	19432	Polymyxin	20200630_MG1655_mCherry_mcr-1_Prot15_50uM_Colistin.018.txt	7.965184
19433	19433	Polymyxin	20200630_MG1655_mCherry_mcr-1_Prot15_50uM_Colistin.018.txt	8.452848
19434	19434	Polymyxin	20200630_MG1655_mCherry_mcr-1_Prot15_50uM_Colistin.018.txt	10.56606
19435	19435	Polymyxin	20200630_MG1655_mCherry_mcr-1_Prot15_50uM_Colistin.018.txt	10.24095
19436	19436	Polymyxin	20200630_MG1655_mCherry_mcr-1_Prot15_50uM_Colistin.018.txt	8.290294
19437	19437	Polymyxin	20200630_MG1655_mCherry_mcr-1_Prot15_50uM_Colistin.018.txt	10.0784
19438	19438	Polymyxin	20200630_MG1655_mCherry_mcr-1_Prot15_50uM_Colistin.018.txt	5.851972
19439	19439	Polymyxin	20200630_MG1655_mCherry_mcr-1_Prot15_50uM_Colistin.018.txt	6.502191000000001
19440	19440	Polymyxin	20200630_MG1655_mCherry_mcr-1_Prot15_50uM_Colistin.018.txt	7.640074
19441	19441	Polymyxin	20200630_MG1655_mCherry_mcr-1_Prot15_50uM_Colistin.018.txt	7.802629
19442	19442	Polymyxin	20200630_MG1655_mCherry_mcr-1_Prot15_50uM_Colistin.018.txt	9.428177
19443	19443	Polymyxin	20200630_MG1655_mCherry_mcr-1_Prot15_50uM_Colistin.018.txt	9.103067
19444	19444	Polymyxin	20200630_MG1655_mCherry_mcr-1_Prot15_50uM_Colistin.018.txt	8.615403
19445	19445	Polymyxin	20200630_MG1655_mCherry_mcr-1_Prot15_50uM_Colistin.018.txt	9.103067
19446	19446	Polymyxin	20200630_MG1655_mCherry_mcr-1_Prot15_50uM_Colistin.018.txt	7.965184
19447	19447	Polymyxin	20200630_MG1655_mCherry_mcr-1_Prot15_50uM_Colistin.018.txt	7.965184
19448	19448	Polymyxin	20200630_MG1655_mCherry_mcr-1_Prot15_50uM_Colistin.018.txt	9.103067
19449	19449	Polymyxin	20200630_MG1655_mCherry_mcr-1_Prot15_50uM_Colistin.018.txt	9.103067
19450	19450	Polymyxin	20200630_MG1655_mCherry_mcr-1_Prot15_50uM_Colistin.018.txt	7.314964999999999
19451	19451	Polymyxin	20200630_MG1655_mCherry_mcr-1_Prot15_50uM_Colistin.018.txt	9.915841
19452	19452	Polymyxin	20200630_MG1655_mCherry_mcr-1_Prot15_50uM_Colistin.018.txt	7.477519999999999
19453	19453	Polymyxin	20200630_MG1655_mCherry_mcr-1_Prot15_50uM_Colistin.018.txt	7.314964999999999
19454	19454	Polymyxin	20200630_MG1655_mCherry_mcr-1_Prot15_50uM_Colistin.018.txt	4.551533999999999
19455	19455	Polymyxin	20200630_MG1655_mCherry_mcr-1_Prot15_50uM_Colistin.018.txt	3.088541
19456	19456	Polymyxin	20200630_MG1655_mCherry_mcr-1_Prot15_50uM_Colistin.018.txt	3.73876
19457	19457	Polymyxin	20200630_MG1655_mCherry_mcr-1_Prot15_50uM_Colistin.018.txt	13.97971
19458	19458	Polymyxin	20200630_MG1655_mCherry_mcr-1_Prot15_50uM_Colistin.018.txt	7.965184
19459	19459	Polymyxin	20200630_MG1655_mCherry_mcr-1_Prot15_50uM_Colistin.018.txt	9.590732
19460	19460	Polymyxin	20200630_MG1655_mCherry_mcr-1_Prot15_50uM_Colistin.018.txt	16.418029999999998
19461	19461	Polymyxin	20200630_MG1655_mCherry_mcr-1_Prot15_50uM_Colistin.018.txt	6.014526
19462	19462	Polymyxin	20200630_MG1655_mCherry_mcr-1_Prot15_50uM_Colistin.018.txt	5.526862
19463	19463	Polymyxin	20200630_MG1655_mCherry_mcr-1_Prot15_50uM_Colistin.018.txt	6.664745
19464	19464	Polymyxin	20200630_MG1655_mCherry_mcr-1_Prot15_50uM_Colistin.018.txt	6.8273
19465	19465	Polymyxin	20200630_MG1655_mCherry_mcr-1_Prot15_50uM_Colistin.018.txt	7.314964999999999
19466	19466	Polymyxin	20200630_MG1655_mCherry_mcr-1_Prot15_50uM_Colistin.018.txt	11.05372
19467	19467	Polymyxin	20200630_MG1655_mCherry_mcr-1_Prot15_50uM_Colistin.018.txt	8.290294
19468	19468	Polymyxin	20200630_MG1655_mCherry_mcr-1_Prot15_50uM_Colistin.018.txt	9.265622
19469	19469	Polymyxin	20200630_MG1655_mCherry_mcr-1_Prot15_50uM_Colistin.018.txt	6.8273
19470	19470	Polymyxin	20200630_MG1655_mCherry_mcr-1_Prot15_50uM_Colistin.018.txt	8.127738
19471	19471	Polymyxin	20200630_MG1655_mCherry_mcr-1_Prot15_50uM_Colistin.018.txt	8.940513000000001
19472	19472	Polymyxin	20200630_MG1655_mCherry_mcr-1_Prot15_50uM_Colistin.018.txt	6.664745
19473	19473	Polymyxin	20200630_MG1655_mCherry_mcr-1_Prot15_50uM_Colistin.018.txt	6.989855
19474	19474	Polymyxin	20200630_MG1655_mCherry_mcr-1_Prot15_50uM_Colistin.018.txt	4.876643
19475	19475	Polymyxin	20200630_MG1655_mCherry_mcr-1_Prot15_50uM_Colistin.018.txt	7.477519999999999
19476	19476	Polymyxin	20200630_MG1655_mCherry_mcr-1_Prot15_50uM_Colistin.018.txt	5.689417
19477	19477	Polymyxin	20200630_MG1655_mCherry_mcr-1_Prot15_50uM_Colistin.018.txt	5.526862
19478	19478	Polymyxin	20200630_MG1655_mCherry_mcr-1_Prot15_50uM_Colistin.018.txt	6.3396360000000005
19479	19479	Polymyxin	20200630_MG1655_mCherry_mcr-1_Prot15_50uM_Colistin.018.txt	6.014526
19480	19480	Polymyxin	20200630_MG1655_mCherry_mcr-1_Prot15_50uM_Colistin.018.txt	7.802629
19481	19481	Polymyxin	20200630_MG1655_mCherry_mcr-1_Prot15_50uM_Colistin.018.txt	7.477519999999999
19482	19482	Polymyxin	20200630_MG1655_mCherry_mcr-1_Prot15_50uM_Colistin.018.txt	8.940513000000001
19483	19483	Polymyxin	20200630_MG1655_mCherry_mcr-1_Prot15_50uM_Colistin.018.txt	7.640074
19484	19484	Polymyxin	20200630_MG1655_mCherry_mcr-1_Prot15_50uM_Colistin.018.txt	8.127738
19485	19485	Polymyxin	20200630_MG1655_mCherry_mcr-1_Prot15_50uM_Colistin.018.txt	8.777958
19486	19486	Polymyxin	20200630_MG1655_mCherry_mcr-1_Prot15_50uM_Colistin.018.txt	8.615403
19487	19487	Polymyxin	20200630_MG1655_mCherry_mcr-1_Prot15_50uM_Colistin.018.txt	6.989855
19488	19488	Polymyxin	20200630_MG1655_mCherry_mcr-1_Prot15_50uM_Colistin.018.txt	5.526862
19489	19489	Polymyxin	20200630_MG1655_mCherry_mcr-1_Prot15_50uM_Colistin.018.txt	6.177080999999999
19490	19490	Polymyxin	20200630_MG1655_mCherry_mcr-1_Prot15_50uM_Colistin.018.txt	6.014526
19491	19491	Polymyxin	20200630_MG1655_mCherry_mcr-1_Prot15_50uM_Colistin.018.txt	7.477519999999999
19492	19492	Polymyxin	20200630_MG1655_mCherry_mcr-1_Prot15_50uM_Colistin.018.txt	9.265622
19493	19493	Polymyxin	20200630_MG1655_mCherry_mcr-1_Prot15_50uM_Colistin.018.txt	7.965184
19494	19494	Polymyxin	20200630_MG1655_mCherry_mcr-1_Prot15_50uM_Colistin.018.txt	6.3396360000000005
19495	19495	Polymyxin	20200630_MG1655_mCherry_mcr-1_Prot15_50uM_Colistin.018.txt	7.477519999999999
19496	19496	Polymyxin	20200630_MG1655_mCherry_mcr-1_Prot15_50uM_Colistin.018.txt	8.615403
19497	19497	Polymyxin	20200630_MG1655_mCherry_mcr-1_Prot15_50uM_Colistin.018.txt	9.265622
19498	19498	Polymyxin	20200630_MG1655_mCherry_mcr-1_Prot15_50uM_Colistin.018.txt	8.940513000000001
19499	19499	Polymyxin	20200630_MG1655_mCherry_mcr-1_Prot15_50uM_Colistin.018.txt	8.615403
19500	19500	Polymyxin	20200630_MG1655_mCherry_mcr-1_Prot15_50uM_Colistin.018.txt	6.177080999999999
19501	19501	Polymyxin	20200630_MG1655_mCherry_mcr-1_Prot15_50uM_Colistin.018.txt	7.152410000000001
19502	19502	Polymyxin	20200630_MG1655_mCherry_mcr-1_Prot15_50uM_Colistin.018.txt	6.989855
19503	19503	Polymyxin	20200630_MG1655_mCherry_mcr-1_Prot15_50uM_Colistin.018.txt	6.989855
19504	19504	Polymyxin	20200630_MG1655_mCherry_mcr-1_Prot15_50uM_Colistin.018.txt	10.72861
19505	19505	Polymyxin	20200630_MG1655_mCherry_mcr-1_Prot15_50uM_Colistin.018.txt	9.265622
19506	19506	Polymyxin	20200630_MG1655_mCherry_mcr-1_Prot15_50uM_Colistin.018.txt	8.452848
19507	19507	Polymyxin	20200630_MG1655_mCherry_mcr-1_Prot15_50uM_Colistin.018.txt	7.640074
19508	19508	Polymyxin	20200630_MG1655_mCherry_mcr-1_Prot15_50uM_Colistin.018.txt	8.290294
19509	19509	Polymyxin	20200630_MG1655_mCherry_mcr-1_Prot15_50uM_Colistin.018.txt	6.989855
19510	19510	Polymyxin	20200630_MG1655_mCherry_mcr-1_Prot15_50uM_Colistin.018.txt	8.452848
19511	19511	Polymyxin	20200630_MG1655_mCherry_mcr-1_Prot15_50uM_Colistin.018.txt	9.428177
19512	19512	Polymyxin	20200630_MG1655_mCherry_mcr-1_Prot15_50uM_Colistin.018.txt	8.777958
19513	19513	Polymyxin	20200630_MG1655_mCherry_mcr-1_Prot15_50uM_Colistin.018.txt	8.452848
19514	19514	Polymyxin	20200630_MG1655_mCherry_mcr-1_Prot15_50uM_Colistin.018.txt	7.314964999999999
19515	19515	Polymyxin	20200630_MG1655_mCherry_mcr-1_Prot15_50uM_Colistin.018.txt	8.290294
19516	19516	Polymyxin	20200630_MG1655_mCherry_mcr-1_Prot15_50uM_Colistin.018.txt	6.502191000000001
19517	19517	Polymyxin	20200630_MG1655_mCherry_mcr-1_Prot15_50uM_Colistin.018.txt	5.851972
19518	19518	Polymyxin	20200630_MG1655_mCherry_mcr-1_Prot15_50uM_Colistin.018.txt	6.664745
19519	19519	Polymyxin	20200630_MG1655_mCherry_mcr-1_Prot15_50uM_Colistin.018.txt	6.3396360000000005
19520	19520	Polymyxin	20200630_MG1655_mCherry_mcr-1_Prot15_50uM_Colistin.018.txt	9.753286
19521	19521	Polymyxin	20200630_MG1655_mCherry_mcr-1_Prot15_50uM_Colistin.018.txt	21.29467
19522	19522	Polymyxin	20200630_MG1655_mCherry_mcr-1_Prot15_50uM_Colistin.018.txt	4.876643
19523	19523	Polymyxin	20200630_MG1655_mCherry_mcr-1_Prot15_50uM_Colistin.018.txt	11.70394
19524	19524	Polymyxin	20200630_MG1655_mCherry_mcr-1_Prot15_50uM_Colistin.018.txt	7.965184
19525	19525	Polymyxin	20200630_MG1655_mCherry_mcr-1_Prot15_50uM_Colistin.018.txt	10.56606
19526	19526	Polymyxin	20200630_MG1655_mCherry_mcr-1_Prot15_50uM_Colistin.018.txt	16.418029999999998
19527	19527	Polymyxin	20200630_MG1655_mCherry_mcr-1_Prot15_50uM_Colistin.018.txt	24.54577
19528	19528	Polymyxin	20200630_MG1655_mCherry_mcr-1_Prot15_50uM_Colistin.018.txt	7.314964999999999
19529	19529	Polymyxin	20200630_MG1655_mCherry_mcr-1_Prot15_50uM_Colistin.018.txt	5.851972
19530	19530	Polymyxin	20200630_MG1655_mCherry_mcr-1_Prot15_50uM_Colistin.018.txt	6.177080999999999
19531	19531	Polymyxin	20200630_MG1655_mCherry_mcr-1_Prot15_50uM_Colistin.018.txt	7.640074
19532	19532	Polymyxin	20200630_MG1655_mCherry_mcr-1_Prot15_50uM_Colistin.018.txt	8.940513000000001
19533	19533	Polymyxin	20200630_MG1655_mCherry_mcr-1_Prot15_50uM_Colistin.018.txt	8.777958
19534	19534	Polymyxin	20200630_MG1655_mCherry_mcr-1_Prot15_50uM_Colistin.018.txt	7.152410000000001
19535	19535	Polymyxin	20200630_MG1655_mCherry_mcr-1_Prot15_50uM_Colistin.018.txt	7.640074
19536	19536	Polymyxin	20200630_MG1655_mCherry_mcr-1_Prot15_50uM_Colistin.018.txt	7.802629
19537	19537	Polymyxin	20200630_MG1655_mCherry_mcr-1_Prot15_50uM_Colistin.018.txt	9.103067
19538	19538	Polymyxin	20200630_MG1655_mCherry_mcr-1_Prot15_50uM_Colistin.018.txt	10.56606
19539	19539	Polymyxin	20200630_MG1655_mCherry_mcr-1_Prot15_50uM_Colistin.018.txt	9.753286
19540	19540	Polymyxin	20200630_MG1655_mCherry_mcr-1_Prot15_50uM_Colistin.018.txt	7.640074
19541	19541	Polymyxin	20200630_MG1655_mCherry_mcr-1_Prot15_50uM_Colistin.018.txt	5.689417
19542	19542	Polymyxin	20200630_MG1655_mCherry_mcr-1_Prot15_50uM_Colistin.018.txt	7.477519999999999
19543	19543	Polymyxin	20200630_MG1655_mCherry_mcr-1_Prot15_50uM_Colistin.018.txt	6.3396360000000005
19544	19544	Polymyxin	20200630_MG1655_mCherry_mcr-1_Prot15_50uM_Colistin.018.txt	6.989855
19545	19545	Polymyxin	20200630_MG1655_mCherry_mcr-1_Prot15_50uM_Colistin.018.txt	8.290294
19546	19546	Polymyxin	20200630_MG1655_mCherry_mcr-1_Prot15_50uM_Colistin.018.txt	8.777958
19547	19547	Polymyxin	20200630_MG1655_mCherry_mcr-1_Prot15_50uM_Colistin.018.txt	7.152410000000001
19548	19548	Polymyxin	20200630_MG1655_mCherry_mcr-1_Prot15_50uM_Colistin.018.txt	8.777958
19549	19549	Polymyxin	20200630_MG1655_mCherry_mcr-1_Prot15_50uM_Colistin.018.txt	8.127738
19550	19550	Polymyxin	20200630_MG1655_mCherry_mcr-1_Prot15_50uM_Colistin.018.txt	6.177080999999999
19551	19551	Polymyxin	20200630_MG1655_mCherry_mcr-1_Prot15_50uM_Colistin.018.txt	6.8273
19552	19552	Polymyxin	20200630_MG1655_mCherry_mcr-1_Prot15_50uM_Colistin.018.txt	6.177080999999999
19553	19553	Polymyxin	20200630_MG1655_mCherry_mcr-1_Prot15_50uM_Colistin.018.txt	7.152410000000001
19554	19554	Polymyxin	20200630_MG1655_mCherry_mcr-1_Prot15_50uM_Colistin.018.txt	11.21628
19555	19555	Polymyxin	20200630_MG1655_mCherry_mcr-1_Prot15_50uM_Colistin.018.txt	8.615403
19556	19556	Polymyxin	20200630_MG1655_mCherry_mcr-1_Prot15_50uM_Colistin.018.txt	7.314964999999999
19557	19557	Polymyxin	20200630_MG1655_mCherry_mcr-1_Prot15_50uM_Colistin.018.txt	9.753286
19558	19558	Polymyxin	20200630_MG1655_mCherry_mcr-1_Prot15_50uM_Colistin.018.txt	8.940513000000001
19559	19559	Polymyxin	20200630_MG1655_mCherry_mcr-1_Prot15_50uM_Colistin.018.txt	8.127738
19560	19560	Polymyxin	20200630_MG1655_mCherry_mcr-1_Prot15_50uM_Colistin.018.txt	7.802629
19561	19561	Polymyxin	20200630_MG1655_mCherry_mcr-1_Prot15_50uM_Colistin.018.txt	5.851972
19562	19562	Polymyxin	20200630_MG1655_mCherry_mcr-1_Prot15_50uM_Colistin.018.txt	7.802629
19563	19563	Polymyxin	20200630_MG1655_mCherry_mcr-1_Prot15_50uM_Colistin.018.txt	6.177080999999999
19564	19564	Polymyxin	20200630_MG1655_mCherry_mcr-1_Prot15_50uM_Colistin.018.txt	8.777958
19565	19565	Polymyxin	20200630_MG1655_mCherry_mcr-1_Prot15_50uM_Colistin.018.txt	9.265622
19566	19566	Polymyxin	20200630_MG1655_mCherry_mcr-1_Prot15_50uM_Colistin.018.txt	8.127738
19567	19567	Polymyxin	20200630_MG1655_mCherry_mcr-1_Prot15_50uM_Colistin.018.txt	9.753286
19568	19568	Polymyxin	20200630_MG1655_mCherry_mcr-1_Prot15_50uM_Colistin.018.txt	9.915841
19569	19569	Polymyxin	20200630_MG1655_mCherry_mcr-1_Prot15_50uM_Colistin.018.txt	9.590732
19570	19570	Polymyxin	20200630_MG1655_mCherry_mcr-1_Prot15_50uM_Colistin.018.txt	11.54139
19571	19571	Polymyxin	20200630_MG1655_mCherry_mcr-1_Prot15_50uM_Colistin.018.txt	7.152410000000001
19572	19572	Polymyxin	20200630_MG1655_mCherry_mcr-1_Prot15_50uM_Colistin.018.txt	8.777958
19573	19573	Polymyxin	20200630_MG1655_mCherry_mcr-1_Prot15_50uM_Colistin.018.txt	10.72861
19574	19574	Polymyxin	20200630_MG1655_mCherry_mcr-1_Prot15_50uM_Colistin.018.txt	7.640074
19575	19575	Polymyxin	20200630_MG1655_mCherry_mcr-1_Prot15_50uM_Colistin.018.txt	7.314964999999999
19576	19576	Polymyxin	20200630_MG1655_mCherry_mcr-1_Prot15_50uM_Colistin.018.txt	9.590732
19577	19577	Polymyxin	20200630_MG1655_mCherry_mcr-1_Prot15_50uM_Colistin.018.txt	7.314964999999999
19578	19578	Polymyxin	20200630_MG1655_mCherry_mcr-1_Prot15_50uM_Colistin.018.txt	5.851972
19579	19579	Polymyxin	20200630_MG1655_mCherry_mcr-1_Prot15_50uM_Colistin.018.txt	6.989855
19580	19580	Polymyxin	20200630_MG1655_mCherry_mcr-1_Prot15_50uM_Colistin.018.txt	9.103067
19581	19581	Polymyxin	20200630_MG1655_mCherry_mcr-1_Prot15_50uM_Colistin.018.txt	8.452848
19582	19582	Polymyxin	20200630_MG1655_mCherry_mcr-1_Prot15_50uM_Colistin.018.txt	7.640074
19583	19583	Polymyxin	20200630_MG1655_mCherry_mcr-1_Prot15_50uM_Colistin.018.txt	6.664745
19584	19584	Polymyxin	20200630_MG1655_mCherry_mcr-1_Prot15_50uM_Colistin.018.txt	5.851972
19585	19585	Polymyxin	20200630_MG1655_mCherry_mcr-1_Prot15_50uM_Colistin.018.txt	5.526862
19586	19586	Polymyxin	20200630_MG1655_mCherry_mcr-1_Prot15_50uM_Colistin.018.txt	8.777958
19587	19587	Polymyxin	20200630_MG1655_mCherry_mcr-1_Prot15_50uM_Colistin.018.txt	15.76781
19588	19588	Polymyxin	20200630_MG1655_mCherry_mcr-1_Prot15_50uM_Colistin.018.txt	65.18446
19589	19589	Polymyxin	20200630_MG1655_mCherry_mcr-1_Prot15_50uM_Colistin.018.txt	6.3396360000000005
19590	19590	Polymyxin	20200630_MG1655_mCherry_mcr-1_Prot15_50uM_Colistin.018.txt	6.014526
19591	19591	Polymyxin	20200630_MG1655_mCherry_mcr-1_Prot15_50uM_Colistin.018.txt	5.039198000000001
19592	19592	Polymyxin	20200630_MG1655_mCherry_mcr-1_Prot15_50uM_Colistin.018.txt	9.753286
19593	19593	Polymyxin	20200630_MG1655_mCherry_mcr-1_Prot15_50uM_Colistin.018.txt	8.777958
19594	19594	Polymyxin	20200630_MG1655_mCherry_mcr-1_Prot15_50uM_Colistin.018.txt	16.9057
19595	19595	Polymyxin	20200630_MG1655_mCherry_mcr-1_Prot15_50uM_Colistin.018.txt	14.79248
19596	19596	Polymyxin	20200630_MG1655_mCherry_mcr-1_Prot15_50uM_Colistin.018.txt	10.0784
19597	19597	Polymyxin	20200630_MG1655_mCherry_mcr-1_Prot15_50uM_Colistin.018.txt	10.40351
19598	19598	Polymyxin	20200630_MG1655_mCherry_mcr-1_Prot15_50uM_Colistin.018.txt	15.60526
19599	19599	Polymyxin	20200630_MG1655_mCherry_mcr-1_Prot15_50uM_Colistin.018.txt	8.940513000000001
19600	19600	Polymyxin	20200630_MG1655_mCherry_mcr-1_Prot15_50uM_Colistin.018.txt	11.05372
19601	19601	Polymyxin	20200630_MG1655_mCherry_mcr-1_Prot15_50uM_Colistin.018.txt	14.95504
19602	19602	Polymyxin	20200630_MG1655_mCherry_mcr-1_Prot15_50uM_Colistin.018.txt	8.615403
19603	19603	Polymyxin	20200630_MG1655_mCherry_mcr-1_Prot15_50uM_Colistin.018.txt	9.103067
19604	19604	Polymyxin	20200630_MG1655_mCherry_mcr-1_Prot15_50uM_Colistin.018.txt	13.81716
19605	19605	Polymyxin	20200630_MG1655_mCherry_mcr-1_Prot15_50uM_Colistin.018.txt	19.99424
19606	19606	Polymyxin	20200630_MG1655_mCherry_mcr-1_Prot15_50uM_Colistin.018.txt	6.989855
19607	19607	Polymyxin	20200630_MG1655_mCherry_mcr-1_Prot15_50uM_Colistin.018.txt	6.664745
19608	19608	Polymyxin	20200630_MG1655_mCherry_mcr-1_Prot15_50uM_Colistin.018.txt	7.477519999999999
19609	19609	Polymyxin	20200630_MG1655_mCherry_mcr-1_Prot15_50uM_Colistin.018.txt	6.502191000000001
19610	19610	Polymyxin	20200630_MG1655_mCherry_mcr-1_Prot15_50uM_Colistin.018.txt	5.364307
19611	19611	Polymyxin	20200630_MG1655_mCherry_mcr-1_Prot15_50uM_Colistin.018.txt	4.876643
19612	19612	Polymyxin	20200630_MG1655_mCherry_mcr-1_Prot15_50uM_Colistin.018.txt	6.014526
19613	19613	Polymyxin	20200630_MG1655_mCherry_mcr-1_Prot15_50uM_Colistin.018.txt	6.664745
19614	19614	Polymyxin	20200630_MG1655_mCherry_mcr-1_Prot15_50uM_Colistin.018.txt	6.664745
19615	19615	Polymyxin	20200630_MG1655_mCherry_mcr-1_Prot15_50uM_Colistin.018.txt	7.314964999999999
19616	19616	Polymyxin	20200630_MG1655_mCherry_mcr-1_Prot15_50uM_Colistin.018.txt	10.56606
19617	19617	Polymyxin	20200630_MG1655_mCherry_mcr-1_Prot15_50uM_Colistin.018.txt	8.940513000000001
19618	19618	Polymyxin	20200630_MG1655_mCherry_mcr-1_Prot15_50uM_Colistin.018.txt	6.3396360000000005
19619	19619	Polymyxin	20200630_MG1655_mCherry_mcr-1_Prot15_50uM_Colistin.018.txt	6.989855
19620	19620	Polymyxin	20200630_MG1655_mCherry_mcr-1_Prot15_50uM_Colistin.018.txt	7.314964999999999
19621	19621	Polymyxin	20200630_MG1655_mCherry_mcr-1_Prot15_50uM_Colistin.018.txt	6.502191000000001
19622	19622	Polymyxin	20200630_MG1655_mCherry_mcr-1_Prot15_50uM_Colistin.018.txt	8.452848
19623	19623	Polymyxin	20200630_MG1655_mCherry_mcr-1_Prot15_50uM_Colistin.018.txt	8.615403
19624	19624	Polymyxin	20200630_MG1655_mCherry_mcr-1_Prot15_50uM_Colistin.018.txt	8.615403
19625	19625	Polymyxin	20200630_MG1655_mCherry_mcr-1_Prot15_50uM_Colistin.018.txt	6.664745
19626	19626	Polymyxin	20200630_MG1655_mCherry_mcr-1_Prot15_50uM_Colistin.018.txt	5.689417
19627	19627	Polymyxin	20200630_MG1655_mCherry_mcr-1_Prot15_50uM_Colistin.018.txt	6.8273
19628	19628	Polymyxin	20200630_MG1655_mCherry_mcr-1_Prot15_50uM_Colistin.018.txt	7.314964999999999
19629	19629	Polymyxin	20200630_MG1655_mCherry_mcr-1_Prot15_50uM_Colistin.018.txt	6.502191000000001
19630	19630	Polymyxin	20200630_MG1655_mCherry_mcr-1_Prot15_50uM_Colistin.018.txt	6.3396360000000005
19631	19631	Polymyxin	20200630_MG1655_mCherry_mcr-1_Prot15_50uM_Colistin.018.txt	7.152410000000001
19632	19632	Polymyxin	20200630_MG1655_mCherry_mcr-1_Prot15_50uM_Colistin.018.txt	6.014526
19633	19633	Polymyxin	20200630_MG1655_mCherry_mcr-1_Prot15_50uM_Colistin.018.txt	7.152410000000001
19634	19634	Polymyxin	20200630_MG1655_mCherry_mcr-1_Prot15_50uM_Colistin.018.txt	6.177080999999999
19635	19635	Polymyxin	20200630_MG1655_mCherry_mcr-1_Prot15_50uM_Colistin.018.txt	5.851972
19636	19636	Polymyxin	20200630_MG1655_mCherry_mcr-1_Prot15_50uM_Colistin.018.txt	6.177080999999999
19637	19637	Polymyxin	20200630_MG1655_mCherry_mcr-1_Prot15_50uM_Colistin.018.txt	8.127738
19638	19638	Polymyxin	20200630_MG1655_mCherry_mcr-1_Prot15_50uM_Colistin.018.txt	6.664745
19639	19639	Polymyxin	20200630_MG1655_mCherry_mcr-1_Prot15_50uM_Colistin.018.txt	6.3396360000000005
19640	19640	Polymyxin	20200630_MG1655_mCherry_mcr-1_Prot15_50uM_Colistin.018.txt	5.364307
19641	19641	Polymyxin	20200630_MG1655_mCherry_mcr-1_Prot15_50uM_Colistin.018.txt	4.714087999999999
19642	19642	Polymyxin	20200630_MG1655_mCherry_mcr-1_Prot15_50uM_Colistin.018.txt	6.502191000000001
19643	19643	Polymyxin	20200630_MG1655_mCherry_mcr-1_Prot15_50uM_Colistin.018.txt	6.664745
19644	19644	Polymyxin	20200630_MG1655_mCherry_mcr-1_Prot15_50uM_Colistin.018.txt	6.8273
19645	19645	Polymyxin	20200630_MG1655_mCherry_mcr-1_Prot15_50uM_Colistin.018.txt	7.314964999999999
19646	19646	Polymyxin	20200630_MG1655_mCherry_mcr-1_Prot15_50uM_Colistin.018.txt	6.177080999999999
19647	19647	Polymyxin	20200630_MG1655_mCherry_mcr-1_Prot15_50uM_Colistin.018.txt	6.502191000000001
19648	19648	Polymyxin	20200630_MG1655_mCherry_mcr-1_Prot15_50uM_Colistin.018.txt	6.177080999999999
19649	19649	Polymyxin	20200630_MG1655_mCherry_mcr-1_Prot15_50uM_Colistin.018.txt	10.89117
19650	19650	Polymyxin	20200630_MG1655_mCherry_mcr-1_Prot15_50uM_Colistin.018.txt	8.452848
19651	19651	Polymyxin	20200630_MG1655_mCherry_mcr-1_Prot15_50uM_Colistin.018.txt	9.265622
19652	19652	Polymyxin	20200630_MG1655_mCherry_mcr-1_Prot15_50uM_Colistin.018.txt	8.127738
19653	19653	Polymyxin	20200630_MG1655_mCherry_mcr-1_Prot15_50uM_Colistin.018.txt	8.127738
19654	19654	Polymyxin	20200630_MG1655_mCherry_mcr-1_Prot15_50uM_Colistin.018.txt	8.777958
19655	19655	Polymyxin	20200630_MG1655_mCherry_mcr-1_Prot15_50uM_Colistin.018.txt	9.753286
19656	19656	Polymyxin	20200630_MG1655_mCherry_mcr-1_Prot15_50uM_Colistin.018.txt	8.940513000000001
19657	19657	Polymyxin	20200630_MG1655_mCherry_mcr-1_Prot15_50uM_Colistin.018.txt	9.265622
19658	19658	Polymyxin	20200630_MG1655_mCherry_mcr-1_Prot15_50uM_Colistin.018.txt	9.590732
19659	19659	Polymyxin	20200630_MG1655_mCherry_mcr-1_Prot15_50uM_Colistin.018.txt	6.989855
19660	19660	Polymyxin	20200630_MG1655_mCherry_mcr-1_Prot15_50uM_Colistin.018.txt	5.526862
19661	19661	Polymyxin	20200630_MG1655_mCherry_mcr-1_Prot15_50uM_Colistin.018.txt	5.526862
19662	19662	Polymyxin	20200630_MG1655_mCherry_mcr-1_Prot15_50uM_Colistin.018.txt	3.41365
19663	19663	Polymyxin	20200630_MG1655_mCherry_mcr-1_Prot15_50uM_Colistin.018.txt	3.088541
19664	19664	Polymyxin	20200630_MG1655_mCherry_mcr-1_Prot15_50uM_Colistin.018.txt	3.088541
19665	19665	Polymyxin	20200630_MG1655_mCherry_mcr-1_Prot15_50uM_Colistin.018.txt	12.35416
19666	19666	Polymyxin	20200630_MG1655_mCherry_mcr-1_Prot15_50uM_Colistin.018.txt	28.77219
19667	19667	Polymyxin	20200630_MG1655_mCherry_mcr-1_Prot15_50uM_Colistin.018.txt	7.965184
19668	19668	Polymyxin	20200630_MG1655_mCherry_mcr-1_Prot15_50uM_Colistin.018.txt	7.152410000000001
19669	19669	Polymyxin	20200630_MG1655_mCherry_mcr-1_Prot15_50uM_Colistin.018.txt	4.551533999999999
19670	19670	Polymyxin	20200630_MG1655_mCherry_mcr-1_Prot15_50uM_Colistin.018.txt	6.177080999999999
19671	19671	Polymyxin	20200630_MG1655_mCherry_mcr-1_Prot15_50uM_Colistin.018.txt	5.851972
19672	19672	Polymyxin	20200630_MG1655_mCherry_mcr-1_Prot15_50uM_Colistin.018.txt	6.3396360000000005
19673	19673	Polymyxin	20200630_MG1655_mCherry_mcr-1_Prot15_50uM_Colistin.018.txt	5.689417
19674	19674	Polymyxin	20200630_MG1655_mCherry_mcr-1_Prot15_50uM_Colistin.018.txt	6.502191000000001
19675	19675	Polymyxin	20200630_MG1655_mCherry_mcr-1_Prot15_50uM_Colistin.018.txt	7.314964999999999
19676	19676	Polymyxin	20200630_MG1655_mCherry_mcr-1_Prot15_50uM_Colistin.018.txt	11.8665
19677	19677	Polymyxin	20200630_MG1655_mCherry_mcr-1_Prot15_50uM_Colistin.018.txt	8.127738
19678	19678	Polymyxin	20200630_MG1655_mCherry_mcr-1_Prot15_50uM_Colistin.018.txt	11.37883
19679	19679	Polymyxin	20200630_MG1655_mCherry_mcr-1_Prot15_50uM_Colistin.018.txt	29.58497
19680	19680	Polymyxin	20200630_MG1655_mCherry_mcr-1_Prot15_50uM_Colistin.018.txt	20.64445
19681	19681	Polymyxin	20200630_MG1655_mCherry_mcr-1_Prot15_50uM_Colistin.018.txt	14.46737
19682	19682	Polymyxin	20200630_MG1655_mCherry_mcr-1_Prot15_50uM_Colistin.018.txt	14.142270000000002
19683	19683	Polymyxin	20200630_MG1655_mCherry_mcr-1_Prot15_50uM_Colistin.018.txt	12.02905
19684	19684	Polymyxin	20200630_MG1655_mCherry_mcr-1_Prot15_50uM_Colistin.018.txt	16.58059
19685	19685	Polymyxin	20200630_MG1655_mCherry_mcr-1_Prot15_50uM_Colistin.018.txt	9.590732
19686	19686	Polymyxin	20200630_MG1655_mCherry_mcr-1_Prot15_50uM_Colistin.018.txt	17.71847
19687	19687	Polymyxin	20200630_MG1655_mCherry_mcr-1_Prot15_50uM_Colistin.018.txt	15.60526
19688	19688	Polymyxin	20200630_MG1655_mCherry_mcr-1_Prot15_50uM_Colistin.018.txt	10.56606
19689	19689	Polymyxin	20200630_MG1655_mCherry_mcr-1_Prot15_50uM_Colistin.018.txt	6.014526
19690	19690	Polymyxin	20200630_MG1655_mCherry_mcr-1_Prot15_50uM_Colistin.018.txt	6.989855
19691	19691	Polymyxin	20200630_MG1655_mCherry_mcr-1_Prot15_50uM_Colistin.018.txt	9.428177
19692	19692	Polymyxin	20200630_MG1655_mCherry_mcr-1_Prot15_50uM_Colistin.018.txt	8.615403
19693	19693	Polymyxin	20200630_MG1655_mCherry_mcr-1_Prot15_50uM_Colistin.018.txt	8.615403
19694	19694	Polymyxin	20200630_MG1655_mCherry_mcr-1_Prot15_50uM_Colistin.018.txt	7.640074
19695	19695	Polymyxin	20200630_MG1655_mCherry_mcr-1_Prot15_50uM_Colistin.018.txt	5.201753
19696	19696	Polymyxin	20200630_MG1655_mCherry_mcr-1_Prot15_50uM_Colistin.018.txt	4.876643
19697	19697	Polymyxin	20200630_MG1655_mCherry_mcr-1_Prot15_50uM_Colistin.018.txt	5.851972
19698	19698	Polymyxin	20200630_MG1655_mCherry_mcr-1_Prot15_50uM_Colistin.018.txt	9.265622
19699	19699	Polymyxin	20200630_MG1655_mCherry_mcr-1_Prot15_50uM_Colistin.018.txt	6.664745
19700	19700	Polymyxin	20200630_MG1655_mCherry_mcr-1_Prot15_50uM_Colistin.018.txt	6.014526
19701	19701	Polymyxin	20200630_MG1655_mCherry_mcr-1_Prot15_50uM_Colistin.018.txt	6.8273
19702	19702	Polymyxin	20200630_MG1655_mCherry_mcr-1_Prot15_50uM_Colistin.018.txt	6.177080999999999
19703	19703	Polymyxin	20200630_MG1655_mCherry_mcr-1_Prot15_50uM_Colistin.018.txt	8.452848
19704	19704	Polymyxin	20200630_MG1655_mCherry_mcr-1_Prot15_50uM_Colistin.018.txt	6.502191000000001
19705	19705	Polymyxin	20200630_MG1655_mCherry_mcr-1_Prot15_50uM_Colistin.018.txt	5.689417
19706	19706	Polymyxin	20200630_MG1655_mCherry_mcr-1_Prot15_50uM_Colistin.018.txt	6.502191000000001
19707	19707	Polymyxin	20200630_MG1655_mCherry_mcr-1_Prot15_50uM_Colistin.018.txt	8.452848
19708	19708	Polymyxin	20200630_MG1655_mCherry_mcr-1_Prot15_50uM_Colistin.018.txt	8.940513000000001
19709	19709	Polymyxin	20200630_MG1655_mCherry_mcr-1_Prot15_50uM_Colistin.018.txt	6.989855
19710	19710	Polymyxin	20200630_MG1655_mCherry_mcr-1_Prot15_50uM_Colistin.018.txt	7.477519999999999
19711	19711	Polymyxin	20200630_MG1655_mCherry_mcr-1_Prot15_50uM_Colistin.018.txt	7.314964999999999
19712	19712	Polymyxin	20200630_MG1655_mCherry_mcr-1_Prot15_50uM_Colistin.018.txt	9.428177
19713	19713	Polymyxin	20200630_MG1655_mCherry_mcr-1_Prot15_50uM_Colistin.018.txt	9.915841
19714	19714	Polymyxin	20200630_MG1655_mCherry_mcr-1_Prot15_50uM_Colistin.018.txt	8.452848
19715	19715	Polymyxin	20200630_MG1655_mCherry_mcr-1_Prot15_50uM_Colistin.018.txt	9.428177
19716	19716	Polymyxin	20200630_MG1655_mCherry_mcr-1_Prot15_50uM_Colistin.018.txt	10.24095
19717	19717	Polymyxin	20200630_MG1655_mCherry_mcr-1_Prot15_50uM_Colistin.018.txt	8.940513000000001
19718	19718	Polymyxin	20200630_MG1655_mCherry_mcr-1_Prot15_50uM_Colistin.018.txt	11.05372
19719	19719	Polymyxin	20200630_MG1655_mCherry_mcr-1_Prot15_50uM_Colistin.018.txt	8.777958
19720	19720	Polymyxin	20200630_MG1655_mCherry_mcr-1_Prot15_50uM_Colistin.018.txt	7.965184
19721	19721	Polymyxin	20200630_MG1655_mCherry_mcr-1_Prot15_50uM_Colistin.018.txt	8.290294
19722	19722	Polymyxin	20200630_MG1655_mCherry_mcr-1_Prot15_50uM_Colistin.018.txt	7.965184
19723	19723	Polymyxin	20200630_MG1655_mCherry_mcr-1_Prot15_50uM_Colistin.018.txt	6.177080999999999
19724	19724	Polymyxin	20200630_MG1655_mCherry_mcr-1_Prot15_50uM_Colistin.018.txt	6.177080999999999
19725	19725	Polymyxin	20200630_MG1655_mCherry_mcr-1_Prot15_50uM_Colistin.018.txt	6.502191000000001
19726	19726	Polymyxin	20200630_MG1655_mCherry_mcr-1_Prot15_50uM_Colistin.018.txt	6.502191000000001
19727	19727	Polymyxin	20200630_MG1655_mCherry_mcr-1_Prot15_50uM_Colistin.018.txt	6.989855
19728	19728	Polymyxin	20200630_MG1655_mCherry_mcr-1_Prot15_50uM_Colistin.018.txt	8.940513000000001
19729	19729	Polymyxin	20200630_MG1655_mCherry_mcr-1_Prot15_50uM_Colistin.018.txt	8.615403
19730	19730	Polymyxin	20200630_MG1655_mCherry_mcr-1_Prot15_50uM_Colistin.018.txt	7.965184
19731	19731	Polymyxin	20200630_MG1655_mCherry_mcr-1_Prot15_50uM_Colistin.018.txt	8.777958
19732	19732	Polymyxin	20200630_MG1655_mCherry_mcr-1_Prot15_50uM_Colistin.018.txt	5.364307
19733	19733	Polymyxin	20200630_MG1655_mCherry_mcr-1_Prot15_50uM_Colistin.018.txt	6.3396360000000005
19734	19734	Polymyxin	20200630_MG1655_mCherry_mcr-1_Prot15_50uM_Colistin.018.txt	6.664745
19735	19735	Polymyxin	20200630_MG1655_mCherry_mcr-1_Prot15_50uM_Colistin.018.txt	7.477519999999999
19736	19736	Polymyxin	20200630_MG1655_mCherry_mcr-1_Prot15_50uM_Colistin.018.txt	5.689417
19737	19737	Polymyxin	20200630_MG1655_mCherry_mcr-1_Prot15_50uM_Colistin.018.txt	5.851972
19738	19738	Polymyxin	20200630_MG1655_mCherry_mcr-1_Prot15_50uM_Colistin.018.txt	5.689417
19739	19739	Polymyxin	20200630_MG1655_mCherry_mcr-1_Prot15_50uM_Colistin.018.txt	5.851972
19740	19740	Polymyxin	20200630_MG1655_mCherry_mcr-1_Prot15_50uM_Colistin.018.txt	4.876643
19741	19741	Polymyxin	20200630_MG1655_mCherry_mcr-1_Prot15_50uM_Colistin.018.txt	5.689417
19742	19742	Polymyxin	20200630_MG1655_mCherry_mcr-1_Prot15_50uM_Colistin.018.txt	5.851972
19743	19743	Polymyxin	20200630_MG1655_mCherry_mcr-1_Prot15_50uM_Colistin.018.txt	6.014526
19744	19744	Polymyxin	20200630_MG1655_mCherry_mcr-1_Prot15_50uM_Colistin.018.txt	6.502191000000001
19745	19745	Polymyxin	20200630_MG1655_mCherry_mcr-1_Prot15_50uM_Colistin.018.txt	8.290294
19746	19746	Polymyxin	20200630_MG1655_mCherry_mcr-1_Prot15_50uM_Colistin.018.txt	6.502191000000001
19747	19747	Polymyxin	20200630_MG1655_mCherry_mcr-1_Prot15_50uM_Colistin.018.txt	6.177080999999999
19748	19748	Polymyxin	20200630_MG1655_mCherry_mcr-1_Prot15_50uM_Colistin.018.txt	4.226424
19749	19749	Polymyxin	20200630_MG1655_mCherry_mcr-1_Prot15_50uM_Colistin.018.txt	3.2510950000000003
19750	19750	Polymyxin	20200630_MG1655_mCherry_mcr-1_Prot15_50uM_Colistin.018.txt	6.177080999999999
19751	19751	Polymyxin	20200630_MG1655_mCherry_mcr-1_Prot15_50uM_Colistin.018.txt	9.590732
19752	19752	Polymyxin	20200630_MG1655_mCherry_mcr-1_Prot15_50uM_Colistin.018.txt	5.526862
19753	19753	Polymyxin	20200630_MG1655_mCherry_mcr-1_Prot15_50uM_Colistin.018.txt	5.689417
19754	19754	Polymyxin	20200630_MG1655_mCherry_mcr-1_Prot15_50uM_Colistin.018.txt	5.364307
19755	19755	Polymyxin	20200630_MG1655_mCherry_mcr-1_Prot15_50uM_Colistin.018.txt	5.851972
19756	19756	Polymyxin	20200630_MG1655_mCherry_mcr-1_Prot15_50uM_Colistin.018.txt	4.714087999999999
19757	19757	Polymyxin	20200630_MG1655_mCherry_mcr-1_Prot15_50uM_Colistin.018.txt	5.526862
19758	19758	Polymyxin	20200630_MG1655_mCherry_mcr-1_Prot15_50uM_Colistin.018.txt	6.014526
19759	19759	Polymyxin	20200630_MG1655_mCherry_mcr-1_Prot15_50uM_Colistin.018.txt	4.714087999999999
19760	19760	Polymyxin	20200630_MG1655_mCherry_mcr-1_Prot15_50uM_Colistin.018.txt	3.901314
19761	19761	Polymyxin	20200630_MG1655_mCherry_mcr-1_Prot15_50uM_Colistin.018.txt	6.3396360000000005
19762	19762	Polymyxin	20200630_MG1655_mCherry_mcr-1_Prot15_50uM_Colistin.018.txt	9.590732
19763	19763	Polymyxin	20200630_MG1655_mCherry_mcr-1_Prot15_50uM_Colistin.018.txt	10.56606
19764	19764	Polymyxin	20200630_MG1655_mCherry_mcr-1_Prot15_50uM_Colistin.018.txt	10.0784
19765	19765	Polymyxin	20200630_MG1655_mCherry_mcr-1_Prot15_50uM_Colistin.018.txt	14.79248
19766	19766	Polymyxin	20200630_MG1655_mCherry_mcr-1_Prot15_50uM_Colistin.018.txt	8.452848
19767	19767	Polymyxin	20200630_MG1655_mCherry_mcr-1_Prot15_50uM_Colistin.018.txt	18.36869
19768	19768	Polymyxin	20200630_MG1655_mCherry_mcr-1_Prot15_50uM_Colistin.018.txt	13.32949
19769	19769	Polymyxin	20200630_MG1655_mCherry_mcr-1_Prot15_50uM_Colistin.018.txt	13.00438
19770	19770	Polymyxin	20200630_MG1655_mCherry_mcr-1_Prot15_50uM_Colistin.018.txt	9.590732
19771	19771	Polymyxin	20200630_MG1655_mCherry_mcr-1_Prot15_50uM_Colistin.018.txt	13.00438
19772	19772	Polymyxin	20200630_MG1655_mCherry_mcr-1_Prot15_50uM_Colistin.018.txt	13.16694
19773	19773	Polymyxin	20200630_MG1655_mCherry_mcr-1_Prot15_50uM_Colistin.018.txt	19.34402
19774	19774	Polymyxin	20200630_MG1655_mCherry_mcr-1_Prot15_50uM_Colistin.018.txt	12.67927
19775	19775	Polymyxin	20200630_MG1655_mCherry_mcr-1_Prot15_50uM_Colistin.018.txt	10.0784
19776	19776	Polymyxin	20200630_MG1655_mCherry_mcr-1_Prot15_50uM_Colistin.018.txt	7.965184
19777	19777	Polymyxin	20200630_MG1655_mCherry_mcr-1_Prot15_50uM_Colistin.018.txt	9.103067
19778	19778	Polymyxin	20200630_MG1655_mCherry_mcr-1_Prot15_50uM_Colistin.018.txt	8.940513000000001
19779	19779	Polymyxin	20200630_MG1655_mCherry_mcr-1_Prot15_50uM_Colistin.018.txt	6.014526
19780	19780	Polymyxin	20200630_MG1655_mCherry_mcr-1_Prot15_50uM_Colistin.018.txt	6.664745
19781	19781	Polymyxin	20200630_MG1655_mCherry_mcr-1_Prot15_50uM_Colistin.018.txt	7.152410000000001
19782	19782	Polymyxin	20200630_MG1655_mCherry_mcr-1_Prot15_50uM_Colistin.018.txt	4.551533999999999
19783	19783	Polymyxin	20200630_MG1655_mCherry_mcr-1_Prot15_50uM_Colistin.018.txt	10.0784
19784	19784	Polymyxin	20200630_MG1655_mCherry_mcr-1_Prot15_50uM_Colistin.018.txt	10.24095
19785	19785	Polymyxin	20200630_MG1655_mCherry_mcr-1_Prot15_50uM_Colistin.018.txt	48.76643
19786	19786	Polymyxin	20200630_MG1655_mCherry_mcr-1_Prot15_50uM_Colistin.018.txt	6.8273
19787	19787	Polymyxin	20200630_MG1655_mCherry_mcr-1_Prot15_50uM_Colistin.018.txt	8.127738
19788	19788	Polymyxin	20200630_MG1655_mCherry_mcr-1_Prot15_50uM_Colistin.018.txt	6.3396360000000005
19789	19789	Polymyxin	20200630_MG1655_mCherry_mcr-1_Prot15_50uM_Colistin.018.txt	4.876643
19790	19790	Polymyxin	20200630_MG1655_mCherry_mcr-1_Prot15_50uM_Colistin.018.txt	6.664745
19791	19791	Polymyxin	20200630_MG1655_mCherry_mcr-1_Prot15_50uM_Colistin.018.txt	6.502191000000001
19792	19792	Polymyxin	20200630_MG1655_mCherry_mcr-1_Prot15_50uM_Colistin.018.txt	6.502191000000001
19793	19793	Polymyxin	20200630_MG1655_mCherry_mcr-1_Prot15_50uM_Colistin.018.txt	5.851972
19794	19794	Polymyxin	20200630_MG1655_mCherry_mcr-1_Prot15_50uM_Colistin.018.txt	6.177080999999999
19795	19795	Polymyxin	20200630_MG1655_mCherry_mcr-1_Prot15_50uM_Colistin.018.txt	7.965184
19796	19796	Polymyxin	20200630_MG1655_mCherry_mcr-1_Prot15_50uM_Colistin.018.txt	6.8273
19797	19797	Polymyxin	20200630_MG1655_mCherry_mcr-1_Prot15_50uM_Colistin.018.txt	7.640074
19798	19798	Polymyxin	20200630_MG1655_mCherry_mcr-1_Prot15_50uM_Colistin.018.txt	6.989855
19799	19799	Polymyxin	20200630_MG1655_mCherry_mcr-1_Prot15_50uM_Colistin.018.txt	7.802629
19800	19800	Polymyxin	20200630_MG1655_mCherry_mcr-1_Prot15_50uM_Colistin.018.txt	10.24095
19801	19801	Polymyxin	20200630_MG1655_mCherry_mcr-1_Prot15_50uM_Colistin.018.txt	8.777958
19802	19802	Polymyxin	20200630_MG1655_mCherry_mcr-1_Prot15_50uM_Colistin.018.txt	8.615403
19803	19803	Polymyxin	20200630_MG1655_mCherry_mcr-1_Prot15_50uM_Colistin.018.txt	8.290294
19804	19804	Polymyxin	20200630_MG1655_mCherry_mcr-1_Prot15_50uM_Colistin.018.txt	9.428177
19805	19805	Polymyxin	20200630_MG1655_mCherry_mcr-1_Prot15_50uM_Colistin.018.txt	6.177080999999999
19806	19806	Polymyxin	20200630_MG1655_mCherry_mcr-1_Prot15_50uM_Colistin.018.txt	6.8273
19807	19807	Polymyxin	20200630_MG1655_mCherry_mcr-1_Prot15_50uM_Colistin.018.txt	7.802629
19808	19808	Polymyxin	20200630_MG1655_mCherry_mcr-1_Prot15_50uM_Colistin.018.txt	8.615403
19809	19809	Polymyxin	20200630_MG1655_mCherry_mcr-1_Prot15_50uM_Colistin.018.txt	8.290294
19810	19810	Polymyxin	20200630_MG1655_mCherry_mcr-1_Prot15_50uM_Colistin.018.txt	8.615403
19811	19811	Polymyxin	20200630_MG1655_mCherry_mcr-1_Prot15_50uM_Colistin.018.txt	8.127738
19812	19812	Polymyxin	20200630_MG1655_mCherry_mcr-1_Prot15_50uM_Colistin.018.txt	5.039198000000001
19813	19813	Polymyxin	20200630_MG1655_mCherry_mcr-1_Prot15_50uM_Colistin.018.txt	7.965184
19814	19814	Polymyxin	20200630_MG1655_mCherry_mcr-1_Prot15_50uM_Colistin.018.txt	8.127738
19815	19815	Polymyxin	20200630_MG1655_mCherry_mcr-1_Prot15_50uM_Colistin.018.txt	6.989855
19816	19816	Polymyxin	20200630_MG1655_mCherry_mcr-1_Prot15_50uM_Colistin.018.txt	6.8273
19817	19817	Polymyxin	20200630_MG1655_mCherry_mcr-1_Prot15_50uM_Colistin.018.txt	7.802629
19818	19818	Polymyxin	20200630_MG1655_mCherry_mcr-1_Prot15_50uM_Colistin.018.txt	5.851972
19819	19819	Polymyxin	20200630_MG1655_mCherry_mcr-1_Prot15_50uM_Colistin.018.txt	5.689417
19820	19820	Polymyxin	20200630_MG1655_mCherry_mcr-1_Prot15_50uM_Colistin.018.txt	5.689417
19821	19821	Polymyxin	20200630_MG1655_mCherry_mcr-1_Prot15_50uM_Colistin.018.txt	6.8273
19822	19822	Polymyxin	20200630_MG1655_mCherry_mcr-1_Prot15_50uM_Colistin.018.txt	5.689417
19823	19823	Polymyxin	20200630_MG1655_mCherry_mcr-1_Prot15_50uM_Colistin.018.txt	6.989855
19824	19824	Polymyxin	20200630_MG1655_mCherry_mcr-1_Prot15_50uM_Colistin.018.txt	6.3396360000000005
19825	19825	Polymyxin	20200630_MG1655_mCherry_mcr-1_Prot15_50uM_Colistin.018.txt	7.965184
19826	19826	Polymyxin	20200630_MG1655_mCherry_mcr-1_Prot15_50uM_Colistin.018.txt	7.477519999999999
19827	19827	Polymyxin	20200630_MG1655_mCherry_mcr-1_Prot15_50uM_Colistin.018.txt	6.502191000000001
19828	19828	Polymyxin	20200630_MG1655_mCherry_mcr-1_Prot15_50uM_Colistin.018.txt	5.851972
19829	19829	Polymyxin	20200630_MG1655_mCherry_mcr-1_Prot15_50uM_Colistin.018.txt	4.876643
19830	19830	Polymyxin	20200630_MG1655_mCherry_mcr-1_Prot15_50uM_Colistin.018.txt	7.152410000000001
19831	19831	Polymyxin	20200630_MG1655_mCherry_mcr-1_Prot15_50uM_Colistin.018.txt	10.40351
19832	19832	Polymyxin	20200630_MG1655_mCherry_mcr-1_Prot15_50uM_Colistin.018.txt	8.127738
19833	19833	Polymyxin	20200630_MG1655_mCherry_mcr-1_Prot15_50uM_Colistin.018.txt	6.502191000000001
19834	19834	Polymyxin	20200630_MG1655_mCherry_mcr-1_Prot15_50uM_Colistin.018.txt	8.452848
19835	19835	Polymyxin	20200630_MG1655_mCherry_mcr-1_Prot15_50uM_Colistin.018.txt	7.477519999999999
19836	19836	Polymyxin	20200630_MG1655_mCherry_mcr-1_Prot15_50uM_Colistin.018.txt	6.664745
19837	19837	Polymyxin	20200630_MG1655_mCherry_mcr-1_Prot15_50uM_Colistin.018.txt	8.452848
19838	19838	Polymyxin	20200630_MG1655_mCherry_mcr-1_Prot15_50uM_Colistin.018.txt	6.664745
19839	19839	Polymyxin	20200630_MG1655_mCherry_mcr-1_Prot15_50uM_Colistin.018.txt	5.689417
19840	19840	Polymyxin	20200630_MG1655_mCherry_mcr-1_Prot15_50uM_Colistin.018.txt	4.551533999999999
19841	19841	Polymyxin	20200630_MG1655_mCherry_mcr-1_Prot15_50uM_Colistin.018.txt	3.901314
19842	19842	Polymyxin	20200630_MG1655_mCherry_mcr-1_Prot15_50uM_Colistin.018.txt	2.763431
19843	19843	Polymyxin	20200630_MG1655_mCherry_mcr-1_Prot15_50uM_Colistin.018.txt	2.925986
19844	19844	Polymyxin	20200630_MG1655_mCherry_mcr-1_Prot15_50uM_Colistin.018.txt	14.142270000000002
19845	19845	Polymyxin	20200630_MG1655_mCherry_mcr-1_Prot15_50uM_Colistin.018.txt	47.7911
19846	19846	Polymyxin	20200630_MG1655_mCherry_mcr-1_Prot15_50uM_Colistin.018.txt	28.28453
19847	19847	Polymyxin	20200630_MG1655_mCherry_mcr-1_Prot15_50uM_Colistin.018.txt	19.50657
19848	19848	Polymyxin	20200630_MG1655_mCherry_mcr-1_Prot15_50uM_Colistin.018.txt	8.777958
19849	19849	Polymyxin	20200630_MG1655_mCherry_mcr-1_Prot15_50uM_Colistin.018.txt	7.314964999999999
19850	19850	Polymyxin	20200630_MG1655_mCherry_mcr-1_Prot15_50uM_Colistin.018.txt	8.127738
19851	19851	Polymyxin	20200630_MG1655_mCherry_mcr-1_Prot15_50uM_Colistin.018.txt	7.477519999999999
19852	19852	Polymyxin	20200630_MG1655_mCherry_mcr-1_Prot15_50uM_Colistin.018.txt	13.81716
19853	19853	Polymyxin	20200630_MG1655_mCherry_mcr-1_Prot15_50uM_Colistin.018.txt	9.915841
19854	19854	Polymyxin	20200630_MG1655_mCherry_mcr-1_Prot15_50uM_Colistin.018.txt	9.753286
19855	19855	Polymyxin	20200630_MG1655_mCherry_mcr-1_Prot15_50uM_Colistin.018.txt	10.24095
19856	19856	Polymyxin	20200630_MG1655_mCherry_mcr-1_Prot15_50uM_Colistin.018.txt	12.35416
19857	19857	Polymyxin	20200630_MG1655_mCherry_mcr-1_Prot15_50uM_Colistin.018.txt	13.49205
19858	19858	Polymyxin	20200630_MG1655_mCherry_mcr-1_Prot15_50uM_Colistin.018.txt	13.32949
19859	19859	Polymyxin	20200630_MG1655_mCherry_mcr-1_Prot15_50uM_Colistin.018.txt	11.70394
19860	19860	Polymyxin	20200630_MG1655_mCherry_mcr-1_Prot15_50uM_Colistin.018.txt	7.965184
19861	19861	Polymyxin	20200630_MG1655_mCherry_mcr-1_Prot15_50uM_Colistin.018.txt	4.714087999999999
19862	19862	Polymyxin	20200630_MG1655_mCherry_mcr-1_Prot15_50uM_Colistin.018.txt	3.73876
19863	19863	Polymyxin	20200630_MG1655_mCherry_mcr-1_Prot15_50uM_Colistin.018.txt	7.152410000000001
19864	19864	Polymyxin	20200630_MG1655_mCherry_mcr-1_Prot15_50uM_Colistin.018.txt	6.014526
19865	19865	Polymyxin	20200630_MG1655_mCherry_mcr-1_Prot15_50uM_Colistin.018.txt	5.851972
19866	19866	Polymyxin	20200630_MG1655_mCherry_mcr-1_Prot15_50uM_Colistin.018.txt	5.851972
19867	19867	Polymyxin	20200630_MG1655_mCherry_mcr-1_Prot15_50uM_Colistin.018.txt	5.201753
19868	19868	Polymyxin	20200630_MG1655_mCherry_mcr-1_Prot15_50uM_Colistin.018.txt	7.640074
19869	19869	Polymyxin	20200630_MG1655_mCherry_mcr-1_Prot15_50uM_Colistin.018.txt	6.014526
19870	19870	Polymyxin	20200630_MG1655_mCherry_mcr-1_Prot15_50uM_Colistin.018.txt	6.177080999999999
19871	19871	Polymyxin	20200630_MG1655_mCherry_mcr-1_Prot15_50uM_Colistin.018.txt	6.502191000000001
19872	19872	Polymyxin	20200630_MG1655_mCherry_mcr-1_Prot15_50uM_Colistin.018.txt	5.201753
19873	19873	Polymyxin	20200630_MG1655_mCherry_mcr-1_Prot15_50uM_Colistin.018.txt	7.314964999999999
19874	19874	Polymyxin	20200630_MG1655_mCherry_mcr-1_Prot15_50uM_Colistin.018.txt	6.989855
19875	19875	Polymyxin	20200630_MG1655_mCherry_mcr-1_Prot15_50uM_Colistin.018.txt	7.477519999999999
19876	19876	Polymyxin	20200630_MG1655_mCherry_mcr-1_Prot15_50uM_Colistin.018.txt	5.689417
19877	19877	Polymyxin	20200630_MG1655_mCherry_mcr-1_Prot15_50uM_Colistin.018.txt	4.714087999999999
19878	19878	Polymyxin	20200630_MG1655_mCherry_mcr-1_Prot15_50uM_Colistin.018.txt	5.526862
19879	19879	Polymyxin	20200630_MG1655_mCherry_mcr-1_Prot15_50uM_Colistin.018.txt	7.477519999999999
19880	19880	Polymyxin	20200630_MG1655_mCherry_mcr-1_Prot15_50uM_Colistin.018.txt	10.40351
19881	19881	Polymyxin	20200630_MG1655_mCherry_mcr-1_Prot15_50uM_Colistin.018.txt	13.6546
19882	19882	Polymyxin	20200630_MG1655_mCherry_mcr-1_Prot15_50uM_Colistin.018.txt	10.89117
19883	19883	Polymyxin	20200630_MG1655_mCherry_mcr-1_Prot15_50uM_Colistin.018.txt	8.452848
19884	19884	Polymyxin	20200630_MG1655_mCherry_mcr-1_Prot15_50uM_Colistin.018.txt	10.0784
19885	19885	Polymyxin	20200630_MG1655_mCherry_mcr-1_Prot15_50uM_Colistin.018.txt	8.290294
19886	19886	Polymyxin	20200630_MG1655_mCherry_mcr-1_Prot15_50uM_Colistin.018.txt	10.24095
19887	19887	Polymyxin	20200630_MG1655_mCherry_mcr-1_Prot15_50uM_Colistin.018.txt	8.127738
19888	19888	Polymyxin	20200630_MG1655_mCherry_mcr-1_Prot15_50uM_Colistin.018.txt	9.428177
19889	19889	Polymyxin	20200630_MG1655_mCherry_mcr-1_Prot15_50uM_Colistin.018.txt	6.989855
19890	19890	Polymyxin	20200630_MG1655_mCherry_mcr-1_Prot15_50uM_Colistin.018.txt	6.664745
19891	19891	Polymyxin	20200630_MG1655_mCherry_mcr-1_Prot15_50uM_Colistin.018.txt	7.477519999999999
19892	19892	Polymyxin	20200630_MG1655_mCherry_mcr-1_Prot15_50uM_Colistin.018.txt	7.802629
19893	19893	Polymyxin	20200630_MG1655_mCherry_mcr-1_Prot15_50uM_Colistin.018.txt	6.014526
19894	19894	Polymyxin	20200630_MG1655_mCherry_mcr-1_Prot15_50uM_Colistin.018.txt	6.989855
19895	19895	Polymyxin	20200630_MG1655_mCherry_mcr-1_Prot15_50uM_Colistin.018.txt	5.689417
19896	19896	Polymyxin	20200630_MG1655_mCherry_mcr-1_Prot15_50uM_Colistin.018.txt	6.8273
19897	19897	Polymyxin	20200630_MG1655_mCherry_mcr-1_Prot15_50uM_Colistin.018.txt	7.965184
19898	19898	Polymyxin	20200630_MG1655_mCherry_mcr-1_Prot15_50uM_Colistin.018.txt	9.265622
19899	19899	Polymyxin	20200630_MG1655_mCherry_mcr-1_Prot15_50uM_Colistin.018.txt	6.989855
19900	19900	Polymyxin	20200630_MG1655_mCherry_mcr-1_Prot15_50uM_Colistin.018.txt	6.502191000000001
19901	19901	Polymyxin	20200630_MG1655_mCherry_mcr-1_Prot15_50uM_Colistin.018.txt	6.502191000000001
19902	19902	Polymyxin	20200630_MG1655_mCherry_mcr-1_Prot15_50uM_Colistin.018.txt	7.965184
19903	19903	Polymyxin	20200630_MG1655_mCherry_mcr-1_Prot15_50uM_Colistin.018.txt	9.103067
19904	19904	Polymyxin	20200630_MG1655_mCherry_mcr-1_Prot15_50uM_Colistin.018.txt	7.477519999999999
19905	19905	Polymyxin	20200630_MG1655_mCherry_mcr-1_Prot15_50uM_Colistin.018.txt	7.802629
19906	19906	Polymyxin	20200630_MG1655_mCherry_mcr-1_Prot15_50uM_Colistin.018.txt	7.152410000000001
19907	19907	Polymyxin	20200630_MG1655_mCherry_mcr-1_Prot15_50uM_Colistin.018.txt	6.8273
19908	19908	Polymyxin	20200630_MG1655_mCherry_mcr-1_Prot15_50uM_Colistin.018.txt	7.965184
19909	19909	Polymyxin	20200630_MG1655_mCherry_mcr-1_Prot15_50uM_Colistin.018.txt	7.152410000000001
19910	19910	Polymyxin	20200630_MG1655_mCherry_mcr-1_Prot15_50uM_Colistin.018.txt	7.965184
19911	19911	Polymyxin	20200630_MG1655_mCherry_mcr-1_Prot15_50uM_Colistin.018.txt	7.640074
19912	19912	Polymyxin	20200630_MG1655_mCherry_mcr-1_Prot15_50uM_Colistin.018.txt	10.72861
19913	19913	Polymyxin	20200630_MG1655_mCherry_mcr-1_Prot15_50uM_Colistin.018.txt	9.590732
19914	19914	Polymyxin	20200630_MG1655_mCherry_mcr-1_Prot15_50uM_Colistin.018.txt	10.72861
19915	19915	Polymyxin	20200630_MG1655_mCherry_mcr-1_Prot15_50uM_Colistin.018.txt	8.777958
19916	19916	Polymyxin	20200630_MG1655_mCherry_mcr-1_Prot15_50uM_Colistin.018.txt	9.590732
19917	19917	Polymyxin	20200630_MG1655_mCherry_mcr-1_Prot15_50uM_Colistin.018.txt	10.40351
19918	19918	Polymyxin	20200630_MG1655_mCherry_mcr-1_Prot15_50uM_Colistin.018.txt	13.00438
19919	19919	Polymyxin	20200630_MG1655_mCherry_mcr-1_Prot15_50uM_Colistin.018.txt	10.89117
19920	19920	Polymyxin	20200630_MG1655_mCherry_mcr-1_Prot15_50uM_Colistin.018.txt	8.127738
19921	19921	Polymyxin	20200630_MG1655_mCherry_mcr-1_Prot15_50uM_Colistin.018.txt	9.265622
19922	19922	Polymyxin	20200630_MG1655_mCherry_mcr-1_Prot15_50uM_Colistin.018.txt	7.314964999999999
19923	19923	Polymyxin	20200630_MG1655_mCherry_mcr-1_Prot15_50uM_Colistin.018.txt	7.802629
19924	19924	Polymyxin	20200630_MG1655_mCherry_mcr-1_Prot15_50uM_Colistin.018.txt	8.615403
19925	19925	Polymyxin	20200630_MG1655_mCherry_mcr-1_Prot15_50uM_Colistin.018.txt	6.8273
19926	19926	Polymyxin	20200630_MG1655_mCherry_mcr-1_Prot15_50uM_Colistin.018.txt	5.851972
19927	19927	Polymyxin	20200630_MG1655_mCherry_mcr-1_Prot15_50uM_Colistin.018.txt	6.664745
19928	19928	Polymyxin	20200630_MG1655_mCherry_mcr-1_Prot15_50uM_Colistin.018.txt	6.664745
19929	19929	Polymyxin	20200630_MG1655_mCherry_mcr-1_Prot15_50uM_Colistin.018.txt	8.615403
19930	19930	Polymyxin	20200630_MG1655_mCherry_mcr-1_Prot15_50uM_Colistin.018.txt	6.8273
19931	19931	Polymyxin	20200630_MG1655_mCherry_mcr-1_Prot15_50uM_Colistin.018.txt	7.314964999999999
19932	19932	Polymyxin	20200630_MG1655_mCherry_mcr-1_Prot15_50uM_Colistin.018.txt	8.127738
19933	19933	Polymyxin	20200630_MG1655_mCherry_mcr-1_Prot15_50uM_Colistin.018.txt	5.201753
19934	19934	Polymyxin	20200630_MG1655_mCherry_mcr-1_Prot15_50uM_Colistin.018.txt	4.714087999999999
19935	19935	Polymyxin	20200630_MG1655_mCherry_mcr-1_Prot15_50uM_Colistin.018.txt	4.876643
19936	19936	Polymyxin	20200630_MG1655_mCherry_mcr-1_Prot15_50uM_Colistin.018.txt	3.41365
19937	19937	Polymyxin	20200630_MG1655_mCherry_mcr-1_Prot15_50uM_Colistin.018.txt	2.4383220000000003
19938	19938	Polymyxin	20200630_MG1655_mCherry_mcr-1_Prot15_50uM_Colistin.018.txt	8.127738
19939	19939	Polymyxin	20200630_MG1655_mCherry_mcr-1_Prot15_50uM_Colistin.018.txt	29.0973
19940	19940	Polymyxin	20200630_MG1655_mCherry_mcr-1_Prot15_50uM_Colistin.018.txt	33.81139
19941	19941	Polymyxin	20200630_MG1655_mCherry_mcr-1_Prot15_50uM_Colistin.018.txt	26.33387
19942	19942	Polymyxin	20200630_MG1655_mCherry_mcr-1_Prot15_50uM_Colistin.018.txt	8.452848
19943	19943	Polymyxin	20200630_MG1655_mCherry_mcr-1_Prot15_50uM_Colistin.018.txt	6.014526
19944	19944	Polymyxin	20200630_MG1655_mCherry_mcr-1_Prot15_50uM_Colistin.018.txt	6.502191000000001
19945	19945	Polymyxin	20200630_MG1655_mCherry_mcr-1_Prot15_50uM_Colistin.018.txt	4.388979
19946	19946	Polymyxin	20200630_MG1655_mCherry_mcr-1_Prot15_50uM_Colistin.018.txt	6.502191000000001
19947	19947	Polymyxin	20200630_MG1655_mCherry_mcr-1_Prot15_50uM_Colistin.018.txt	5.039198000000001
19948	19948	Polymyxin	20200630_MG1655_mCherry_mcr-1_Prot15_50uM_Colistin.018.txt	6.3396360000000005
19949	19949	Polymyxin	20200630_MG1655_mCherry_mcr-1_Prot15_50uM_Colistin.018.txt	4.714087999999999
19950	19950	Polymyxin	20200630_MG1655_mCherry_mcr-1_Prot15_50uM_Colistin.018.txt	4.226424
19951	19951	Polymyxin	20200630_MG1655_mCherry_mcr-1_Prot15_50uM_Colistin.018.txt	3.5762050000000003
19952	19952	Polymyxin	20200630_MG1655_mCherry_mcr-1_Prot15_50uM_Colistin.018.txt	4.063869
19953	19953	Polymyxin	20200630_MG1655_mCherry_mcr-1_Prot15_50uM_Colistin.018.txt	6.014526
19954	19954	Polymyxin	20200630_MG1655_mCherry_mcr-1_Prot15_50uM_Colistin.018.txt	7.640074
19955	19955	Polymyxin	20200630_MG1655_mCherry_mcr-1_Prot15_50uM_Colistin.018.txt	6.014526
19956	19956	Polymyxin	20200630_MG1655_mCherry_mcr-1_Prot15_50uM_Colistin.018.txt	6.664745
19957	19957	Polymyxin	20200630_MG1655_mCherry_mcr-1_Prot15_50uM_Colistin.018.txt	9.103067
19958	19958	Polymyxin	20200630_MG1655_mCherry_mcr-1_Prot15_50uM_Colistin.018.txt	6.177080999999999
19959	19959	Polymyxin	20200630_MG1655_mCherry_mcr-1_Prot15_50uM_Colistin.018.txt	4.714087999999999
19960	19960	Polymyxin	20200630_MG1655_mCherry_mcr-1_Prot15_50uM_Colistin.018.txt	6.502191000000001
19961	19961	Polymyxin	20200630_MG1655_mCherry_mcr-1_Prot15_50uM_Colistin.018.txt	5.526862
19962	19962	Polymyxin	20200630_MG1655_mCherry_mcr-1_Prot15_50uM_Colistin.018.txt	6.3396360000000005
19963	19963	Polymyxin	20200630_MG1655_mCherry_mcr-1_Prot15_50uM_Colistin.018.txt	5.039198000000001
19964	19964	Polymyxin	20200630_MG1655_mCherry_mcr-1_Prot15_50uM_Colistin.018.txt	4.388979
19965	19965	Polymyxin	20200630_MG1655_mCherry_mcr-1_Prot15_50uM_Colistin.018.txt	5.851972
19966	19966	Polymyxin	20200630_MG1655_mCherry_mcr-1_Prot15_50uM_Colistin.018.txt	6.502191000000001
19967	19967	Polymyxin	20200630_MG1655_mCherry_mcr-1_Prot15_50uM_Colistin.018.txt	4.226424
19968	19968	Polymyxin	20200630_MG1655_mCherry_mcr-1_Prot15_50uM_Colistin.018.txt	6.3396360000000005
19969	19969	Polymyxin	20200630_MG1655_mCherry_mcr-1_Prot15_50uM_Colistin.018.txt	4.388979
19970	19970	Polymyxin	20200630_MG1655_mCherry_mcr-1_Prot15_50uM_Colistin.018.txt	5.364307
19971	19971	Polymyxin	20200630_MG1655_mCherry_mcr-1_Prot15_50uM_Colistin.018.txt	8.452848
19972	19972	Polymyxin	20200630_MG1655_mCherry_mcr-1_Prot15_50uM_Colistin.018.txt	8.940513000000001
19973	19973	Polymyxin	20200630_MG1655_mCherry_mcr-1_Prot15_50uM_Colistin.018.txt	11.8665
19974	19974	Polymyxin	20200630_MG1655_mCherry_mcr-1_Prot15_50uM_Colistin.018.txt	14.142270000000002
19975	19975	Polymyxin	20200630_MG1655_mCherry_mcr-1_Prot15_50uM_Colistin.018.txt	19.18146
19976	19976	Polymyxin	20200630_MG1655_mCherry_mcr-1_Prot15_50uM_Colistin.018.txt	28.12197
19977	19977	Polymyxin	20200630_MG1655_mCherry_mcr-1_Prot15_50uM_Colistin.018.txt	34.94928
19978	19978	Polymyxin	20200630_MG1655_mCherry_mcr-1_Prot15_50uM_Colistin.018.txt	15.930370000000002
19979	19979	Polymyxin	20200630_MG1655_mCherry_mcr-1_Prot15_50uM_Colistin.018.txt	12.19161
19980	19980	Polymyxin	20200630_MG1655_mCherry_mcr-1_Prot15_50uM_Colistin.018.txt	15.60526
19981	19981	Polymyxin	20200630_MG1655_mCherry_mcr-1_Prot15_50uM_Colistin.018.txt	22.92022
19982	19982	Polymyxin	20200630_MG1655_mCherry_mcr-1_Prot15_50uM_Colistin.018.txt	28.12197
19983	19983	Polymyxin	20200630_MG1655_mCherry_mcr-1_Prot15_50uM_Colistin.018.txt	20.80701
19984	19984	Polymyxin	20200630_MG1655_mCherry_mcr-1_Prot15_50uM_Colistin.018.txt	9.103067
19985	19985	Polymyxin	20200630_MG1655_mCherry_mcr-1_Prot15_50uM_Colistin.018.txt	7.152410000000001
19986	19986	Polymyxin	20200630_MG1655_mCherry_mcr-1_Prot15_50uM_Colistin.018.txt	6.8273
19987	19987	Polymyxin	20200630_MG1655_mCherry_mcr-1_Prot15_50uM_Colistin.018.txt	9.103067
19988	19988	Polymyxin	20200630_MG1655_mCherry_mcr-1_Prot15_50uM_Colistin.018.txt	7.152410000000001
19989	19989	Polymyxin	20200630_MG1655_mCherry_mcr-1_Prot15_50uM_Colistin.018.txt	6.8273
19990	19990	Polymyxin	20200630_MG1655_mCherry_mcr-1_Prot15_50uM_Colistin.018.txt	8.127738
19991	19991	Polymyxin	20200630_MG1655_mCherry_mcr-1_Prot15_50uM_Colistin.018.txt	6.664745
19992	19992	Polymyxin	20200630_MG1655_mCherry_mcr-1_Prot15_50uM_Colistin.018.txt	7.965184
19993	19993	Polymyxin	20200630_MG1655_mCherry_mcr-1_Prot15_50uM_Colistin.018.txt	6.502191000000001
19994	19994	Polymyxin	20200630_MG1655_mCherry_mcr-1_Prot15_50uM_Colistin.018.txt	7.965184
19995	19995	Polymyxin	20200630_MG1655_mCherry_mcr-1_Prot15_50uM_Colistin.018.txt	7.152410000000001
19996	19996	Polymyxin	20200630_MG1655_mCherry_mcr-1_Prot15_50uM_Colistin.018.txt	7.152410000000001
19997	19997	Polymyxin	20200630_MG1655_mCherry_mcr-1_Prot15_50uM_Colistin.018.txt	7.477519999999999
19998	19998	Polymyxin	20200630_MG1655_mCherry_mcr-1_Prot15_50uM_Colistin.018.txt	7.314964999999999
19999	19999	Polymyxin	20200630_MG1655_mCherry_mcr-1_Prot15_50uM_Colistin.018.txt	7.965184
[truncated: 37,421 more rows]
