# Supplementary material for: Antibiotic polymyxin arranges lipopolysaccharide into crystalline structures to solidify the bacterial membrane
Source: Nat Commun. 2022 Oct 21;13:6195. doi: 10.1038/s41467-022-33838-0 (PMC9587031; doi:10.1038/s41467-022-33838-0)
Supplement: Supplementary file 3 — Source Data [file 41467_2022_33838_MOESM3_ESM.zip › Source_Data/Fig6a-b/WT/WT_PBS.csv]

	Group	File	Modulus
0	PBS	20200619_MG1655_OMV_Prot15.002.txt	11.4121
0	Polymyxin	20200619_MG1655_OMV_Prot15_50uM_Colistin.005.txt	16.58321
1	PBS	20200619_MG1655_OMV_Prot15.002.txt	27.81699
1	Polymyxin	20200619_MG1655_OMV_Prot15_50uM_Colistin.005.txt	34.77124
2	PBS	20200714_MG1655_mCherry_OMV_Prot15.006.txt	63.81031
2	Polymyxin	20200619_MG1655_OMV_Prot15_50uM_Colistin.005.txt	59.73521
2	PBS	20200619_MG1655_OMV_Prot15.002.txt	52.78096
3	PBS	20200714_MG1655_mCherry_OMV_Prot15.006.txt	54.54177
3	Polymyxin	20200619_MG1655_OMV_Prot15_50uM_Colistin.005.txt	43.50863
3	PBS	20200619_MG1655_OMV_Prot15.002.txt	0.0
4	PBS	20200619_MG1655_OMV_Prot15.002.txt	6.419306
4	Polymyxin	20200619_MG1655_OMV_Prot15_50uM_Colistin.005.txt	56.34724
5	PBS	20200619_MG1655_OMV_Prot15.002.txt	1.604827
5	PBS	20200714_MG1655_mCherry_OMV_Prot15.006.txt	17.46763
5	Polymyxin	20200619_MG1655_OMV_Prot15_50uM_Colistin.005.txt	28.53025
6	PBS	20200714_MG1655_mCherry_OMV_Prot15.006.txt	67.90986
6	Polymyxin	20200619_MG1655_OMV_Prot15_50uM_Colistin.005.txt	24.0724
6	PBS	20200619_MG1655_OMV_Prot15.002.txt	20.68443
7	PBS	20200619_MG1655_OMV_Prot15.002.txt	23.18083
7	PBS	20200714_MG1655_mCherry_OMV_Prot15.006.txt	31.01395
7	Polymyxin	20200619_MG1655_OMV_Prot15_50uM_Colistin.005.txt	45.47009
8	PBS	20200714_MG1655_mCherry_OMV_Prot15.006.txt	0.0
8	PBS	20200619_MG1655_OMV_Prot15.002.txt	12.6603
8	Polymyxin	20200619_MG1655_OMV_Prot15_50uM_Colistin.005.txt	29.95676
9	Polymyxin	20200619_MG1655_OMV_Prot15_50uM_Colistin.005.txt	30.84833
9	PBS	20200619_MG1655_OMV_Prot15.002.txt	11.76873
10	Polymyxin	20200619_MG1655_OMV_Prot15_50uM_Colistin.005.txt	16.04827
10	PBS	20200619_MG1655_OMV_Prot15.002.txt	9.450645
11	PBS	20200714_MG1655_mCherry_OMV_Prot15.006.txt	6.951403
11	Polymyxin	20200619_MG1655_OMV_Prot15_50uM_Colistin.005.txt	18.00972
11	PBS	20200619_MG1655_OMV_Prot15.002.txt	6.954248
12	PBS	20200714_MG1655_mCherry_OMV_Prot15.006.txt	13.54632
12	Polymyxin	20200619_MG1655_OMV_Prot15_50uM_Colistin.005.txt	15.51332
12	PBS	20200619_MG1655_OMV_Prot15.002.txt	3.031339
13	PBS	20200619_MG1655_OMV_Prot15.002.txt	8.559075
13	Polymyxin	20200619_MG1655_OMV_Prot15_50uM_Colistin.005.txt	50.10625
14	PBS	20200619_MG1655_OMV_Prot15.002.txt	0.3566281
15	PBS	20200619_MG1655_OMV_Prot15.002.txt	2.318083
15	Polymyxin	20200619_MG1655_OMV_Prot15_50uM_Colistin.005.txt	26.21217
15	PBS	20200714_MG1655_mCherry_OMV_Prot15.006.txt	23.34958
16	PBS	20200714_MG1655_mCherry_OMV_Prot15.006.txt	77.35664
16	Polymyxin	20200619_MG1655_OMV_Prot15_50uM_Colistin.005.txt	16.04827
16	PBS	20200619_MG1655_OMV_Prot15.002.txt	19.97117
17	Polymyxin	20200619_MG1655_OMV_Prot15_50uM_Colistin.005.txt	0.7132562
17	PBS	20200619_MG1655_OMV_Prot15.002.txt	1.426512
18	PBS	20200714_MG1655_mCherry_OMV_Prot15.006.txt	76.46542
18	Polymyxin	20200619_MG1655_OMV_Prot15_50uM_Colistin.005.txt	14.97838
18	PBS	20200619_MG1655_OMV_Prot15.002.txt	8.737389
19	PBS	20200619_MG1655_OMV_Prot15.002.txt	15.1567
19	PBS	20200714_MG1655_mCherry_OMV_Prot15.006.txt	3.743063
19	Polymyxin	20200619_MG1655_OMV_Prot15_50uM_Colistin.005.txt	46.00503
20	PBS	20200619_MG1655_OMV_Prot15.002.txt	60.98341
20	PBS	20200714_MG1655_mCherry_OMV_Prot15.006.txt	39.926
20	Polymyxin	20200619_MG1655_OMV_Prot15_50uM_Colistin.005.txt	11.76873
21	Polymyxin	20200619_MG1655_OMV_Prot15_50uM_Colistin.005.txt	6.59762
21	PBS	20200619_MG1655_OMV_Prot15.002.txt	16.93984
22	Polymyxin	20200619_MG1655_OMV_Prot15_50uM_Colistin.005.txt	4.81448
22	PBS	20200714_MG1655_mCherry_OMV_Prot15.006.txt	88.22934
22	PBS	20200619_MG1655_OMV_Prot15.002.txt	52.95928
23	PBS	20200619_MG1655_OMV_Prot15.002.txt	17.65309
23	Polymyxin	20200619_MG1655_OMV_Prot15_50uM_Colistin.005.txt	10.87716
24	Polymyxin	20200619_MG1655_OMV_Prot15_50uM_Colistin.005.txt	0.5349422
24	PBS	20200714_MG1655_mCherry_OMV_Prot15.006.txt	38.14359
24	PBS	20200619_MG1655_OMV_Prot15.002.txt	19.61455
25	Polymyxin	20200619_MG1655_OMV_Prot15_50uM_Colistin.005.txt	60.27015
25	PBS	20200714_MG1655_mCherry_OMV_Prot15.006.txt	64.52328
26	PBS	20200714_MG1655_mCherry_OMV_Prot15.006.txt	46.87741
26	PBS	20200619_MG1655_OMV_Prot15.002.txt	83.45098
26	Polymyxin	20200619_MG1655_OMV_Prot15_50uM_Colistin.005.txt	9.985587
27	PBS	20200619_MG1655_OMV_Prot15.002.txt	51.17614
27	Polymyxin	20200619_MG1655_OMV_Prot15_50uM_Colistin.005.txt	77.20999
27	PBS	20200714_MG1655_mCherry_OMV_Prot15.006.txt	43.49083
28	Polymyxin	20200619_MG1655_OMV_Prot15_50uM_Colistin.005.txt	42.08212
28	PBS	20200714_MG1655_mCherry_OMV_Prot15.006.txt	38.85656
28	PBS	20200619_MG1655_OMV_Prot15.002.txt	29.60013
29	PBS	20200714_MG1655_mCherry_OMV_Prot15.006.txt	6.060197
29	Polymyxin	20200619_MG1655_OMV_Prot15_50uM_Colistin.005.txt	0.1783141
29	PBS	20200619_MG1655_OMV_Prot15.002.txt	76.85336
30	PBS	20200714_MG1655_mCherry_OMV_Prot15.006.txt	39.926
30	Polymyxin	20200619_MG1655_OMV_Prot15_50uM_Colistin.005.txt	13.73018
31	PBS	20200619_MG1655_OMV_Prot15.002.txt	8.380761
31	Polymyxin	20200619_MG1655_OMV_Prot15_50uM_Colistin.005.txt	39.58572
31	PBS	20200714_MG1655_mCherry_OMV_Prot15.006.txt	60.42373
32	PBS	20200619_MG1655_OMV_Prot15.002.txt	23.71577
32	Polymyxin	20200619_MG1655_OMV_Prot15_50uM_Colistin.005.txt	43.68695
33	PBS	20200619_MG1655_OMV_Prot15.002.txt	75.96179
33	Polymyxin	20200619_MG1655_OMV_Prot15_50uM_Colistin.005.txt	17.47478
34	PBS	20200714_MG1655_mCherry_OMV_Prot15.006.txt	67.37513
34	PBS	20200619_MG1655_OMV_Prot15.002.txt	11.23379
34	Polymyxin	20200619_MG1655_OMV_Prot15_50uM_Colistin.005.txt	23.89408
35	Polymyxin	20200619_MG1655_OMV_Prot15_50uM_Colistin.005.txt	12.48198
35	PBS	20200619_MG1655_OMV_Prot15.002.txt	0.3566281
36	Polymyxin	20200619_MG1655_OMV_Prot15_50uM_Colistin.005.txt	6.419306
36	PBS	20200714_MG1655_mCherry_OMV_Prot15.006.txt	83.77332
37	PBS	20200619_MG1655_OMV_Prot15.002.txt	14.80007
37	Polymyxin	20200619_MG1655_OMV_Prot15_50uM_Colistin.005.txt	64.90632
38	Polymyxin	20200619_MG1655_OMV_Prot15_50uM_Colistin.005.txt	14.44344
38	PBS	20200619_MG1655_OMV_Prot15.002.txt	19.79286
39	PBS	20200619_MG1655_OMV_Prot15.002.txt	24.60734
39	Polymyxin	20200619_MG1655_OMV_Prot15_50uM_Colistin.005.txt	10.34222
39	PBS	20200714_MG1655_mCherry_OMV_Prot15.006.txt	98.56731
40	PBS	20200619_MG1655_OMV_Prot15.002.txt	58.48701
40	Polymyxin	20200619_MG1655_OMV_Prot15_50uM_Colistin.005.txt	83.45098
40	PBS	20200714_MG1655_mCherry_OMV_Prot15.006.txt	32.43988
41	PBS	20200619_MG1655_OMV_Prot15.002.txt	12.30367
41	PBS	20200714_MG1655_mCherry_OMV_Prot15.006.txt	32.43988
41	Polymyxin	20200619_MG1655_OMV_Prot15_50uM_Colistin.005.txt	7.845819
42	PBS	20200714_MG1655_mCherry_OMV_Prot15.006.txt	81.81266
42	PBS	20200619_MG1655_OMV_Prot15.002.txt	0.8915703
42	Polymyxin	20200619_MG1655_OMV_Prot15_50uM_Colistin.005.txt	65.9762
43	Polymyxin	20200619_MG1655_OMV_Prot15_50uM_Colistin.005.txt	10.34222
43	PBS	20200619_MG1655_OMV_Prot15.002.txt	51.88939
44	Polymyxin	20200619_MG1655_OMV_Prot15_50uM_Colistin.005.txt	25.49891
44	PBS	20200619_MG1655_OMV_Prot15.002.txt	8.915703
45	PBS	20200619_MG1655_OMV_Prot15.002.txt	16.93984
45	Polymyxin	20200619_MG1655_OMV_Prot15_50uM_Colistin.005.txt	69.89911
45	PBS	20200714_MG1655_mCherry_OMV_Prot15.006.txt	32.79636
46	PBS	20200619_MG1655_OMV_Prot15.002.txt	74.53528
46	Polymyxin	20200619_MG1655_OMV_Prot15_50uM_Colistin.005.txt	0.3566281
46	PBS	20200714_MG1655_mCherry_OMV_Prot15.006.txt	55.25474
47	PBS	20200619_MG1655_OMV_Prot15.002.txt	11.59041
47	PBS	20200714_MG1655_mCherry_OMV_Prot15.006.txt	0.3564822
47	Polymyxin	20200619_MG1655_OMV_Prot15_50uM_Colistin.005.txt	81.66784
48	PBS	20200714_MG1655_mCherry_OMV_Prot15.006.txt	0.0
48	PBS	20200619_MG1655_OMV_Prot15.002.txt	9.272331
48	Polymyxin	20200619_MG1655_OMV_Prot15_50uM_Colistin.005.txt	8.559075
49	Polymyxin	20200619_MG1655_OMV_Prot15_50uM_Colistin.005.txt	88.8004
49	PBS	20200714_MG1655_mCherry_OMV_Prot15.006.txt	0.8912054
49	PBS	20200619_MG1655_OMV_Prot15.002.txt	55.63399
50	PBS	20200619_MG1655_OMV_Prot15.002.txt	43.68695
50	Polymyxin	20200619_MG1655_OMV_Prot15_50uM_Colistin.005.txt	48.32311
51	PBS	20200619_MG1655_OMV_Prot15.002.txt	13.9085
52	Polymyxin	20200619_MG1655_OMV_Prot15_50uM_Colistin.005.txt	63.30149
52	PBS	20200619_MG1655_OMV_Prot15.002.txt	52.42434
53	Polymyxin	20200619_MG1655_OMV_Prot15_50uM_Colistin.005.txt	92.36668
53	PBS	20200619_MG1655_OMV_Prot15.002.txt	46.18334
55	PBS	20200714_MG1655_mCherry_OMV_Prot15.006.txt	0.0
55	Polymyxin	20200619_MG1655_OMV_Prot15_50uM_Colistin.005.txt	29.06519
55	PBS	20200619_MG1655_OMV_Prot15.002.txt	20.3278
56	PBS	20200619_MG1655_OMV_Prot15.002.txt	33.16642
56	Polymyxin	20200619_MG1655_OMV_Prot15_50uM_Colistin.005.txt	14.08681
56	PBS	20200714_MG1655_mCherry_OMV_Prot15.006.txt	79.31728
57	Polymyxin	20200619_MG1655_OMV_Prot15_50uM_Colistin.005.txt	1.783141
57	PBS	20200619_MG1655_OMV_Prot15.002.txt	74.17865
58	PBS	20200714_MG1655_mCherry_OMV_Prot15.006.txt	11.22919
58	Polymyxin	20200619_MG1655_OMV_Prot15_50uM_Colistin.005.txt	12.12536
58	PBS	20200619_MG1655_OMV_Prot15.002.txt	39.94235
59	PBS	20200619_MG1655_OMV_Prot15.002.txt	57.77376
60	PBS	20200619_MG1655_OMV_Prot15.002.txt	39.40741
60	Polymyxin	20200619_MG1655_OMV_Prot15_50uM_Colistin.005.txt	75.24854
61	PBS	20200714_MG1655_mCherry_OMV_Prot15.006.txt	47.23389
61	Polymyxin	20200619_MG1655_OMV_Prot15_50uM_Colistin.005.txt	3.031339
61	PBS	20200619_MG1655_OMV_Prot15.002.txt	5.171108
62	PBS	20200619_MG1655_OMV_Prot15.002.txt	71.68225
62	PBS	20200714_MG1655_mCherry_OMV_Prot15.006.txt	8.377331
62	Polymyxin	20200619_MG1655_OMV_Prot15_50uM_Colistin.005.txt	45.11346
63	Polymyxin	20200619_MG1655_OMV_Prot15_50uM_Colistin.005.txt	20.86275
63	PBS	20200619_MG1655_OMV_Prot15.002.txt	56.70387
63	PBS	20200714_MG1655_mCherry_OMV_Prot15.006.txt	6.416679
64	PBS	20200714_MG1655_mCherry_OMV_Prot15.006.txt	56.50243
64	Polymyxin	20200619_MG1655_OMV_Prot15_50uM_Colistin.005.txt	12.6603
64	PBS	20200619_MG1655_OMV_Prot15.002.txt	5.349422
65	Polymyxin	20200619_MG1655_OMV_Prot15_50uM_Colistin.005.txt	4.279538
65	PBS	20200619_MG1655_OMV_Prot15.002.txt	57.77376
66	PBS	20200619_MG1655_OMV_Prot15.002.txt	28.70856
67	PBS	20200619_MG1655_OMV_Prot15.002.txt	12.83861
67	Polymyxin	20200619_MG1655_OMV_Prot15_50uM_Colistin.005.txt	8.024133
67	PBS	20200714_MG1655_mCherry_OMV_Prot15.006.txt	24.95375
68	PBS	20200714_MG1655_mCherry_OMV_Prot15.006.txt	93.75481
68	Polymyxin	20200619_MG1655_OMV_Prot15_50uM_Colistin.005.txt	8.737389
69	Polymyxin	20200619_MG1655_OMV_Prot15_50uM_Colistin.005.txt	17.29646
70	PBS	20200619_MG1655_OMV_Prot15.002.txt	38.15921
70	PBS	20200714_MG1655_mCherry_OMV_Prot15.006.txt	29.40978
70	Polymyxin	20200619_MG1655_OMV_Prot15_50uM_Colistin.005.txt	26.39048
71	PBS	20200714_MG1655_mCherry_OMV_Prot15.006.txt	2.317134
71	Polymyxin	20200619_MG1655_OMV_Prot15_50uM_Colistin.005.txt	1.069884
71	PBS	20200619_MG1655_OMV_Prot15.002.txt	23.53746
72	PBS	20200714_MG1655_mCherry_OMV_Prot15.006.txt	0.0
72	PBS	20200619_MG1655_OMV_Prot15.002.txt	62.94486
72	Polymyxin	20200619_MG1655_OMV_Prot15_50uM_Colistin.005.txt	8.737389
73	Polymyxin	20200619_MG1655_OMV_Prot15_50uM_Colistin.005.txt	26.5688
74	PBS	20200619_MG1655_OMV_Prot15.002.txt	13.01693
74	Polymyxin	20200619_MG1655_OMV_Prot15_50uM_Colistin.005.txt	54.92073
75	PBS	20200619_MG1655_OMV_Prot15.002.txt	3.566281
75	Polymyxin	20200619_MG1655_OMV_Prot15_50uM_Colistin.005.txt	6.062678
75	PBS	20200714_MG1655_mCherry_OMV_Prot15.006.txt	16.57642
76	PBS	20200619_MG1655_OMV_Prot15.002.txt	3.566281
76	Polymyxin	20200619_MG1655_OMV_Prot15_50uM_Colistin.005.txt	28.70856
77	Polymyxin	20200619_MG1655_OMV_Prot15_50uM_Colistin.005.txt	3.566281
77	PBS	20200619_MG1655_OMV_Prot15.002.txt	24.78565
78	PBS	20200714_MG1655_mCherry_OMV_Prot15.006.txt	0.3564822
78	Polymyxin	20200619_MG1655_OMV_Prot15_50uM_Colistin.005.txt	27.81699
78	PBS	20200619_MG1655_OMV_Prot15.002.txt	46.53997
79	Polymyxin	20200619_MG1655_OMV_Prot15_50uM_Colistin.005.txt	82.55941
79	PBS	20200619_MG1655_OMV_Prot15.002.txt	20.14949
79	PBS	20200714_MG1655_mCherry_OMV_Prot15.006.txt	83.95155
80	Polymyxin	20200619_MG1655_OMV_Prot15_50uM_Colistin.005.txt	18.54466
80	PBS	20200714_MG1655_mCherry_OMV_Prot15.006.txt	0.1782411
80	PBS	20200619_MG1655_OMV_Prot15.002.txt	21.75432
81	PBS	20200619_MG1655_OMV_Prot15.002.txt	0.8915703
81	Polymyxin	20200619_MG1655_OMV_Prot15_50uM_Colistin.005.txt	1.783141
82	PBS	20200714_MG1655_mCherry_OMV_Prot15.006.txt	89.29878
82	PBS	20200619_MG1655_OMV_Prot15.002.txt	0.8915703
83	PBS	20200619_MG1655_OMV_Prot15.002.txt	24.96397
83	Polymyxin	20200619_MG1655_OMV_Prot15_50uM_Colistin.005.txt	28.35194
83	PBS	20200714_MG1655_mCherry_OMV_Prot15.006.txt	12.12039
84	PBS	20200714_MG1655_mCherry_OMV_Prot15.006.txt	48.30334
84	PBS	20200619_MG1655_OMV_Prot15.002.txt	6.59762
84	Polymyxin	20200619_MG1655_OMV_Prot15_50uM_Colistin.005.txt	4.81448
85	Polymyxin	20200619_MG1655_OMV_Prot15_50uM_Colistin.005.txt	84.69918
85	PBS	20200619_MG1655_OMV_Prot15.002.txt	16.58321
86	Polymyxin	20200619_MG1655_OMV_Prot15_50uM_Colistin.005.txt	0.0
86	PBS	20200619_MG1655_OMV_Prot15.002.txt	0.8915703
86	PBS	20200714_MG1655_mCherry_OMV_Prot15.006.txt	52.58112
87	PBS	20200619_MG1655_OMV_Prot15.002.txt	0.0
87	Polymyxin	20200619_MG1655_OMV_Prot15_50uM_Colistin.005.txt	5.171108
88	Polymyxin	20200619_MG1655_OMV_Prot15_50uM_Colistin.005.txt	4.992794
88	PBS	20200619_MG1655_OMV_Prot15.002.txt	0.3566281
88	PBS	20200714_MG1655_mCherry_OMV_Prot15.006.txt	66.48392
89	PBS	20200619_MG1655_OMV_Prot15.002.txt	6.240992
89	Polymyxin	20200619_MG1655_OMV_Prot15_50uM_Colistin.005.txt	8.024133
90	Polymyxin	20200619_MG1655_OMV_Prot15_50uM_Colistin.005.txt	9.807274
91	Polymyxin	20200619_MG1655_OMV_Prot15_50uM_Colistin.005.txt	8.737389
92	PBS	20200619_MG1655_OMV_Prot15.002.txt	16.40489
92	PBS	20200714_MG1655_mCherry_OMV_Prot15.006.txt	89.29878
93	Polymyxin	20200619_MG1655_OMV_Prot15_50uM_Colistin.005.txt	11.23379
93	PBS	20200619_MG1655_OMV_Prot15.002.txt	43.68695
94	Polymyxin	20200619_MG1655_OMV_Prot15_50uM_Colistin.005.txt	9.62896
94	PBS	20200619_MG1655_OMV_Prot15.002.txt	2.496397
95	PBS	20200619_MG1655_OMV_Prot15.002.txt	11.05547
95	Polymyxin	20200619_MG1655_OMV_Prot15_50uM_Colistin.005.txt	29.95676
96	Polymyxin	20200619_MG1655_OMV_Prot15_50uM_Colistin.005.txt	9.094017
96	PBS	20200714_MG1655_mCherry_OMV_Prot15.006.txt	62.0279
96	PBS	20200619_MG1655_OMV_Prot15.002.txt	18.00972
97	PBS	20200619_MG1655_OMV_Prot15.002.txt	7.132563
98	PBS	20200619_MG1655_OMV_Prot15.002.txt	8.024133
98	Polymyxin	20200619_MG1655_OMV_Prot15_50uM_Colistin.005.txt	44.93514
99	PBS	20200714_MG1655_mCherry_OMV_Prot15.006.txt	0.0
99	PBS	20200619_MG1655_OMV_Prot15.002.txt	5.527736
99	Polymyxin	20200619_MG1655_OMV_Prot15_50uM_Colistin.005.txt	26.5688
100	PBS	20200619_MG1655_OMV_Prot15.002.txt	4.81448
100	Polymyxin	20200619_MG1655_OMV_Prot15_50uM_Colistin.005.txt	69.89911
101	PBS	20200714_MG1655_mCherry_OMV_Prot15.006.txt	65.058
101	Polymyxin	20200619_MG1655_OMV_Prot15_50uM_Colistin.005.txt	7.845819
101	PBS	20200619_MG1655_OMV_Prot15.002.txt	6.240992
102	PBS	20200619_MG1655_OMV_Prot15.002.txt	13.73018
103	Polymyxin	20200619_MG1655_OMV_Prot15_50uM_Colistin.005.txt	56.88219
103	PBS	20200619_MG1655_OMV_Prot15.002.txt	0.5349422
104	Polymyxin	20200619_MG1655_OMV_Prot15_50uM_Colistin.005.txt	70.43405
105	PBS	20200619_MG1655_OMV_Prot15.002.txt	10.1639
105	PBS	20200714_MG1655_mCherry_OMV_Prot15.006.txt	0.0
105	Polymyxin	20200619_MG1655_OMV_Prot15_50uM_Colistin.005.txt	44.93514
106	PBS	20200619_MG1655_OMV_Prot15.002.txt	14.62175
106	Polymyxin	20200619_MG1655_OMV_Prot15_50uM_Colistin.005.txt	7.489191
107	PBS	20200619_MG1655_OMV_Prot15.002.txt	12.48198
107	Polymyxin	20200619_MG1655_OMV_Prot15_50uM_Colistin.005.txt	7.310876
108	PBS	20200619_MG1655_OMV_Prot15.002.txt	2.853025
108	Polymyxin	20200619_MG1655_OMV_Prot15_50uM_Colistin.005.txt	25.67723
109	Polymyxin	20200619_MG1655_OMV_Prot15_50uM_Colistin.005.txt	10.69884
109	PBS	20200619_MG1655_OMV_Prot15.002.txt	6.59762
110	PBS	20200619_MG1655_OMV_Prot15.002.txt	2.139769
110	Polymyxin	20200619_MG1655_OMV_Prot15_50uM_Colistin.005.txt	23.00251
111	PBS	20200619_MG1655_OMV_Prot15.002.txt	10.87716
111	Polymyxin	20200619_MG1655_OMV_Prot15_50uM_Colistin.005.txt	38.33752
112	Polymyxin	20200619_MG1655_OMV_Prot15_50uM_Colistin.005.txt	1.426512
112	PBS	20200619_MG1655_OMV_Prot15.002.txt	13.73018
112	PBS	20200714_MG1655_mCherry_OMV_Prot15.006.txt	52.75936
113	PBS	20200619_MG1655_OMV_Prot15.002.txt	16.04827
113	PBS	20200714_MG1655_mCherry_OMV_Prot15.006.txt	31.19219
113	Polymyxin	20200619_MG1655_OMV_Prot15_50uM_Colistin.005.txt	0.8915703
114	PBS	20200619_MG1655_OMV_Prot15.002.txt	9.094017
114	Polymyxin	20200619_MG1655_OMV_Prot15_50uM_Colistin.005.txt	9.094017
115	PBS	20200619_MG1655_OMV_Prot15.002.txt	8.202447
115	Polymyxin	20200619_MG1655_OMV_Prot15_50uM_Colistin.005.txt	11.76873
116	PBS	20200619_MG1655_OMV_Prot15.002.txt	12.48198
116	Polymyxin	20200619_MG1655_OMV_Prot15_50uM_Colistin.005.txt	41.01223
117	Polymyxin	20200619_MG1655_OMV_Prot15_50uM_Colistin.005.txt	38.69415
117	PBS	20200619_MG1655_OMV_Prot15.002.txt	3.209653
117	PBS	20200714_MG1655_mCherry_OMV_Prot15.006.txt	76.46542
118	PBS	20200619_MG1655_OMV_Prot15.002.txt	6.240992
118	Polymyxin	20200619_MG1655_OMV_Prot15_50uM_Colistin.005.txt	70.79068
119	PBS	20200619_MG1655_OMV_Prot15.002.txt	8.202447
119	Polymyxin	20200619_MG1655_OMV_Prot15_50uM_Colistin.005.txt	63.4798
120	Polymyxin	20200619_MG1655_OMV_Prot15_50uM_Colistin.005.txt	1.783141
120	PBS	20200619_MG1655_OMV_Prot15.002.txt	8.024133
121	PBS	20200619_MG1655_OMV_Prot15.002.txt	8.202447
121	Polymyxin	20200619_MG1655_OMV_Prot15_50uM_Colistin.005.txt	47.60986
122	PBS	20200619_MG1655_OMV_Prot15.002.txt	2.853025
122	Polymyxin	20200619_MG1655_OMV_Prot15_50uM_Colistin.005.txt	4.279538
122	PBS	20200714_MG1655_mCherry_OMV_Prot15.006.txt	45.27324
123	Polymyxin	20200619_MG1655_OMV_Prot15_50uM_Colistin.005.txt	10.52053
123	PBS	20200619_MG1655_OMV_Prot15.002.txt	7.310876
124	Polymyxin	20200619_MG1655_OMV_Prot15_50uM_Colistin.005.txt	73.10876
124	PBS	20200714_MG1655_mCherry_OMV_Prot15.006.txt	63.63207
124	PBS	20200619_MG1655_OMV_Prot15.002.txt	7.489191
125	PBS	20200714_MG1655_mCherry_OMV_Prot15.006.txt	0.0
125	PBS	20200619_MG1655_OMV_Prot15.002.txt	5.171108
125	Polymyxin	20200619_MG1655_OMV_Prot15_50uM_Colistin.005.txt	39.2291
126	PBS	20200619_MG1655_OMV_Prot15.002.txt	16.40489
126	Polymyxin	20200619_MG1655_OMV_Prot15_50uM_Colistin.005.txt	8.202447
126	PBS	20200714_MG1655_mCherry_OMV_Prot15.006.txt	4.456027
127	Polymyxin	20200619_MG1655_OMV_Prot15_50uM_Colistin.005.txt	26.39048
127	PBS	20200619_MG1655_OMV_Prot15.002.txt	16.76152
128	PBS	20200619_MG1655_OMV_Prot15.002.txt	9.62896
128	Polymyxin	20200619_MG1655_OMV_Prot15_50uM_Colistin.005.txt	52.06771
128	PBS	20200714_MG1655_mCherry_OMV_Prot15.006.txt	2.495375
129	PBS	20200619_MG1655_OMV_Prot15.002.txt	14.80007
129	Polymyxin	20200619_MG1655_OMV_Prot15_50uM_Colistin.005.txt	42.79538
130	Polymyxin	20200619_MG1655_OMV_Prot15_50uM_Colistin.005.txt	55.27736
130	PBS	20200619_MG1655_OMV_Prot15.002.txt	8.737389
131	PBS	20200619_MG1655_OMV_Prot15.002.txt	4.636166
131	Polymyxin	20200619_MG1655_OMV_Prot15_50uM_Colistin.005.txt	7.667505
132	PBS	20200714_MG1655_mCherry_OMV_Prot15.006.txt	6.238438
132	PBS	20200619_MG1655_OMV_Prot15.002.txt	3.566281
133	Polymyxin	20200619_MG1655_OMV_Prot15_50uM_Colistin.005.txt	30.67002
133	PBS	20200714_MG1655_mCherry_OMV_Prot15.006.txt	0.1782411
133	PBS	20200619_MG1655_OMV_Prot15.002.txt	9.272331
134	PBS	20200619_MG1655_OMV_Prot15.002.txt	14.80007
134	Polymyxin	20200619_MG1655_OMV_Prot15_50uM_Colistin.005.txt	17.11815
135	PBS	20200619_MG1655_OMV_Prot15.002.txt	11.59041
135	Polymyxin	20200619_MG1655_OMV_Prot15_50uM_Colistin.005.txt	14.26513
135	PBS	20200714_MG1655_mCherry_OMV_Prot15.006.txt	56.85891
136	PBS	20200619_MG1655_OMV_Prot15.002.txt	9.985587
136	Polymyxin	20200619_MG1655_OMV_Prot15_50uM_Colistin.005.txt	3.744595
137	Polymyxin	20200619_MG1655_OMV_Prot15_50uM_Colistin.005.txt	6.062678
137	PBS	20200619_MG1655_OMV_Prot15.002.txt	7.132563
138	PBS	20200714_MG1655_mCherry_OMV_Prot15.006.txt	55.9677
138	Polymyxin	20200619_MG1655_OMV_Prot15_50uM_Colistin.005.txt	45.6484
138	PBS	20200619_MG1655_OMV_Prot15.002.txt	19.97117
139	Polymyxin	20200619_MG1655_OMV_Prot15_50uM_Colistin.005.txt	99.49924
139	PBS	20200619_MG1655_OMV_Prot15.002.txt	11.23379
139	PBS	20200714_MG1655_mCherry_OMV_Prot15.006.txt	56.14594
140	PBS	20200714_MG1655_mCherry_OMV_Prot15.006.txt	79.49553
140	PBS	20200619_MG1655_OMV_Prot15.002.txt	7.310876
140	Polymyxin	20200619_MG1655_OMV_Prot15_50uM_Colistin.005.txt	29.60013
141	PBS	20200619_MG1655_OMV_Prot15.002.txt	6.240992
141	Polymyxin	20200619_MG1655_OMV_Prot15_50uM_Colistin.005.txt	42.79538
141	PBS	20200714_MG1655_mCherry_OMV_Prot15.006.txt	47.23389
142	PBS	20200714_MG1655_mCherry_OMV_Prot15.006.txt	99.28028
142	PBS	20200619_MG1655_OMV_Prot15.002.txt	9.094017
142	Polymyxin	20200619_MG1655_OMV_Prot15_50uM_Colistin.005.txt	2.139769
143	PBS	20200619_MG1655_OMV_Prot15.002.txt	21.576
143	Polymyxin	20200619_MG1655_OMV_Prot15_50uM_Colistin.005.txt	17.83141
144	Polymyxin	20200619_MG1655_OMV_Prot15_50uM_Colistin.005.txt	36.91101
144	PBS	20200619_MG1655_OMV_Prot15.002.txt	8.915703
145	PBS	20200619_MG1655_OMV_Prot15.002.txt	11.76873
145	Polymyxin	20200619_MG1655_OMV_Prot15_50uM_Colistin.005.txt	4.457851
145	PBS	20200714_MG1655_mCherry_OMV_Prot15.006.txt	94.64603
146	Polymyxin	20200619_MG1655_OMV_Prot15_50uM_Colistin.005.txt	59.91352
146	PBS	20200619_MG1655_OMV_Prot15.002.txt	14.97838
147	Polymyxin	20200619_MG1655_OMV_Prot15_50uM_Colistin.005.txt	39.94235
147	PBS	20200619_MG1655_OMV_Prot15.002.txt	8.915703
148	Polymyxin	20200619_MG1655_OMV_Prot15_50uM_Colistin.005.txt	3.387967
148	PBS	20200619_MG1655_OMV_Prot15.002.txt	10.87716
149	PBS	20200619_MG1655_OMV_Prot15.002.txt	14.80007
149	PBS	20200714_MG1655_mCherry_OMV_Prot15.006.txt	2.851857
149	Polymyxin	20200619_MG1655_OMV_Prot15_50uM_Colistin.005.txt	21.39769
150	Polymyxin	20200619_MG1655_OMV_Prot15_50uM_Colistin.005.txt	50.46288
150	PBS	20200714_MG1655_mCherry_OMV_Prot15.006.txt	84.84276
150	PBS	20200619_MG1655_OMV_Prot15.002.txt	10.34222
151	PBS	20200714_MG1655_mCherry_OMV_Prot15.006.txt	0.0
151	Polymyxin	20200619_MG1655_OMV_Prot15_50uM_Colistin.005.txt	11.23379
151	PBS	20200619_MG1655_OMV_Prot15.002.txt	5.349422
152	Polymyxin	20200619_MG1655_OMV_Prot15_50uM_Colistin.005.txt	26.03385
152	PBS	20200619_MG1655_OMV_Prot15.002.txt	16.04827
153	PBS	20200619_MG1655_OMV_Prot15.002.txt	5.349422
153	Polymyxin	20200619_MG1655_OMV_Prot15_50uM_Colistin.005.txt	98.78599
154	Polymyxin	20200619_MG1655_OMV_Prot15_50uM_Colistin.005.txt	52.95928
154	PBS	20200714_MG1655_mCherry_OMV_Prot15.006.txt	38.67832
154	PBS	20200619_MG1655_OMV_Prot15.002.txt	9.450645
155	PBS	20200619_MG1655_OMV_Prot15.002.txt	8.024133
155	Polymyxin	20200619_MG1655_OMV_Prot15_50uM_Colistin.005.txt	39.76403
156	PBS	20200619_MG1655_OMV_Prot15.002.txt	16.58321
156	Polymyxin	20200619_MG1655_OMV_Prot15_50uM_Colistin.005.txt	8.380761
156	PBS	20200714_MG1655_mCherry_OMV_Prot15.006.txt	55.9677
157	PBS	20200619_MG1655_OMV_Prot15.002.txt	13.73018
157	Polymyxin	20200619_MG1655_OMV_Prot15_50uM_Colistin.005.txt	29.42182
157	PBS	20200714_MG1655_mCherry_OMV_Prot15.006.txt	18.35883
158	Polymyxin	20200619_MG1655_OMV_Prot15_50uM_Colistin.005.txt	4.992794
158	PBS	20200619_MG1655_OMV_Prot15.002.txt	5.349422
158	PBS	20200714_MG1655_mCherry_OMV_Prot15.006.txt	29.0533
159	PBS	20200619_MG1655_OMV_Prot15.002.txt	3.744595
159	Polymyxin	20200619_MG1655_OMV_Prot15_50uM_Colistin.005.txt	18.72298
159	PBS	20200714_MG1655_mCherry_OMV_Prot15.006.txt	17.64587
160	Polymyxin	20200619_MG1655_OMV_Prot15_50uM_Colistin.005.txt	64.54969
160	PBS	20200619_MG1655_OMV_Prot15.002.txt	11.76873
160	PBS	20200714_MG1655_mCherry_OMV_Prot15.006.txt	47.41213
161	PBS	20200714_MG1655_mCherry_OMV_Prot15.006.txt	79.13905
161	Polymyxin	20200619_MG1655_OMV_Prot15_50uM_Colistin.005.txt	11.94704
161	PBS	20200619_MG1655_OMV_Prot15.002.txt	13.9085
162	PBS	20200619_MG1655_OMV_Prot15.002.txt	16.40489
162	Polymyxin	20200619_MG1655_OMV_Prot15_50uM_Colistin.005.txt	4.992794
163	PBS	20200619_MG1655_OMV_Prot15.002.txt	19.25792
163	PBS	20200714_MG1655_mCherry_OMV_Prot15.006.txt	32.0834
164	PBS	20200619_MG1655_OMV_Prot15.002.txt	14.26513
164	PBS	20200714_MG1655_mCherry_OMV_Prot15.006.txt	33.33109
164	Polymyxin	20200619_MG1655_OMV_Prot15_50uM_Colistin.005.txt	49.39299
165	Polymyxin	20200619_MG1655_OMV_Prot15_50uM_Colistin.005.txt	79.70638
165	PBS	20200619_MG1655_OMV_Prot15.002.txt	4.81448
166	PBS	20200619_MG1655_OMV_Prot15.002.txt	23.18083
166	PBS	20200714_MG1655_mCherry_OMV_Prot15.006.txt	32.0834
166	Polymyxin	20200619_MG1655_OMV_Prot15_50uM_Colistin.005.txt	26.74711
167	PBS	20200714_MG1655_mCherry_OMV_Prot15.006.txt	34.93525
167	PBS	20200619_MG1655_OMV_Prot15.002.txt	11.94704
167	Polymyxin	20200619_MG1655_OMV_Prot15_50uM_Colistin.005.txt	25.14228
168	Polymyxin	20200619_MG1655_OMV_Prot15_50uM_Colistin.005.txt	6.240992
168	PBS	20200714_MG1655_mCherry_OMV_Prot15.006.txt	1.960652
168	PBS	20200619_MG1655_OMV_Prot15.002.txt	33.16642
169	PBS	20200619_MG1655_OMV_Prot15.002.txt	2.853025
169	PBS	20200714_MG1655_mCherry_OMV_Prot15.006.txt	0.7129644
169	Polymyxin	20200619_MG1655_OMV_Prot15_50uM_Colistin.005.txt	24.78565
170	PBS	20200619_MG1655_OMV_Prot15.002.txt	19.07961
170	Polymyxin	20200619_MG1655_OMV_Prot15_50uM_Colistin.005.txt	77.38831
171	Polymyxin	20200619_MG1655_OMV_Prot15_50uM_Colistin.005.txt	21.39769
171	PBS	20200619_MG1655_OMV_Prot15.002.txt	10.34222
172	PBS	20200714_MG1655_mCherry_OMV_Prot15.006.txt	47.94685
172	PBS	20200619_MG1655_OMV_Prot15.002.txt	6.240992
173	Polymyxin	20200619_MG1655_OMV_Prot15_50uM_Colistin.005.txt	36.55438
173	PBS	20200619_MG1655_OMV_Prot15.002.txt	4.101223
173	PBS	20200714_MG1655_mCherry_OMV_Prot15.006.txt	35.64822
174	Polymyxin	20200619_MG1655_OMV_Prot15_50uM_Colistin.005.txt	5.171108
174	PBS	20200619_MG1655_OMV_Prot15.002.txt	12.6603
175	Polymyxin	20200619_MG1655_OMV_Prot15_50uM_Colistin.005.txt	4.636166
175	PBS	20200619_MG1655_OMV_Prot15.002.txt	7.489191
176	Polymyxin	20200619_MG1655_OMV_Prot15_50uM_Colistin.005.txt	26.74711
176	PBS	20200619_MG1655_OMV_Prot15.002.txt	7.845819
177	Polymyxin	20200619_MG1655_OMV_Prot15_50uM_Colistin.005.txt	13.9085
177	PBS	20200714_MG1655_mCherry_OMV_Prot15.006.txt	35.29174
177	PBS	20200619_MG1655_OMV_Prot15.002.txt	1.961455
178	Polymyxin	20200619_MG1655_OMV_Prot15_50uM_Colistin.005.txt	29.60013
178	PBS	20200619_MG1655_OMV_Prot15.002.txt	8.202447
178	PBS	20200714_MG1655_mCherry_OMV_Prot15.006.txt	2.138893
179	PBS	20200619_MG1655_OMV_Prot15.002.txt	9.62896
179	PBS	20200714_MG1655_mCherry_OMV_Prot15.006.txt	0.0
179	Polymyxin	20200619_MG1655_OMV_Prot15_50uM_Colistin.005.txt	3.387967
180	PBS	20200619_MG1655_OMV_Prot15.002.txt	27.63868
180	PBS	20200714_MG1655_mCherry_OMV_Prot15.006.txt	0.0
180	Polymyxin	20200619_MG1655_OMV_Prot15_50uM_Colistin.005.txt	19.07961
181	PBS	20200619_MG1655_OMV_Prot15.002.txt	9.807274
181	Polymyxin	20200619_MG1655_OMV_Prot15_50uM_Colistin.005.txt	7.489191
182	Polymyxin	20200619_MG1655_OMV_Prot15_50uM_Colistin.005.txt	32.63147
182	PBS	20200619_MG1655_OMV_Prot15.002.txt	14.80007
183	Polymyxin	20200619_MG1655_OMV_Prot15_50uM_Colistin.005.txt	4.279538
183	PBS	20200619_MG1655_OMV_Prot15.002.txt	13.37355
184	PBS	20200714_MG1655_mCherry_OMV_Prot15.006.txt	0.0
184	PBS	20200619_MG1655_OMV_Prot15.002.txt	15.1567
184	Polymyxin	20200619_MG1655_OMV_Prot15_50uM_Colistin.005.txt	16.93984
185	Polymyxin	20200619_MG1655_OMV_Prot15_50uM_Colistin.005.txt	5.70605
185	PBS	20200619_MG1655_OMV_Prot15.002.txt	7.489191
185	PBS	20200714_MG1655_mCherry_OMV_Prot15.006.txt	45.62972
186	Polymyxin	20200619_MG1655_OMV_Prot15_50uM_Colistin.005.txt	7.310876
186	PBS	20200619_MG1655_OMV_Prot15.002.txt	3.209653
186	PBS	20200714_MG1655_mCherry_OMV_Prot15.006.txt	93.22009
187	PBS	20200714_MG1655_mCherry_OMV_Prot15.006.txt	11.76391
187	PBS	20200619_MG1655_OMV_Prot15.002.txt	8.202447
187	Polymyxin	20200619_MG1655_OMV_Prot15_50uM_Colistin.005.txt	3.922909
188	PBS	20200619_MG1655_OMV_Prot15.002.txt	8.737389
188	Polymyxin	20200619_MG1655_OMV_Prot15_50uM_Colistin.005.txt	18.18803
188	PBS	20200714_MG1655_mCherry_OMV_Prot15.006.txt	25.48848
189	PBS	20200619_MG1655_OMV_Prot15.002.txt	27.28205
189	Polymyxin	20200619_MG1655_OMV_Prot15_50uM_Colistin.005.txt	14.80007
190	PBS	20200619_MG1655_OMV_Prot15.002.txt	12.12536
190	Polymyxin	20200619_MG1655_OMV_Prot15_50uM_Colistin.005.txt	20.86275
191	Polymyxin	20200619_MG1655_OMV_Prot15_50uM_Colistin.005.txt	77.20999
191	PBS	20200619_MG1655_OMV_Prot15.002.txt	29.60013
191	PBS	20200714_MG1655_mCherry_OMV_Prot15.006.txt	3.564822
192	PBS	20200619_MG1655_OMV_Prot15.002.txt	13.37355
192	Polymyxin	20200619_MG1655_OMV_Prot15_50uM_Colistin.005.txt	5.527736
192	PBS	20200714_MG1655_mCherry_OMV_Prot15.006.txt	32.79636
193	PBS	20200714_MG1655_mCherry_OMV_Prot15.006.txt	71.83116
193	PBS	20200619_MG1655_OMV_Prot15.002.txt	11.4121
193	Polymyxin	20200619_MG1655_OMV_Prot15_50uM_Colistin.005.txt	25.67723
194	Polymyxin	20200619_MG1655_OMV_Prot15_50uM_Colistin.005.txt	21.39769
194	PBS	20200619_MG1655_OMV_Prot15.002.txt	25.49891
195	Polymyxin	20200619_MG1655_OMV_Prot15_50uM_Colistin.005.txt	2.853025
195	PBS	20200619_MG1655_OMV_Prot15.002.txt	9.272331
196	PBS	20200714_MG1655_mCherry_OMV_Prot15.006.txt	8.733813
196	Polymyxin	20200619_MG1655_OMV_Prot15_50uM_Colistin.005.txt	20.3278
196	PBS	20200619_MG1655_OMV_Prot15.002.txt	23.71577
197	PBS	20200619_MG1655_OMV_Prot15.002.txt	3.744595
197	Polymyxin	20200619_MG1655_OMV_Prot15_50uM_Colistin.005.txt	10.69884
197	PBS	20200714_MG1655_mCherry_OMV_Prot15.006.txt	0.1782411
198	PBS	20200714_MG1655_mCherry_OMV_Prot15.006.txt	49.55102
198	Polymyxin	20200619_MG1655_OMV_Prot15_50uM_Colistin.005.txt	3.209653
198	PBS	20200619_MG1655_OMV_Prot15.002.txt	5.527736
199	Polymyxin	20200619_MG1655_OMV_Prot15_50uM_Colistin.005.txt	8.202447
199	PBS	20200619_MG1655_OMV_Prot15.002.txt	17.65309
199	PBS	20200714_MG1655_mCherry_OMV_Prot15.006.txt	12.12039
200	PBS	20200714_MG1655_mCherry_OMV_Prot15.006.txt	79.31728
200	PBS	20200619_MG1655_OMV_Prot15.002.txt	17.11815
200	Polymyxin	20200619_MG1655_OMV_Prot15_50uM_Colistin.005.txt	33.87967
201	Polymyxin	20200619_MG1655_OMV_Prot15_50uM_Colistin.005.txt	27.46037
201	PBS	20200619_MG1655_OMV_Prot15.002.txt	41.36886
201	PBS	20200714_MG1655_mCherry_OMV_Prot15.006.txt	15.50698
202	PBS	20200714_MG1655_mCherry_OMV_Prot15.006.txt	35.11349
202	Polymyxin	20200619_MG1655_OMV_Prot15_50uM_Colistin.005.txt	61.16172
202	PBS	20200619_MG1655_OMV_Prot15.002.txt	8.202447
203	PBS	20200619_MG1655_OMV_Prot15.002.txt	20.14949
203	PBS	20200714_MG1655_mCherry_OMV_Prot15.006.txt	65.23624
203	Polymyxin	20200619_MG1655_OMV_Prot15_50uM_Colistin.005.txt	45.29177
204	PBS	20200619_MG1655_OMV_Prot15.002.txt	10.34222
204	PBS	20200714_MG1655_mCherry_OMV_Prot15.006.txt	77.35664
205	PBS	20200619_MG1655_OMV_Prot15.002.txt	46.8966
205	Polymyxin	20200619_MG1655_OMV_Prot15_50uM_Colistin.005.txt	10.52053
206	PBS	20200619_MG1655_OMV_Prot15.002.txt	8.024133
206	Polymyxin	20200619_MG1655_OMV_Prot15_50uM_Colistin.005.txt	21.39769
206	PBS	20200714_MG1655_mCherry_OMV_Prot15.006.txt	69.51402
207	Polymyxin	20200619_MG1655_OMV_Prot15_50uM_Colistin.005.txt	12.83861
207	PBS	20200619_MG1655_OMV_Prot15.002.txt	8.737389
208	Polymyxin	20200619_MG1655_OMV_Prot15_50uM_Colistin.005.txt	35.84113
208	PBS	20200714_MG1655_mCherry_OMV_Prot15.006.txt	2.673616
208	PBS	20200619_MG1655_OMV_Prot15.002.txt	4.81448
209	Polymyxin	20200619_MG1655_OMV_Prot15_50uM_Colistin.005.txt	72.39551
209	PBS	20200714_MG1655_mCherry_OMV_Prot15.006.txt	1.247688
209	PBS	20200619_MG1655_OMV_Prot15.002.txt	7.132563
210	Polymyxin	20200619_MG1655_OMV_Prot15_50uM_Colistin.005.txt	43.68695
210	PBS	20200619_MG1655_OMV_Prot15.002.txt	5.171108
211	Polymyxin	20200619_MG1655_OMV_Prot15_50uM_Colistin.005.txt	10.52053
211	PBS	20200714_MG1655_mCherry_OMV_Prot15.006.txt	36.0047
211	PBS	20200619_MG1655_OMV_Prot15.002.txt	6.954248
212	Polymyxin	20200619_MG1655_OMV_Prot15_50uM_Colistin.005.txt	13.9085
212	PBS	20200714_MG1655_mCherry_OMV_Prot15.006.txt	2.138893
212	PBS	20200619_MG1655_OMV_Prot15.002.txt	8.024133
213	PBS	20200619_MG1655_OMV_Prot15.002.txt	13.73018
213	Polymyxin	20200619_MG1655_OMV_Prot15_50uM_Colistin.005.txt	26.39048
214	PBS	20200619_MG1655_OMV_Prot15.002.txt	7.489191
214	Polymyxin	20200619_MG1655_OMV_Prot15_50uM_Colistin.005.txt	69.00755
215	PBS	20200714_MG1655_mCherry_OMV_Prot15.006.txt	8.19909
215	PBS	20200619_MG1655_OMV_Prot15.002.txt	5.70605
216	Polymyxin	20200619_MG1655_OMV_Prot15_50uM_Colistin.005.txt	9.985587
216	PBS	20200619_MG1655_OMV_Prot15.002.txt	9.62896
216	PBS	20200714_MG1655_mCherry_OMV_Prot15.006.txt	20.67597
217	PBS	20200619_MG1655_OMV_Prot15.002.txt	23.00251
217	PBS	20200714_MG1655_mCherry_OMV_Prot15.006.txt	4.81251
217	Polymyxin	20200619_MG1655_OMV_Prot15_50uM_Colistin.005.txt	37.80258
218	PBS	20200619_MG1655_OMV_Prot15.002.txt	8.915703
218	Polymyxin	20200619_MG1655_OMV_Prot15_50uM_Colistin.005.txt	5.884364
219	PBS	20200714_MG1655_mCherry_OMV_Prot15.006.txt	0.0
219	Polymyxin	20200619_MG1655_OMV_Prot15_50uM_Colistin.005.txt	2.496397
219	PBS	20200619_MG1655_OMV_Prot15.002.txt	7.667505
220	PBS	20200714_MG1655_mCherry_OMV_Prot15.006.txt	52.0464
220	PBS	20200619_MG1655_OMV_Prot15.002.txt	7.667505
220	Polymyxin	20200619_MG1655_OMV_Prot15_50uM_Colistin.005.txt	27.81699
221	PBS	20200714_MG1655_mCherry_OMV_Prot15.006.txt	16.57642
221	Polymyxin	20200619_MG1655_OMV_Prot15_50uM_Colistin.005.txt	4.992794
221	PBS	20200619_MG1655_OMV_Prot15.002.txt	9.094017
222	PBS	20200714_MG1655_mCherry_OMV_Prot15.006.txt	40.28249
222	Polymyxin	20200619_MG1655_OMV_Prot15_50uM_Colistin.005.txt	74.89191
222	PBS	20200619_MG1655_OMV_Prot15.002.txt	11.4121
223	PBS	20200619_MG1655_OMV_Prot15.002.txt	7.132563
223	Polymyxin	20200619_MG1655_OMV_Prot15_50uM_Colistin.005.txt	35.84113
224	PBS	20200714_MG1655_mCherry_OMV_Prot15.006.txt	68.0881
224	Polymyxin	20200619_MG1655_OMV_Prot15_50uM_Colistin.005.txt	8.024133
225	Polymyxin	20200619_MG1655_OMV_Prot15_50uM_Colistin.005.txt	10.1639
225	PBS	20200714_MG1655_mCherry_OMV_Prot15.006.txt	9.446777
225	PBS	20200619_MG1655_OMV_Prot15.002.txt	13.73018
226	PBS	20200619_MG1655_OMV_Prot15.002.txt	6.240992
226	Polymyxin	20200619_MG1655_OMV_Prot15_50uM_Colistin.005.txt	9.094017
227	Polymyxin	20200619_MG1655_OMV_Prot15_50uM_Colistin.005.txt	8.380761
227	PBS	20200714_MG1655_mCherry_OMV_Prot15.006.txt	69.33578
227	PBS	20200619_MG1655_OMV_Prot15.002.txt	6.59762
228	PBS	20200619_MG1655_OMV_Prot15.002.txt	20.68443
228	Polymyxin	20200619_MG1655_OMV_Prot15_50uM_Colistin.005.txt	0.7132562
229	Polymyxin	20200619_MG1655_OMV_Prot15_50uM_Colistin.005.txt	22.11094
229	PBS	20200619_MG1655_OMV_Prot15.002.txt	31.7399
230	Polymyxin	20200619_MG1655_OMV_Prot15_50uM_Colistin.005.txt	12.30367
230	PBS	20200714_MG1655_mCherry_OMV_Prot15.006.txt	1.60417
230	PBS	20200619_MG1655_OMV_Prot15.002.txt	7.132563
231	PBS	20200619_MG1655_OMV_Prot15.002.txt	23.35914
231	Polymyxin	20200619_MG1655_OMV_Prot15_50uM_Colistin.005.txt	5.527736
232	PBS	20200714_MG1655_mCherry_OMV_Prot15.006.txt	9.625019
232	Polymyxin	20200619_MG1655_OMV_Prot15_50uM_Colistin.005.txt	18.18803
232	PBS	20200619_MG1655_OMV_Prot15.002.txt	19.43623
233	PBS	20200619_MG1655_OMV_Prot15.002.txt	11.05547
234	Polymyxin	20200619_MG1655_OMV_Prot15_50uM_Colistin.005.txt	15.86995
234	PBS	20200619_MG1655_OMV_Prot15.002.txt	13.73018
235	PBS	20200619_MG1655_OMV_Prot15.002.txt	6.775934
235	Polymyxin	20200619_MG1655_OMV_Prot15_50uM_Colistin.005.txt	31.38327
236	Polymyxin	20200619_MG1655_OMV_Prot15_50uM_Colistin.005.txt	40.65561
236	PBS	20200714_MG1655_mCherry_OMV_Prot15.006.txt	62.0279
236	PBS	20200619_MG1655_OMV_Prot15.002.txt	7.667505
237	Polymyxin	20200619_MG1655_OMV_Prot15_50uM_Colistin.005.txt	25.85554
237	PBS	20200619_MG1655_OMV_Prot15.002.txt	2.853025
237	PBS	20200714_MG1655_mCherry_OMV_Prot15.006.txt	11.94215
238	PBS	20200714_MG1655_mCherry_OMV_Prot15.006.txt	71.29643
238	PBS	20200619_MG1655_OMV_Prot15.002.txt	5.884364
239	PBS	20200619_MG1655_OMV_Prot15.002.txt	2.496397
239	Polymyxin	20200619_MG1655_OMV_Prot15_50uM_Colistin.005.txt	4.279538
240	PBS	20200714_MG1655_mCherry_OMV_Prot15.006.txt	83.23859
240	Polymyxin	20200619_MG1655_OMV_Prot15_50uM_Colistin.005.txt	5.70605
240	PBS	20200619_MG1655_OMV_Prot15.002.txt	9.985587
241	Polymyxin	20200619_MG1655_OMV_Prot15_50uM_Colistin.005.txt	10.52053
241	PBS	20200619_MG1655_OMV_Prot15.002.txt	7.310876
242	PBS	20200619_MG1655_OMV_Prot15.002.txt	5.171108
242	Polymyxin	20200619_MG1655_OMV_Prot15_50uM_Colistin.005.txt	32.45316
243	PBS	20200619_MG1655_OMV_Prot15.002.txt	4.81448
243	PBS	20200714_MG1655_mCherry_OMV_Prot15.006.txt	23.88431
243	Polymyxin	20200619_MG1655_OMV_Prot15_50uM_Colistin.005.txt	34.41462
244	Polymyxin	20200619_MG1655_OMV_Prot15_50uM_Colistin.005.txt	65.9762
244	PBS	20200619_MG1655_OMV_Prot15.002.txt	8.915703
244	PBS	20200714_MG1655_mCherry_OMV_Prot15.006.txt	24.24079
245	PBS	20200619_MG1655_OMV_Prot15.002.txt	13.19524
245	Polymyxin	20200619_MG1655_OMV_Prot15_50uM_Colistin.005.txt	51.88939
245	PBS	20200714_MG1655_mCherry_OMV_Prot15.006.txt	76.64367
246	PBS	20200619_MG1655_OMV_Prot15.002.txt	10.1639
247	PBS	20200619_MG1655_OMV_Prot15.002.txt	16.58321
247	PBS	20200714_MG1655_mCherry_OMV_Prot15.006.txt	0.0
248	Polymyxin	20200619_MG1655_OMV_Prot15_50uM_Colistin.005.txt	32.80979
248	PBS	20200619_MG1655_OMV_Prot15.002.txt	15.51332
248	PBS	20200714_MG1655_mCherry_OMV_Prot15.006.txt	4.456027
249	PBS	20200619_MG1655_OMV_Prot15.002.txt	9.450645
249	PBS	20200714_MG1655_mCherry_OMV_Prot15.006.txt	1.782411
249	Polymyxin	20200619_MG1655_OMV_Prot15_50uM_Colistin.005.txt	20.3278
250	PBS	20200619_MG1655_OMV_Prot15.002.txt	9.450645
250	PBS	20200714_MG1655_mCherry_OMV_Prot15.006.txt	22.63662
251	Polymyxin	20200619_MG1655_OMV_Prot15_50uM_Colistin.005.txt	9.094017
251	PBS	20200619_MG1655_OMV_Prot15.002.txt	1.604827
251	PBS	20200714_MG1655_mCherry_OMV_Prot15.006.txt	80.38673
252	PBS	20200714_MG1655_mCherry_OMV_Prot15.006.txt	6.59492
252	Polymyxin	20200619_MG1655_OMV_Prot15_50uM_Colistin.005.txt	81.31121
252	PBS	20200619_MG1655_OMV_Prot15.002.txt	14.08681
253	PBS	20200619_MG1655_OMV_Prot15.002.txt	6.240992
253	Polymyxin	20200619_MG1655_OMV_Prot15_50uM_Colistin.005.txt	11.05547
254	PBS	20200619_MG1655_OMV_Prot15.002.txt	7.845819
254	PBS	20200714_MG1655_mCherry_OMV_Prot15.006.txt	42.77786
254	Polymyxin	20200619_MG1655_OMV_Prot15_50uM_Colistin.005.txt	12.30367
255	PBS	20200619_MG1655_OMV_Prot15.002.txt	6.240992
255	Polymyxin	20200619_MG1655_OMV_Prot15_50uM_Colistin.005.txt	2.853025
256	PBS	20200714_MG1655_mCherry_OMV_Prot15.006.txt	63.63207
256	Polymyxin	20200619_MG1655_OMV_Prot15_50uM_Colistin.005.txt	12.83861
256	PBS	20200619_MG1655_OMV_Prot15.002.txt	4.457851
257	PBS	20200619_MG1655_OMV_Prot15.002.txt	9.450645
257	PBS	20200714_MG1655_mCherry_OMV_Prot15.006.txt	0.0
257	Polymyxin	20200619_MG1655_OMV_Prot15_50uM_Colistin.005.txt	9.450645
258	Polymyxin	20200619_MG1655_OMV_Prot15_50uM_Colistin.005.txt	7.132563
258	PBS	20200714_MG1655_mCherry_OMV_Prot15.006.txt	72.72237
258	PBS	20200619_MG1655_OMV_Prot15.002.txt	5.171108
259	PBS	20200714_MG1655_mCherry_OMV_Prot15.006.txt	96.96315
259	PBS	20200619_MG1655_OMV_Prot15.002.txt	9.985587
259	Polymyxin	20200619_MG1655_OMV_Prot15_50uM_Colistin.005.txt	4.636166
260	Polymyxin	20200619_MG1655_OMV_Prot15_50uM_Colistin.005.txt	60.98341
260	PBS	20200714_MG1655_mCherry_OMV_Prot15.006.txt	5.881956
260	PBS	20200619_MG1655_OMV_Prot15.002.txt	8.737389
261	Polymyxin	20200619_MG1655_OMV_Prot15_50uM_Colistin.005.txt	64.90632
261	PBS	20200619_MG1655_OMV_Prot15.002.txt	8.380761
262	PBS	20200714_MG1655_mCherry_OMV_Prot15.006.txt	14.25929
262	PBS	20200619_MG1655_OMV_Prot15.002.txt	52.06771
262	Polymyxin	20200619_MG1655_OMV_Prot15_50uM_Colistin.005.txt	79.34975
263	PBS	20200619_MG1655_OMV_Prot15.002.txt	14.62175
264	PBS	20200619_MG1655_OMV_Prot15.002.txt	14.08681
264	Polymyxin	20200619_MG1655_OMV_Prot15_50uM_Colistin.005.txt	98.96431
264	PBS	20200714_MG1655_mCherry_OMV_Prot15.006.txt	7.842608
265	Polymyxin	20200619_MG1655_OMV_Prot15_50uM_Colistin.005.txt	45.47009
265	PBS	20200714_MG1655_mCherry_OMV_Prot15.006.txt	23.88431
265	PBS	20200619_MG1655_OMV_Prot15.002.txt	10.69884
266	PBS	20200619_MG1655_OMV_Prot15.002.txt	8.559075
266	Polymyxin	20200619_MG1655_OMV_Prot15_50uM_Colistin.005.txt	13.37355
266	PBS	20200714_MG1655_mCherry_OMV_Prot15.006.txt	0.0
267	PBS	20200619_MG1655_OMV_Prot15.002.txt	34.77124
267	Polymyxin	20200619_MG1655_OMV_Prot15_50uM_Colistin.005.txt	3.387967
267	PBS	20200714_MG1655_mCherry_OMV_Prot15.006.txt	4.456027
268	PBS	20200619_MG1655_OMV_Prot15.002.txt	7.310876
268	Polymyxin	20200619_MG1655_OMV_Prot15_50uM_Colistin.005.txt	2.318083
269	PBS	20200619_MG1655_OMV_Prot15.002.txt	7.667505
269	Polymyxin	20200619_MG1655_OMV_Prot15_50uM_Colistin.005.txt	6.59762
270	PBS	20200619_MG1655_OMV_Prot15.002.txt	5.349422
270	PBS	20200714_MG1655_mCherry_OMV_Prot15.006.txt	8.19909
271	PBS	20200714_MG1655_mCherry_OMV_Prot15.006.txt	87.51637
271	Polymyxin	20200619_MG1655_OMV_Prot15_50uM_Colistin.005.txt	10.52053
271	PBS	20200619_MG1655_OMV_Prot15.002.txt	5.70605
272	Polymyxin	20200619_MG1655_OMV_Prot15_50uM_Colistin.005.txt	51.53276
272	PBS	20200619_MG1655_OMV_Prot15.002.txt	7.310876
273	Polymyxin	20200619_MG1655_OMV_Prot15_50uM_Colistin.005.txt	34.41462
273	PBS	20200619_MG1655_OMV_Prot15.002.txt	4.279538
273	PBS	20200714_MG1655_mCherry_OMV_Prot15.006.txt	32.26164
274	PBS	20200619_MG1655_OMV_Prot15.002.txt	2.674711
274	PBS	20200714_MG1655_mCherry_OMV_Prot15.006.txt	42.24314
275	Polymyxin	20200619_MG1655_OMV_Prot15_50uM_Colistin.005.txt	41.19055
275	PBS	20200619_MG1655_OMV_Prot15.002.txt	11.59041
276	PBS	20200714_MG1655_mCherry_OMV_Prot15.006.txt	36.71766
276	PBS	20200619_MG1655_OMV_Prot15.002.txt	22.11094
276	Polymyxin	20200619_MG1655_OMV_Prot15_50uM_Colistin.005.txt	41.72549
277	PBS	20200714_MG1655_mCherry_OMV_Prot15.006.txt	17.11115
277	PBS	20200619_MG1655_OMV_Prot15.002.txt	46.18334
277	Polymyxin	20200619_MG1655_OMV_Prot15_50uM_Colistin.005.txt	38.33752
278	PBS	20200619_MG1655_OMV_Prot15.002.txt	8.559075
278	PBS	20200714_MG1655_mCherry_OMV_Prot15.006.txt	0.0
278	Polymyxin	20200619_MG1655_OMV_Prot15_50uM_Colistin.005.txt	57.23882
279	PBS	20200619_MG1655_OMV_Prot15.002.txt	46.53997
279	PBS	20200714_MG1655_mCherry_OMV_Prot15.006.txt	4.099545
279	Polymyxin	20200619_MG1655_OMV_Prot15_50uM_Colistin.005.txt	3.209653
280	PBS	20200619_MG1655_OMV_Prot15.002.txt	8.559075
280	PBS	20200714_MG1655_mCherry_OMV_Prot15.006.txt	25.48848
280	Polymyxin	20200619_MG1655_OMV_Prot15_50uM_Colistin.005.txt	78.99313
281	PBS	20200714_MG1655_mCherry_OMV_Prot15.006.txt	68.9793
281	PBS	20200619_MG1655_OMV_Prot15.002.txt	10.69884
281	Polymyxin	20200619_MG1655_OMV_Prot15_50uM_Colistin.005.txt	60.09184
282	PBS	20200619_MG1655_OMV_Prot15.002.txt	14.62175
282	Polymyxin	20200619_MG1655_OMV_Prot15_50uM_Colistin.005.txt	80.06301
283	PBS	20200619_MG1655_OMV_Prot15.002.txt	17.83141
283	PBS	20200714_MG1655_mCherry_OMV_Prot15.006.txt	0.0
283	Polymyxin	20200619_MG1655_OMV_Prot15_50uM_Colistin.005.txt	46.71828
284	PBS	20200619_MG1655_OMV_Prot15.002.txt	6.775934
285	PBS	20200619_MG1655_OMV_Prot15.002.txt	22.64589
285	Polymyxin	20200619_MG1655_OMV_Prot15_50uM_Colistin.005.txt	29.06519
285	PBS	20200714_MG1655_mCherry_OMV_Prot15.006.txt	0.0
286	PBS	20200714_MG1655_mCherry_OMV_Prot15.006.txt	0.0
286	PBS	20200619_MG1655_OMV_Prot15.002.txt	7.489191
286	Polymyxin	20200619_MG1655_OMV_Prot15_50uM_Colistin.005.txt	69.54249
287	PBS	20200714_MG1655_mCherry_OMV_Prot15.006.txt	0.7129644
287	PBS	20200619_MG1655_OMV_Prot15.002.txt	11.05547
287	Polymyxin	20200619_MG1655_OMV_Prot15_50uM_Colistin.005.txt	23.18083
288	PBS	20200619_MG1655_OMV_Prot15.002.txt	5.171108
289	PBS	20200714_MG1655_mCherry_OMV_Prot15.006.txt	31.01395
289	PBS	20200619_MG1655_OMV_Prot15.002.txt	20.68443
290	PBS	20200619_MG1655_OMV_Prot15.002.txt	27.81699
290	Polymyxin	20200619_MG1655_OMV_Prot15_50uM_Colistin.005.txt	16.40489
290	PBS	20200714_MG1655_mCherry_OMV_Prot15.006.txt	47.94685
291	PBS	20200714_MG1655_mCherry_OMV_Prot15.006.txt	0.0
291	PBS	20200619_MG1655_OMV_Prot15.002.txt	8.024133
292	PBS	20200619_MG1655_OMV_Prot15.002.txt	9.62896
292	Polymyxin	20200619_MG1655_OMV_Prot15_50uM_Colistin.005.txt	1.783141
293	PBS	20200619_MG1655_OMV_Prot15.002.txt	28.35194
293	Polymyxin	20200619_MG1655_OMV_Prot15_50uM_Colistin.005.txt	3.387967
293	PBS	20200714_MG1655_mCherry_OMV_Prot15.006.txt	14.79401
294	PBS	20200714_MG1655_mCherry_OMV_Prot15.006.txt	81.09969
294	PBS	20200619_MG1655_OMV_Prot15.002.txt	6.954248
294	Polymyxin	20200619_MG1655_OMV_Prot15_50uM_Colistin.005.txt	64.90632
295	PBS	20200619_MG1655_OMV_Prot15.002.txt	11.94704
295	Polymyxin	20200619_MG1655_OMV_Prot15_50uM_Colistin.005.txt	40.12066
296	PBS	20200619_MG1655_OMV_Prot15.002.txt	18.36635
296	Polymyxin	20200619_MG1655_OMV_Prot15_50uM_Colistin.005.txt	1.783141
296	PBS	20200714_MG1655_mCherry_OMV_Prot15.006.txt	0.1782411
297	PBS	20200619_MG1655_OMV_Prot15.002.txt	3.744595
297	Polymyxin	20200619_MG1655_OMV_Prot15_50uM_Colistin.005.txt	88.44377
297	PBS	20200714_MG1655_mCherry_OMV_Prot15.006.txt	1.425929
298	PBS	20200619_MG1655_OMV_Prot15.002.txt	13.19524
298	Polymyxin	20200619_MG1655_OMV_Prot15_50uM_Colistin.005.txt	68.29429
298	PBS	20200714_MG1655_mCherry_OMV_Prot15.006.txt	0.3564822
299	PBS	20200619_MG1655_OMV_Prot15.002.txt	14.26513
299	PBS	20200714_MG1655_mCherry_OMV_Prot15.006.txt	30.47923
300	PBS	20200619_MG1655_OMV_Prot15.002.txt	92.90162
300	PBS	20200714_MG1655_mCherry_OMV_Prot15.006.txt	14.79401
300	Polymyxin	20200619_MG1655_OMV_Prot15_50uM_Colistin.005.txt	5.70605
301	Polymyxin	20200619_MG1655_OMV_Prot15_50uM_Colistin.005.txt	82.73772
301	PBS	20200619_MG1655_OMV_Prot15.002.txt	23.35914
302	Polymyxin	20200619_MG1655_OMV_Prot15_50uM_Colistin.005.txt	15.33501
302	PBS	20200619_MG1655_OMV_Prot15.002.txt	8.915703
303	PBS	20200619_MG1655_OMV_Prot15.002.txt	8.024133
303	PBS	20200714_MG1655_mCherry_OMV_Prot15.006.txt	13.18984
303	Polymyxin	20200619_MG1655_OMV_Prot15_50uM_Colistin.005.txt	7.132563
304	Polymyxin	20200619_MG1655_OMV_Prot15_50uM_Colistin.005.txt	13.01693
304	PBS	20200619_MG1655_OMV_Prot15.002.txt	9.094017
305	Polymyxin	20200619_MG1655_OMV_Prot15_50uM_Colistin.005.txt	19.25792
305	PBS	20200619_MG1655_OMV_Prot15.002.txt	16.40489
306	Polymyxin	20200619_MG1655_OMV_Prot15_50uM_Colistin.005.txt	86.30401
306	PBS	20200619_MG1655_OMV_Prot15.002.txt	5.171108
306	PBS	20200714_MG1655_mCherry_OMV_Prot15.006.txt	50.44223
307	PBS	20200619_MG1655_OMV_Prot15.002.txt	11.23379
307	PBS	20200714_MG1655_mCherry_OMV_Prot15.006.txt	48.83806
307	Polymyxin	20200619_MG1655_OMV_Prot15_50uM_Colistin.005.txt	25.67723
308	PBS	20200619_MG1655_OMV_Prot15.002.txt	9.450645
308	PBS	20200714_MG1655_mCherry_OMV_Prot15.006.txt	0.3564822
308	Polymyxin	20200619_MG1655_OMV_Prot15_50uM_Colistin.005.txt	36.37607
309	PBS	20200714_MG1655_mCherry_OMV_Prot15.006.txt	74.68301
309	Polymyxin	20200619_MG1655_OMV_Prot15_50uM_Colistin.005.txt	17.29646
309	PBS	20200619_MG1655_OMV_Prot15.002.txt	8.559075
310	PBS	20200619_MG1655_OMV_Prot15.002.txt	2.853025
310	PBS	20200714_MG1655_mCherry_OMV_Prot15.006.txt	39.0348
310	Polymyxin	20200619_MG1655_OMV_Prot15_50uM_Colistin.005.txt	33.70136
311	PBS	20200619_MG1655_OMV_Prot15.002.txt	1.248198
311	Polymyxin	20200619_MG1655_OMV_Prot15_50uM_Colistin.005.txt	10.52053
312	PBS	20200619_MG1655_OMV_Prot15.002.txt	1.069884
312	PBS	20200714_MG1655_mCherry_OMV_Prot15.006.txt	68.0881
313	PBS	20200714_MG1655_mCherry_OMV_Prot15.006.txt	43.13434
313	Polymyxin	20200619_MG1655_OMV_Prot15_50uM_Colistin.005.txt	5.70605
313	PBS	20200619_MG1655_OMV_Prot15.002.txt	8.737389
314	PBS	20200714_MG1655_mCherry_OMV_Prot15.006.txt	8.912054
314	PBS	20200619_MG1655_OMV_Prot15.002.txt	6.419306
315	PBS	20200619_MG1655_OMV_Prot15.002.txt	15.33501
315	PBS	20200714_MG1655_mCherry_OMV_Prot15.006.txt	0.8912054
316	PBS	20200619_MG1655_OMV_Prot15.002.txt	3.922909
316	Polymyxin	20200619_MG1655_OMV_Prot15_50uM_Colistin.005.txt	14.80007
317	Polymyxin	20200619_MG1655_OMV_Prot15_50uM_Colistin.005.txt	10.87716
317	PBS	20200619_MG1655_OMV_Prot15.002.txt	7.845819
318	PBS	20200619_MG1655_OMV_Prot15.002.txt	11.94704
318	Polymyxin	20200619_MG1655_OMV_Prot15_50uM_Colistin.005.txt	6.062678
318	PBS	20200714_MG1655_mCherry_OMV_Prot15.006.txt	0.0
319	PBS	20200619_MG1655_OMV_Prot15.002.txt	9.62896
319	Polymyxin	20200619_MG1655_OMV_Prot15_50uM_Colistin.005.txt	3.744595
320	PBS	20200619_MG1655_OMV_Prot15.002.txt	18.36635
320	Polymyxin	20200619_MG1655_OMV_Prot15_50uM_Colistin.005.txt	10.69884
321	PBS	20200619_MG1655_OMV_Prot15.002.txt	12.12536
321	Polymyxin	20200619_MG1655_OMV_Prot15_50uM_Colistin.005.txt	3.566281
322	Polymyxin	20200619_MG1655_OMV_Prot15_50uM_Colistin.005.txt	6.954248
322	PBS	20200619_MG1655_OMV_Prot15.002.txt	13.9085
323	PBS	20200619_MG1655_OMV_Prot15.002.txt	9.272331
323	Polymyxin	20200619_MG1655_OMV_Prot15_50uM_Colistin.005.txt	55.8123
324	Polymyxin	20200619_MG1655_OMV_Prot15_50uM_Colistin.005.txt	6.775934
324	PBS	20200619_MG1655_OMV_Prot15.002.txt	7.667505
324	PBS	20200714_MG1655_mCherry_OMV_Prot15.006.txt	13.18984
325	Polymyxin	20200619_MG1655_OMV_Prot15_50uM_Colistin.005.txt	0.1783141
325	PBS	20200619_MG1655_OMV_Prot15.002.txt	18.72298
325	PBS	20200714_MG1655_mCherry_OMV_Prot15.006.txt	1.60417
326	Polymyxin	20200619_MG1655_OMV_Prot15_50uM_Colistin.005.txt	75.24854
326	PBS	20200619_MG1655_OMV_Prot15.002.txt	6.954248
327	Polymyxin	20200619_MG1655_OMV_Prot15_50uM_Colistin.005.txt	36.19775
327	PBS	20200619_MG1655_OMV_Prot15.002.txt	10.87716
327	PBS	20200714_MG1655_mCherry_OMV_Prot15.006.txt	27.98385
328	Polymyxin	20200619_MG1655_OMV_Prot15_50uM_Colistin.005.txt	27.99531
328	PBS	20200619_MG1655_OMV_Prot15.002.txt	3.387967
329	Polymyxin	20200619_MG1655_OMV_Prot15_50uM_Colistin.005.txt	3.566281
329	PBS	20200619_MG1655_OMV_Prot15.002.txt	6.240992
330	Polymyxin	20200619_MG1655_OMV_Prot15_50uM_Colistin.005.txt	6.775934
330	PBS	20200619_MG1655_OMV_Prot15.002.txt	5.349422
331	Polymyxin	20200619_MG1655_OMV_Prot15_50uM_Colistin.005.txt	11.23379
331	PBS	20200619_MG1655_OMV_Prot15.002.txt	6.419306
332	PBS	20200714_MG1655_mCherry_OMV_Prot15.006.txt	38.14359
332	PBS	20200619_MG1655_OMV_Prot15.002.txt	10.1639
332	Polymyxin	20200619_MG1655_OMV_Prot15_50uM_Colistin.005.txt	4.457851
333	PBS	20200619_MG1655_OMV_Prot15.002.txt	13.01693
333	PBS	20200714_MG1655_mCherry_OMV_Prot15.006.txt	29.9445
333	Polymyxin	20200619_MG1655_OMV_Prot15_50uM_Colistin.005.txt	9.62896
334	Polymyxin	20200619_MG1655_OMV_Prot15_50uM_Colistin.005.txt	73.28708
334	PBS	20200714_MG1655_mCherry_OMV_Prot15.006.txt	78.0696
334	PBS	20200619_MG1655_OMV_Prot15.002.txt	8.202447
335	Polymyxin	20200619_MG1655_OMV_Prot15_50uM_Colistin.005.txt	39.94235
335	PBS	20200714_MG1655_mCherry_OMV_Prot15.006.txt	0.0
335	PBS	20200619_MG1655_OMV_Prot15.002.txt	7.489191
336	PBS	20200714_MG1655_mCherry_OMV_Prot15.006.txt	65.9492
336	Polymyxin	20200619_MG1655_OMV_Prot15_50uM_Colistin.005.txt	42.97369
336	PBS	20200619_MG1655_OMV_Prot15.002.txt	4.636166
337	PBS	20200619_MG1655_OMV_Prot15.002.txt	12.48198
337	PBS	20200714_MG1655_mCherry_OMV_Prot15.006.txt	0.0
337	Polymyxin	20200619_MG1655_OMV_Prot15_50uM_Colistin.005.txt	2.496397
338	PBS	20200619_MG1655_OMV_Prot15.002.txt	3.566281
338	Polymyxin	20200619_MG1655_OMV_Prot15_50uM_Colistin.005.txt	1.961455
339	Polymyxin	20200619_MG1655_OMV_Prot15_50uM_Colistin.005.txt	21.93263
339	PBS	20200619_MG1655_OMV_Prot15.002.txt	6.419306
340	Polymyxin	20200619_MG1655_OMV_Prot15_50uM_Colistin.005.txt	12.30367
340	PBS	20200619_MG1655_OMV_Prot15.002.txt	8.202447
341	Polymyxin	20200619_MG1655_OMV_Prot15_50uM_Colistin.005.txt	11.05547
341	PBS	20200619_MG1655_OMV_Prot15.002.txt	8.380761
342	Polymyxin	20200619_MG1655_OMV_Prot15_50uM_Colistin.005.txt	32.09653
342	PBS	20200619_MG1655_OMV_Prot15.002.txt	4.992794
343	PBS	20200619_MG1655_OMV_Prot15.002.txt	7.310876
343	PBS	20200714_MG1655_mCherry_OMV_Prot15.006.txt	22.28014
343	Polymyxin	20200619_MG1655_OMV_Prot15_50uM_Colistin.005.txt	0.0
344	PBS	20200619_MG1655_OMV_Prot15.002.txt	2.853025
344	PBS	20200714_MG1655_mCherry_OMV_Prot15.006.txt	51.33344
344	Polymyxin	20200619_MG1655_OMV_Prot15_50uM_Colistin.005.txt	26.5688
345	Polymyxin	20200619_MG1655_OMV_Prot15_50uM_Colistin.005.txt	1.961455
345	PBS	20200619_MG1655_OMV_Prot15.002.txt	19.07961
346	PBS	20200714_MG1655_mCherry_OMV_Prot15.006.txt	60.60197
346	Polymyxin	20200619_MG1655_OMV_Prot15_50uM_Colistin.005.txt	55.8123
346	PBS	20200619_MG1655_OMV_Prot15.002.txt	4.101223
347	Polymyxin	20200619_MG1655_OMV_Prot15_50uM_Colistin.005.txt	14.62175
347	PBS	20200619_MG1655_OMV_Prot15.002.txt	17.65309
348	Polymyxin	20200619_MG1655_OMV_Prot15_50uM_Colistin.005.txt	52.78096
348	PBS	20200619_MG1655_OMV_Prot15.002.txt	9.094017
348	PBS	20200714_MG1655_mCherry_OMV_Prot15.006.txt	6.773161
349	Polymyxin	20200619_MG1655_OMV_Prot15_50uM_Colistin.005.txt	5.884364
349	PBS	20200619_MG1655_OMV_Prot15.002.txt	6.062678
350	PBS	20200714_MG1655_mCherry_OMV_Prot15.006.txt	37.96535
350	Polymyxin	20200619_MG1655_OMV_Prot15_50uM_Colistin.005.txt	8.024133
350	PBS	20200619_MG1655_OMV_Prot15.002.txt	5.527736
351	Polymyxin	20200619_MG1655_OMV_Prot15_50uM_Colistin.005.txt	3.566281
351	PBS	20200619_MG1655_OMV_Prot15.002.txt	29.06519
352	PBS	20200619_MG1655_OMV_Prot15.002.txt	3.209653
352	Polymyxin	20200619_MG1655_OMV_Prot15_50uM_Colistin.005.txt	1.783141
353	Polymyxin	20200619_MG1655_OMV_Prot15_50uM_Colistin.005.txt	9.62896
353	PBS	20200619_MG1655_OMV_Prot15.002.txt	4.279538
354	PBS	20200714_MG1655_mCherry_OMV_Prot15.006.txt	7.129643
354	PBS	20200619_MG1655_OMV_Prot15.002.txt	7.845819
354	Polymyxin	20200619_MG1655_OMV_Prot15_50uM_Colistin.005.txt	34.41462
355	Polymyxin	20200619_MG1655_OMV_Prot15_50uM_Colistin.005.txt	12.6603
355	PBS	20200619_MG1655_OMV_Prot15.002.txt	8.915703
356	Polymyxin	20200619_MG1655_OMV_Prot15_50uM_Colistin.005.txt	0.0
356	PBS	20200714_MG1655_mCherry_OMV_Prot15.006.txt	30.47923
356	PBS	20200619_MG1655_OMV_Prot15.002.txt	2.674711
357	Polymyxin	20200619_MG1655_OMV_Prot15_50uM_Colistin.005.txt	43.68695
357	PBS	20200714_MG1655_mCherry_OMV_Prot15.006.txt	2.495375
357	PBS	20200619_MG1655_OMV_Prot15.002.txt	54.20747
358	Polymyxin	20200619_MG1655_OMV_Prot15_50uM_Colistin.005.txt	22.28926
358	PBS	20200714_MG1655_mCherry_OMV_Prot15.006.txt	38.32183
358	PBS	20200619_MG1655_OMV_Prot15.002.txt	6.954248
359	Polymyxin	20200619_MG1655_OMV_Prot15_50uM_Colistin.005.txt	21.93263
359	PBS	20200714_MG1655_mCherry_OMV_Prot15.006.txt	3.921304
359	PBS	20200619_MG1655_OMV_Prot15.002.txt	4.992794
360	PBS	20200619_MG1655_OMV_Prot15.002.txt	11.23379
360	Polymyxin	20200619_MG1655_OMV_Prot15_50uM_Colistin.005.txt	4.636166
361	PBS	20200619_MG1655_OMV_Prot15.002.txt	16.40489
361	Polymyxin	20200619_MG1655_OMV_Prot15_50uM_Colistin.005.txt	4.636166
362	Polymyxin	20200619_MG1655_OMV_Prot15_50uM_Colistin.005.txt	16.40489
362	PBS	20200714_MG1655_mCherry_OMV_Prot15.006.txt	2.673616
362	PBS	20200619_MG1655_OMV_Prot15.002.txt	47.25323
363	Polymyxin	20200619_MG1655_OMV_Prot15_50uM_Colistin.005.txt	3.744595
363	PBS	20200714_MG1655_mCherry_OMV_Prot15.006.txt	79.49553
363	PBS	20200619_MG1655_OMV_Prot15.002.txt	6.419306
364	PBS	20200714_MG1655_mCherry_OMV_Prot15.006.txt	0.3564822
365	Polymyxin	20200619_MG1655_OMV_Prot15_50uM_Colistin.005.txt	22.11094
365	PBS	20200619_MG1655_OMV_Prot15.002.txt	39.05078
365	PBS	20200714_MG1655_mCherry_OMV_Prot15.006.txt	31.01395
366	PBS	20200619_MG1655_OMV_Prot15.002.txt	83.09435
366	PBS	20200714_MG1655_mCherry_OMV_Prot15.006.txt	48.83806
366	Polymyxin	20200619_MG1655_OMV_Prot15_50uM_Colistin.005.txt	26.39048
367	PBS	20200714_MG1655_mCherry_OMV_Prot15.006.txt	52.0464
367	Polymyxin	20200619_MG1655_OMV_Prot15_50uM_Colistin.005.txt	6.240992
367	PBS	20200619_MG1655_OMV_Prot15.002.txt	19.25792
368	Polymyxin	20200619_MG1655_OMV_Prot15_50uM_Colistin.005.txt	45.11346
368	PBS	20200619_MG1655_OMV_Prot15.002.txt	23.89408
368	PBS	20200714_MG1655_mCherry_OMV_Prot15.006.txt	39.74776
369	Polymyxin	20200619_MG1655_OMV_Prot15_50uM_Colistin.005.txt	3.031339
369	PBS	20200619_MG1655_OMV_Prot15.002.txt	4.81448
369	PBS	20200714_MG1655_mCherry_OMV_Prot15.006.txt	0.0
370	Polymyxin	20200619_MG1655_OMV_Prot15_50uM_Colistin.005.txt	3.031339
370	PBS	20200619_MG1655_OMV_Prot15.002.txt	8.559075
371	PBS	20200619_MG1655_OMV_Prot15.002.txt	11.4121
371	Polymyxin	20200619_MG1655_OMV_Prot15_50uM_Colistin.005.txt	82.73772
372	Polymyxin	20200619_MG1655_OMV_Prot15_50uM_Colistin.005.txt	14.62175
372	PBS	20200714_MG1655_mCherry_OMV_Prot15.006.txt	86.80341
372	PBS	20200619_MG1655_OMV_Prot15.002.txt	8.559075
373	PBS	20200619_MG1655_OMV_Prot15.002.txt	6.775934
373	Polymyxin	20200619_MG1655_OMV_Prot15_50uM_Colistin.005.txt	0.3566281
374	PBS	20200619_MG1655_OMV_Prot15.002.txt	11.76873
374	Polymyxin	20200619_MG1655_OMV_Prot15_50uM_Colistin.005.txt	5.884364
374	PBS	20200714_MG1655_mCherry_OMV_Prot15.006.txt	5.703715
375	PBS	20200619_MG1655_OMV_Prot15.002.txt	4.457851
375	Polymyxin	20200619_MG1655_OMV_Prot15_50uM_Colistin.005.txt	8.915703
376	PBS	20200619_MG1655_OMV_Prot15.002.txt	7.667505
376	Polymyxin	20200619_MG1655_OMV_Prot15_50uM_Colistin.005.txt	13.9085
376	PBS	20200714_MG1655_mCherry_OMV_Prot15.006.txt	1.782411
377	PBS	20200619_MG1655_OMV_Prot15.002.txt	20.14949
377	Polymyxin	20200619_MG1655_OMV_Prot15_50uM_Colistin.005.txt	39.2291
377	PBS	20200714_MG1655_mCherry_OMV_Prot15.006.txt	42.9561
378	PBS	20200619_MG1655_OMV_Prot15.002.txt	4.636166
378	PBS	20200714_MG1655_mCherry_OMV_Prot15.006.txt	16.9329
379	PBS	20200619_MG1655_OMV_Prot15.002.txt	3.387967
379	Polymyxin	20200619_MG1655_OMV_Prot15_50uM_Colistin.005.txt	59.37858
379	PBS	20200714_MG1655_mCherry_OMV_Prot15.006.txt	0.0
380	PBS	20200714_MG1655_mCherry_OMV_Prot15.006.txt	72.72237
380	PBS	20200619_MG1655_OMV_Prot15.002.txt	8.915703
380	Polymyxin	20200619_MG1655_OMV_Prot15_50uM_Colistin.005.txt	93.07994
381	Polymyxin	20200619_MG1655_OMV_Prot15_50uM_Colistin.005.txt	47.60986
381	PBS	20200619_MG1655_OMV_Prot15.002.txt	12.30367
381	PBS	20200714_MG1655_mCherry_OMV_Prot15.006.txt	12.83336
382	Polymyxin	20200619_MG1655_OMV_Prot15_50uM_Colistin.005.txt	16.58321
382	PBS	20200619_MG1655_OMV_Prot15.002.txt	8.202447
382	PBS	20200714_MG1655_mCherry_OMV_Prot15.006.txt	38.85656
383	PBS	20200619_MG1655_OMV_Prot15.002.txt	7.845819
384	PBS	20200619_MG1655_OMV_Prot15.002.txt	8.380761
385	PBS	20200619_MG1655_OMV_Prot15.002.txt	16.22658
385	Polymyxin	20200619_MG1655_OMV_Prot15_50uM_Colistin.005.txt	21.576
386	PBS	20200619_MG1655_OMV_Prot15.002.txt	7.310876
386	Polymyxin	20200619_MG1655_OMV_Prot15_50uM_Colistin.005.txt	39.40741
387	Polymyxin	20200619_MG1655_OMV_Prot15_50uM_Colistin.005.txt	9.094017
387	PBS	20200619_MG1655_OMV_Prot15.002.txt	9.985587
387	PBS	20200714_MG1655_mCherry_OMV_Prot15.006.txt	16.0417
388	PBS	20200714_MG1655_mCherry_OMV_Prot15.006.txt	45.45148
388	Polymyxin	20200619_MG1655_OMV_Prot15_50uM_Colistin.005.txt	3.387967
388	PBS	20200619_MG1655_OMV_Prot15.002.txt	5.171108
389	Polymyxin	20200619_MG1655_OMV_Prot15_50uM_Colistin.005.txt	33.87967
389	PBS	20200714_MG1655_mCherry_OMV_Prot15.006.txt	55.61122
389	PBS	20200619_MG1655_OMV_Prot15.002.txt	8.380761
390	PBS	20200714_MG1655_mCherry_OMV_Prot15.006.txt	93.57657
390	PBS	20200619_MG1655_OMV_Prot15.002.txt	6.59762
390	Polymyxin	20200619_MG1655_OMV_Prot15_50uM_Colistin.005.txt	33.70136
391	PBS	20200714_MG1655_mCherry_OMV_Prot15.006.txt	81.63442
391	PBS	20200619_MG1655_OMV_Prot15.002.txt	8.915703
391	Polymyxin	20200619_MG1655_OMV_Prot15_50uM_Colistin.005.txt	3.031339
392	PBS	20200714_MG1655_mCherry_OMV_Prot15.006.txt	2.138893
392	Polymyxin	20200619_MG1655_OMV_Prot15_50uM_Colistin.005.txt	35.4845
392	PBS	20200619_MG1655_OMV_Prot15.002.txt	7.667505
393	Polymyxin	20200619_MG1655_OMV_Prot15_50uM_Colistin.005.txt	11.4121
393	PBS	20200714_MG1655_mCherry_OMV_Prot15.006.txt	10.33798
393	PBS	20200619_MG1655_OMV_Prot15.002.txt	6.59762
394	Polymyxin	20200619_MG1655_OMV_Prot15_50uM_Colistin.005.txt	4.101223
394	PBS	20200619_MG1655_OMV_Prot15.002.txt	6.419306
395	PBS	20200714_MG1655_mCherry_OMV_Prot15.006.txt	55.61122
395	PBS	20200619_MG1655_OMV_Prot15.002.txt	11.76873
395	Polymyxin	20200619_MG1655_OMV_Prot15_50uM_Colistin.005.txt	17.65309
396	PBS	20200619_MG1655_OMV_Prot15.002.txt	12.48198
396	Polymyxin	20200619_MG1655_OMV_Prot15_50uM_Colistin.005.txt	31.56159
396	PBS	20200714_MG1655_mCherry_OMV_Prot15.006.txt	63.09735
397	PBS	20200619_MG1655_OMV_Prot15.002.txt	3.922909
397	Polymyxin	20200619_MG1655_OMV_Prot15_50uM_Colistin.005.txt	3.922909
398	PBS	20200619_MG1655_OMV_Prot15.002.txt	5.349422
398	PBS	20200714_MG1655_mCherry_OMV_Prot15.006.txt	24.41903
398	Polymyxin	20200619_MG1655_OMV_Prot15_50uM_Colistin.005.txt	29.06519
399	Polymyxin	20200619_MG1655_OMV_Prot15_50uM_Colistin.005.txt	6.419306
399	PBS	20200619_MG1655_OMV_Prot15.002.txt	3.922909
400	PBS	20200619_MG1655_OMV_Prot15.002.txt	11.76873
400	Polymyxin	20200619_MG1655_OMV_Prot15_50uM_Colistin.005.txt	68.29429
401	PBS	20200714_MG1655_mCherry_OMV_Prot15.006.txt	4.81251
401	Polymyxin	20200619_MG1655_OMV_Prot15_50uM_Colistin.005.txt	15.33501
401	PBS	20200619_MG1655_OMV_Prot15.002.txt	6.062678
402	PBS	20200619_MG1655_OMV_Prot15.002.txt	6.062678
402	Polymyxin	20200619_MG1655_OMV_Prot15_50uM_Colistin.005.txt	21.21937
402	PBS	20200714_MG1655_mCherry_OMV_Prot15.006.txt	22.81486
403	PBS	20200714_MG1655_mCherry_OMV_Prot15.006.txt	39.39128
403	Polymyxin	20200619_MG1655_OMV_Prot15_50uM_Colistin.005.txt	9.094017
403	PBS	20200619_MG1655_OMV_Prot15.002.txt	8.380761
404	Polymyxin	20200619_MG1655_OMV_Prot15_50uM_Colistin.005.txt	6.59762
404	PBS	20200619_MG1655_OMV_Prot15.002.txt	2.674711
405	PBS	20200714_MG1655_mCherry_OMV_Prot15.006.txt	4.81251
405	Polymyxin	20200619_MG1655_OMV_Prot15_50uM_Colistin.005.txt	21.93263
405	PBS	20200619_MG1655_OMV_Prot15.002.txt	7.132563
406	PBS	20200714_MG1655_mCherry_OMV_Prot15.006.txt	80.20849
406	Polymyxin	20200619_MG1655_OMV_Prot15_50uM_Colistin.005.txt	9.985587
406	PBS	20200619_MG1655_OMV_Prot15.002.txt	10.1639
407	PBS	20200714_MG1655_mCherry_OMV_Prot15.006.txt	2.851857
407	Polymyxin	20200619_MG1655_OMV_Prot15_50uM_Colistin.005.txt	1.961455
407	PBS	20200619_MG1655_OMV_Prot15.002.txt	11.94704
408	PBS	20200619_MG1655_OMV_Prot15.002.txt	26.39048
408	Polymyxin	20200619_MG1655_OMV_Prot15_50uM_Colistin.005.txt	5.70605
408	PBS	20200714_MG1655_mCherry_OMV_Prot15.006.txt	13.0116
409	PBS	20200714_MG1655_mCherry_OMV_Prot15.006.txt	99.10204
409	PBS	20200619_MG1655_OMV_Prot15.002.txt	9.094017
409	Polymyxin	20200619_MG1655_OMV_Prot15_50uM_Colistin.005.txt	7.489191
410	PBS	20200619_MG1655_OMV_Prot15.002.txt	17.47478
410	Polymyxin	20200619_MG1655_OMV_Prot15_50uM_Colistin.005.txt	33.34473
411	PBS	20200714_MG1655_mCherry_OMV_Prot15.006.txt	78.42608
411	Polymyxin	20200619_MG1655_OMV_Prot15_50uM_Colistin.005.txt	6.062678
412	PBS	20200714_MG1655_mCherry_OMV_Prot15.006.txt	42.59962
412	Polymyxin	20200619_MG1655_OMV_Prot15_50uM_Colistin.005.txt	4.636166
412	PBS	20200619_MG1655_OMV_Prot15.002.txt	7.845819
413	Polymyxin	20200619_MG1655_OMV_Prot15_50uM_Colistin.005.txt	85.41244
413	PBS	20200619_MG1655_OMV_Prot15.002.txt	4.279538
414	PBS	20200619_MG1655_OMV_Prot15.002.txt	21.75432
414	Polymyxin	20200619_MG1655_OMV_Prot15_50uM_Colistin.005.txt	6.062678
415	PBS	20200619_MG1655_OMV_Prot15.002.txt	5.70605
415	PBS	20200714_MG1655_mCherry_OMV_Prot15.006.txt	0.0
415	Polymyxin	20200619_MG1655_OMV_Prot15_50uM_Colistin.005.txt	13.37355
416	PBS	20200714_MG1655_mCherry_OMV_Prot15.006.txt	0.3564822
416	Polymyxin	20200619_MG1655_OMV_Prot15_50uM_Colistin.005.txt	5.527736
416	PBS	20200619_MG1655_OMV_Prot15.002.txt	16.93984
417	PBS	20200619_MG1655_OMV_Prot15.002.txt	17.47478
417	PBS	20200714_MG1655_mCherry_OMV_Prot15.006.txt	1.60417
417	Polymyxin	20200619_MG1655_OMV_Prot15_50uM_Colistin.005.txt	3.566281
418	PBS	20200714_MG1655_mCherry_OMV_Prot15.006.txt	1.960652
418	PBS	20200619_MG1655_OMV_Prot15.002.txt	18.54466
418	Polymyxin	20200619_MG1655_OMV_Prot15_50uM_Colistin.005.txt	27.28205
419	PBS	20200619_MG1655_OMV_Prot15.002.txt	14.97838
419	Polymyxin	20200619_MG1655_OMV_Prot15_50uM_Colistin.005.txt	41.36886
419	PBS	20200714_MG1655_mCherry_OMV_Prot15.006.txt	4.99075
420	Polymyxin	20200619_MG1655_OMV_Prot15_50uM_Colistin.005.txt	2.318083
420	PBS	20200619_MG1655_OMV_Prot15.002.txt	10.69884
420	PBS	20200714_MG1655_mCherry_OMV_Prot15.006.txt	42.9561
421	PBS	20200619_MG1655_OMV_Prot15.002.txt	49.57131
421	Polymyxin	20200619_MG1655_OMV_Prot15_50uM_Colistin.005.txt	15.51332
421	PBS	20200714_MG1655_mCherry_OMV_Prot15.006.txt	51.86816
422	Polymyxin	20200619_MG1655_OMV_Prot15_50uM_Colistin.005.txt	5.171108
422	PBS	20200714_MG1655_mCherry_OMV_Prot15.006.txt	0.0
422	PBS	20200619_MG1655_OMV_Prot15.002.txt	18.72298
423	PBS	20200619_MG1655_OMV_Prot15.002.txt	13.37355
423	PBS	20200714_MG1655_mCherry_OMV_Prot15.006.txt	58.10659
424	Polymyxin	20200619_MG1655_OMV_Prot15_50uM_Colistin.005.txt	84.52087
424	PBS	20200619_MG1655_OMV_Prot15.002.txt	7.667505
425	PBS	20200714_MG1655_mCherry_OMV_Prot15.006.txt	73.79181
425	PBS	20200619_MG1655_OMV_Prot15.002.txt	12.12536
426	PBS	20200714_MG1655_mCherry_OMV_Prot15.006.txt	81.81266
426	PBS	20200619_MG1655_OMV_Prot15.002.txt	12.30367
426	Polymyxin	20200619_MG1655_OMV_Prot15_50uM_Colistin.005.txt	4.457851
427	PBS	20200714_MG1655_mCherry_OMV_Prot15.006.txt	2.495375
427	PBS	20200619_MG1655_OMV_Prot15.002.txt	13.9085
428	PBS	20200714_MG1655_mCherry_OMV_Prot15.006.txt	0.0
428	Polymyxin	20200619_MG1655_OMV_Prot15_50uM_Colistin.005.txt	3.566281
428	PBS	20200619_MG1655_OMV_Prot15.002.txt	14.26513
429	PBS	20200714_MG1655_mCherry_OMV_Prot15.006.txt	0.0
429	Polymyxin	20200619_MG1655_OMV_Prot15_50uM_Colistin.005.txt	5.349422
429	PBS	20200619_MG1655_OMV_Prot15.002.txt	17.29646
430	Polymyxin	20200619_MG1655_OMV_Prot15_50uM_Colistin.005.txt	42.97369
430	PBS	20200714_MG1655_mCherry_OMV_Prot15.006.txt	61.84966
430	PBS	20200619_MG1655_OMV_Prot15.002.txt	6.775934
431	PBS	20200714_MG1655_mCherry_OMV_Prot15.006.txt	31.54867
431	Polymyxin	20200619_MG1655_OMV_Prot15_50uM_Colistin.005.txt	4.101223
431	PBS	20200619_MG1655_OMV_Prot15.002.txt	10.52053
432	PBS	20200619_MG1655_OMV_Prot15.002.txt	10.34222
432	PBS	20200714_MG1655_mCherry_OMV_Prot15.006.txt	3.20834
432	Polymyxin	20200619_MG1655_OMV_Prot15_50uM_Colistin.005.txt	8.915703
433	Polymyxin	20200619_MG1655_OMV_Prot15_50uM_Colistin.005.txt	12.83861
433	PBS	20200714_MG1655_mCherry_OMV_Prot15.006.txt	8.19909
433	PBS	20200619_MG1655_OMV_Prot15.002.txt	22.64589
434	Polymyxin	20200619_MG1655_OMV_Prot15_50uM_Colistin.005.txt	32.9881
434	PBS	20200714_MG1655_mCherry_OMV_Prot15.006.txt	0.7129644
434	PBS	20200619_MG1655_OMV_Prot15.002.txt	5.527736
435	Polymyxin	20200619_MG1655_OMV_Prot15_50uM_Colistin.005.txt	8.915703
435	PBS	20200619_MG1655_OMV_Prot15.002.txt	22.11094
435	PBS	20200714_MG1655_mCherry_OMV_Prot15.006.txt	37.07415
436	PBS	20200714_MG1655_mCherry_OMV_Prot15.006.txt	41.17369
436	Polymyxin	20200619_MG1655_OMV_Prot15_50uM_Colistin.005.txt	0.0
436	PBS	20200619_MG1655_OMV_Prot15.002.txt	16.76152
437	PBS	20200619_MG1655_OMV_Prot15.002.txt	11.05547
437	Polymyxin	20200619_MG1655_OMV_Prot15_50uM_Colistin.005.txt	30.31339
437	PBS	20200714_MG1655_mCherry_OMV_Prot15.006.txt	0.0
438	PBS	20200619_MG1655_OMV_Prot15.002.txt	14.44344
438	PBS	20200714_MG1655_mCherry_OMV_Prot15.006.txt	0.0
438	Polymyxin	20200619_MG1655_OMV_Prot15_50uM_Colistin.005.txt	7.310876
439	PBS	20200714_MG1655_mCherry_OMV_Prot15.006.txt	16.39818
439	Polymyxin	20200619_MG1655_OMV_Prot15_50uM_Colistin.005.txt	20.86275
439	PBS	20200619_MG1655_OMV_Prot15.002.txt	17.47478
440	PBS	20200619_MG1655_OMV_Prot15.002.txt	10.1639
440	Polymyxin	20200619_MG1655_OMV_Prot15_50uM_Colistin.005.txt	15.33501
440	PBS	20200714_MG1655_mCherry_OMV_Prot15.006.txt	68.26633
441	PBS	20200714_MG1655_mCherry_OMV_Prot15.006.txt	4.99075
441	PBS	20200619_MG1655_OMV_Prot15.002.txt	11.05547
442	PBS	20200619_MG1655_OMV_Prot15.002.txt	8.024133
442	PBS	20200714_MG1655_mCherry_OMV_Prot15.006.txt	4.99075
443	PBS	20200619_MG1655_OMV_Prot15.002.txt	7.132563
443	PBS	20200714_MG1655_mCherry_OMV_Prot15.006.txt	4.099545
443	Polymyxin	20200619_MG1655_OMV_Prot15_50uM_Colistin.005.txt	42.97369
444	PBS	20200714_MG1655_mCherry_OMV_Prot15.006.txt	97.67612
444	PBS	20200619_MG1655_OMV_Prot15.002.txt	6.59762
444	Polymyxin	20200619_MG1655_OMV_Prot15_50uM_Colistin.005.txt	11.4121
445	PBS	20200619_MG1655_OMV_Prot15.002.txt	11.05547
445	PBS	20200714_MG1655_mCherry_OMV_Prot15.006.txt	22.10189
445	Polymyxin	20200619_MG1655_OMV_Prot15_50uM_Colistin.005.txt	5.349422
446	Polymyxin	20200619_MG1655_OMV_Prot15_50uM_Colistin.005.txt	10.52053
446	PBS	20200619_MG1655_OMV_Prot15.002.txt	31.02665
447	PBS	20200619_MG1655_OMV_Prot15.002.txt	4.279538
447	Polymyxin	20200619_MG1655_OMV_Prot15_50uM_Colistin.005.txt	13.37355
448	PBS	20200619_MG1655_OMV_Prot15.002.txt	4.81448
448	Polymyxin	20200619_MG1655_OMV_Prot15_50uM_Colistin.005.txt	45.47009
448	PBS	20200714_MG1655_mCherry_OMV_Prot15.006.txt	3.743063
449	PBS	20200619_MG1655_OMV_Prot15.002.txt	19.79286
449	Polymyxin	20200619_MG1655_OMV_Prot15_50uM_Colistin.005.txt	4.81448
449	PBS	20200714_MG1655_mCherry_OMV_Prot15.006.txt	3.20834
450	Polymyxin	20200619_MG1655_OMV_Prot15_50uM_Colistin.005.txt	13.19524
450	PBS	20200714_MG1655_mCherry_OMV_Prot15.006.txt	0.7129644
450	PBS	20200619_MG1655_OMV_Prot15.002.txt	10.69884
451	Polymyxin	20200619_MG1655_OMV_Prot15_50uM_Colistin.005.txt	11.59041
451	PBS	20200714_MG1655_mCherry_OMV_Prot15.006.txt	7.307885
451	PBS	20200619_MG1655_OMV_Prot15.002.txt	32.27485
452	PBS	20200714_MG1655_mCherry_OMV_Prot15.006.txt	8.19909
452	PBS	20200619_MG1655_OMV_Prot15.002.txt	20.50612
453	PBS	20200714_MG1655_mCherry_OMV_Prot15.006.txt	0.0
453	PBS	20200619_MG1655_OMV_Prot15.002.txt	6.419306
454	PBS	20200619_MG1655_OMV_Prot15.002.txt	13.73018
454	PBS	20200714_MG1655_mCherry_OMV_Prot15.006.txt	0.0
454	Polymyxin	20200619_MG1655_OMV_Prot15_50uM_Colistin.005.txt	40.65561
455	Polymyxin	20200619_MG1655_OMV_Prot15_50uM_Colistin.005.txt	5.349422
455	PBS	20200619_MG1655_OMV_Prot15.002.txt	6.419306
455	PBS	20200714_MG1655_mCherry_OMV_Prot15.006.txt	28.16209
456	PBS	20200619_MG1655_OMV_Prot15.002.txt	8.559075
456	PBS	20200714_MG1655_mCherry_OMV_Prot15.006.txt	1.960652
457	PBS	20200619_MG1655_OMV_Prot15.002.txt	6.954248
457	PBS	20200714_MG1655_mCherry_OMV_Prot15.006.txt	85.19924
457	Polymyxin	20200619_MG1655_OMV_Prot15_50uM_Colistin.005.txt	10.1639
458	PBS	20200619_MG1655_OMV_Prot15.002.txt	2.853025
458	PBS	20200714_MG1655_mCherry_OMV_Prot15.006.txt	16.0417
458	Polymyxin	20200619_MG1655_OMV_Prot15_50uM_Colistin.005.txt	58.13038
459	PBS	20200714_MG1655_mCherry_OMV_Prot15.006.txt	99.45853
459	PBS	20200619_MG1655_OMV_Prot15.002.txt	13.19524
459	Polymyxin	20200619_MG1655_OMV_Prot15_50uM_Colistin.005.txt	3.209653
460	Polymyxin	20200619_MG1655_OMV_Prot15_50uM_Colistin.005.txt	38.15921
460	PBS	20200619_MG1655_OMV_Prot15.002.txt	1.248198
460	PBS	20200714_MG1655_mCherry_OMV_Prot15.006.txt	24.95375
461	Polymyxin	20200619_MG1655_OMV_Prot15_50uM_Colistin.005.txt	11.94704
461	PBS	20200619_MG1655_OMV_Prot15.002.txt	11.59041
462	PBS	20200714_MG1655_mCherry_OMV_Prot15.006.txt	18.35883
462	Polymyxin	20200619_MG1655_OMV_Prot15_50uM_Colistin.005.txt	67.04609
462	PBS	20200619_MG1655_OMV_Prot15.002.txt	25.3206
463	PBS	20200714_MG1655_mCherry_OMV_Prot15.006.txt	0.0
463	PBS	20200619_MG1655_OMV_Prot15.002.txt	5.171108
463	Polymyxin	20200619_MG1655_OMV_Prot15_50uM_Colistin.005.txt	11.59041
464	PBS	20200714_MG1655_mCherry_OMV_Prot15.006.txt	0.0
464	Polymyxin	20200619_MG1655_OMV_Prot15_50uM_Colistin.005.txt	13.9085
465	PBS	20200714_MG1655_mCherry_OMV_Prot15.006.txt	0.7129644
465	Polymyxin	20200619_MG1655_OMV_Prot15_50uM_Colistin.005.txt	9.094017
466	PBS	20200714_MG1655_mCherry_OMV_Prot15.006.txt	1.425929
466	Polymyxin	20200619_MG1655_OMV_Prot15_50uM_Colistin.005.txt	4.279538
467	PBS	20200714_MG1655_mCherry_OMV_Prot15.006.txt	3.20834
467	Polymyxin	20200619_MG1655_OMV_Prot15_50uM_Colistin.005.txt	2.674711
468	PBS	20200714_MG1655_mCherry_OMV_Prot15.006.txt	49.55102
468	Polymyxin	20200619_MG1655_OMV_Prot15_50uM_Colistin.005.txt	57.77376
469	PBS	20200619_MG1655_OMV_Prot15.002.txt	92.01006
469	Polymyxin	20200619_MG1655_OMV_Prot15_50uM_Colistin.005.txt	3.209653
470	PBS	20200714_MG1655_mCherry_OMV_Prot15.006.txt	54.54177
470	Polymyxin	20200619_MG1655_OMV_Prot15_50uM_Colistin.005.txt	1.604827
470	PBS	20200619_MG1655_OMV_Prot15.002.txt	38.87247
471	PBS	20200714_MG1655_mCherry_OMV_Prot15.006.txt	0.0
471	PBS	20200619_MG1655_OMV_Prot15.002.txt	7.845819
471	Polymyxin	20200619_MG1655_OMV_Prot15_50uM_Colistin.005.txt	3.031339
472	Polymyxin	20200619_MG1655_OMV_Prot15_50uM_Colistin.005.txt	7.310876
472	PBS	20200619_MG1655_OMV_Prot15.002.txt	12.48198
473	PBS	20200619_MG1655_OMV_Prot15.002.txt	9.450645
473	Polymyxin	20200619_MG1655_OMV_Prot15_50uM_Colistin.005.txt	29.95676
473	PBS	20200714_MG1655_mCherry_OMV_Prot15.006.txt	0.0
474	PBS	20200714_MG1655_mCherry_OMV_Prot15.006.txt	99.45853
474	Polymyxin	20200619_MG1655_OMV_Prot15_50uM_Colistin.005.txt	10.52053
474	PBS	20200619_MG1655_OMV_Prot15.002.txt	9.985587
475	PBS	20200619_MG1655_OMV_Prot15.002.txt	11.76873
475	PBS	20200714_MG1655_mCherry_OMV_Prot15.006.txt	0.8912054
475	Polymyxin	20200619_MG1655_OMV_Prot15_50uM_Colistin.005.txt	13.01693
476	PBS	20200619_MG1655_OMV_Prot15.002.txt	8.024133
476	Polymyxin	20200619_MG1655_OMV_Prot15_50uM_Colistin.005.txt	13.01693
476	PBS	20200714_MG1655_mCherry_OMV_Prot15.006.txt	3.20834
477	PBS	20200619_MG1655_OMV_Prot15.002.txt	14.26513
477	Polymyxin	20200619_MG1655_OMV_Prot15_50uM_Colistin.005.txt	3.031339
477	PBS	20200714_MG1655_mCherry_OMV_Prot15.006.txt	23.70606
478	PBS	20200619_MG1655_OMV_Prot15.002.txt	10.87716
478	PBS	20200714_MG1655_mCherry_OMV_Prot15.006.txt	70.58347
478	Polymyxin	20200619_MG1655_OMV_Prot15_50uM_Colistin.005.txt	9.450645
479	Polymyxin	20200619_MG1655_OMV_Prot15_50uM_Colistin.005.txt	7.132563
479	PBS	20200619_MG1655_OMV_Prot15.002.txt	14.97838
479	PBS	20200714_MG1655_mCherry_OMV_Prot15.006.txt	3.030098
480	PBS	20200619_MG1655_OMV_Prot15.002.txt	4.457851
480	Polymyxin	20200619_MG1655_OMV_Prot15_50uM_Colistin.005.txt	6.419306
481	Polymyxin	20200619_MG1655_OMV_Prot15_50uM_Colistin.005.txt	7.667505
481	PBS	20200619_MG1655_OMV_Prot15.002.txt	5.171108
481	PBS	20200714_MG1655_mCherry_OMV_Prot15.006.txt	4.81251
482	PBS	20200619_MG1655_OMV_Prot15.002.txt	11.76873
482	PBS	20200714_MG1655_mCherry_OMV_Prot15.006.txt	85.73396
482	Polymyxin	20200619_MG1655_OMV_Prot15_50uM_Colistin.005.txt	7.310876
483	PBS	20200619_MG1655_OMV_Prot15.002.txt	7.132563
483	Polymyxin	20200619_MG1655_OMV_Prot15_50uM_Colistin.005.txt	8.915703
484	Polymyxin	20200619_MG1655_OMV_Prot15_50uM_Colistin.005.txt	9.62896
484	PBS	20200714_MG1655_mCherry_OMV_Prot15.006.txt	0.0
484	PBS	20200619_MG1655_OMV_Prot15.002.txt	5.70605
485	PBS	20200619_MG1655_OMV_Prot15.002.txt	5.171108
485	Polymyxin	20200619_MG1655_OMV_Prot15_50uM_Colistin.005.txt	1.783141
486	PBS	20200619_MG1655_OMV_Prot15.002.txt	13.01693
486	Polymyxin	20200619_MG1655_OMV_Prot15_50uM_Colistin.005.txt	3.209653
487	Polymyxin	20200619_MG1655_OMV_Prot15_50uM_Colistin.005.txt	16.04827
487	PBS	20200619_MG1655_OMV_Prot15.002.txt	6.240992
488	PBS	20200714_MG1655_mCherry_OMV_Prot15.006.txt	0.3564822
488	Polymyxin	20200619_MG1655_OMV_Prot15_50uM_Colistin.005.txt	15.51332
488	PBS	20200619_MG1655_OMV_Prot15.002.txt	6.59762
489	Polymyxin	20200619_MG1655_OMV_Prot15_50uM_Colistin.005.txt	6.062678
489	PBS	20200619_MG1655_OMV_Prot15.002.txt	4.279538
489	PBS	20200714_MG1655_mCherry_OMV_Prot15.006.txt	3.564822
490	PBS	20200714_MG1655_mCherry_OMV_Prot15.006.txt	2.317134
490	Polymyxin	20200619_MG1655_OMV_Prot15_50uM_Colistin.005.txt	49.21468
490	PBS	20200619_MG1655_OMV_Prot15.002.txt	1.426512
491	PBS	20200714_MG1655_mCherry_OMV_Prot15.006.txt	0.0
491	PBS	20200619_MG1655_OMV_Prot15.002.txt	6.954248
491	Polymyxin	20200619_MG1655_OMV_Prot15_50uM_Colistin.005.txt	22.11094
492	PBS	20200619_MG1655_OMV_Prot15.002.txt	9.62896
492	PBS	20200714_MG1655_mCherry_OMV_Prot15.006.txt	90.18999
493	PBS	20200714_MG1655_mCherry_OMV_Prot15.006.txt	45.80796
493	Polymyxin	20200619_MG1655_OMV_Prot15_50uM_Colistin.005.txt	8.559075
493	PBS	20200619_MG1655_OMV_Prot15.002.txt	5.70605
494	Polymyxin	20200619_MG1655_OMV_Prot15_50uM_Colistin.005.txt	66.33283
494	PBS	20200619_MG1655_OMV_Prot15.002.txt	11.05547
495	PBS	20200714_MG1655_mCherry_OMV_Prot15.006.txt	50.97695
495	Polymyxin	20200619_MG1655_OMV_Prot15_50uM_Colistin.005.txt	19.79286
495	PBS	20200619_MG1655_OMV_Prot15.002.txt	3.922909
496	Polymyxin	20200619_MG1655_OMV_Prot15_50uM_Colistin.005.txt	62.58824
496	PBS	20200619_MG1655_OMV_Prot15.002.txt	5.527736
496	PBS	20200714_MG1655_mCherry_OMV_Prot15.006.txt	0.0
497	Polymyxin	20200619_MG1655_OMV_Prot15_50uM_Colistin.005.txt	8.380761
497	PBS	20200619_MG1655_OMV_Prot15.002.txt	6.062678
497	PBS	20200714_MG1655_mCherry_OMV_Prot15.006.txt	4.81251
498	PBS	20200619_MG1655_OMV_Prot15.002.txt	8.915703
498	PBS	20200714_MG1655_mCherry_OMV_Prot15.006.txt	0.5347233
498	Polymyxin	20200619_MG1655_OMV_Prot15_50uM_Colistin.005.txt	31.56159
499	Polymyxin	20200619_MG1655_OMV_Prot15_50uM_Colistin.005.txt	8.559075
499	PBS	20200714_MG1655_mCherry_OMV_Prot15.006.txt	1.782411
499	PBS	20200619_MG1655_OMV_Prot15.002.txt	6.59762
500	Polymyxin	20200619_MG1655_OMV_Prot15_50uM_Colistin.005.txt	14.80007
500	PBS	20200714_MG1655_mCherry_OMV_Prot15.006.txt	2.673616
500	PBS	20200619_MG1655_OMV_Prot15.002.txt	6.419306
501	PBS	20200714_MG1655_mCherry_OMV_Prot15.006.txt	1.425929
501	PBS	20200619_MG1655_OMV_Prot15.002.txt	10.34222
501	Polymyxin	20200619_MG1655_OMV_Prot15_50uM_Colistin.005.txt	75.07022
502	Polymyxin	20200619_MG1655_OMV_Prot15_50uM_Colistin.005.txt	4.81448
502	PBS	20200619_MG1655_OMV_Prot15.002.txt	11.4121
503	Polymyxin	20200619_MG1655_OMV_Prot15_50uM_Colistin.005.txt	1.069884
503	PBS	20200619_MG1655_OMV_Prot15.002.txt	92.90162
504	PBS	20200714_MG1655_mCherry_OMV_Prot15.006.txt	49.19454
504	Polymyxin	20200619_MG1655_OMV_Prot15_50uM_Colistin.005.txt	29.42182
504	PBS	20200619_MG1655_OMV_Prot15.002.txt	8.380761
505	Polymyxin	20200619_MG1655_OMV_Prot15_50uM_Colistin.005.txt	21.93263
505	PBS	20200619_MG1655_OMV_Prot15.002.txt	4.81448
505	PBS	20200714_MG1655_mCherry_OMV_Prot15.006.txt	7.842608
506	PBS	20200714_MG1655_mCherry_OMV_Prot15.006.txt	4.99075
506	Polymyxin	20200619_MG1655_OMV_Prot15_50uM_Colistin.005.txt	4.101223
506	PBS	20200619_MG1655_OMV_Prot15.002.txt	8.737389
507	PBS	20200619_MG1655_OMV_Prot15.002.txt	11.59041
507	PBS	20200714_MG1655_mCherry_OMV_Prot15.006.txt	4.277786
507	Polymyxin	20200619_MG1655_OMV_Prot15_50uM_Colistin.005.txt	1.961455
508	PBS	20200619_MG1655_OMV_Prot15.002.txt	5.349422
508	Polymyxin	20200619_MG1655_OMV_Prot15_50uM_Colistin.005.txt	9.094017
508	PBS	20200714_MG1655_mCherry_OMV_Prot15.006.txt	24.41903
509	PBS	20200619_MG1655_OMV_Prot15.002.txt	10.69884
509	Polymyxin	20200619_MG1655_OMV_Prot15_50uM_Colistin.005.txt	29.95676
509	PBS	20200714_MG1655_mCherry_OMV_Prot15.006.txt	0.3564822
510	Polymyxin	20200619_MG1655_OMV_Prot15_50uM_Colistin.005.txt	36.01944
510	PBS	20200619_MG1655_OMV_Prot15.002.txt	6.59762
511	PBS	20200714_MG1655_mCherry_OMV_Prot15.006.txt	29.9445
511	PBS	20200619_MG1655_OMV_Prot15.002.txt	6.062678
512	PBS	20200619_MG1655_OMV_Prot15.002.txt	11.4121
513	Polymyxin	20200619_MG1655_OMV_Prot15_50uM_Colistin.005.txt	4.279538
513	PBS	20200714_MG1655_mCherry_OMV_Prot15.006.txt	8.912054
513	PBS	20200619_MG1655_OMV_Prot15.002.txt	18.90129
514	PBS	20200714_MG1655_mCherry_OMV_Prot15.006.txt	0.0
514	Polymyxin	20200619_MG1655_OMV_Prot15_50uM_Colistin.005.txt	31.91822
514	PBS	20200619_MG1655_OMV_Prot15.002.txt	15.33501
515	PBS	20200714_MG1655_mCherry_OMV_Prot15.006.txt	69.33578
515	Polymyxin	20200619_MG1655_OMV_Prot15_50uM_Colistin.005.txt	7.132563
515	PBS	20200619_MG1655_OMV_Prot15.002.txt	5.70605
516	Polymyxin	20200619_MG1655_OMV_Prot15_50uM_Colistin.005.txt	28.17362
516	PBS	20200619_MG1655_OMV_Prot15.002.txt	8.737389
517	PBS	20200619_MG1655_OMV_Prot15.002.txt	10.69884
517	PBS	20200714_MG1655_mCherry_OMV_Prot15.006.txt	0.3564822
517	Polymyxin	20200619_MG1655_OMV_Prot15_50uM_Colistin.005.txt	15.86995
518	PBS	20200714_MG1655_mCherry_OMV_Prot15.006.txt	3.921304
518	PBS	20200619_MG1655_OMV_Prot15.002.txt	8.024133
519	PBS	20200714_MG1655_mCherry_OMV_Prot15.006.txt	2.317134
519	PBS	20200619_MG1655_OMV_Prot15.002.txt	9.094017
519	Polymyxin	20200619_MG1655_OMV_Prot15_50uM_Colistin.005.txt	6.954248
520	PBS	20200619_MG1655_OMV_Prot15.002.txt	5.349422
520	Polymyxin	20200619_MG1655_OMV_Prot15_50uM_Colistin.005.txt	36.19775
520	PBS	20200714_MG1655_mCherry_OMV_Prot15.006.txt	3.564822
521	PBS	20200619_MG1655_OMV_Prot15.002.txt	7.489191
521	Polymyxin	20200619_MG1655_OMV_Prot15_50uM_Colistin.005.txt	48.1448
521	PBS	20200714_MG1655_mCherry_OMV_Prot15.006.txt	6.238438
522	Polymyxin	20200619_MG1655_OMV_Prot15_50uM_Colistin.005.txt	12.48198
522	PBS	20200714_MG1655_mCherry_OMV_Prot15.006.txt	6.238438
522	PBS	20200619_MG1655_OMV_Prot15.002.txt	27.81699
523	PBS	20200619_MG1655_OMV_Prot15.002.txt	4.81448
523	Polymyxin	20200619_MG1655_OMV_Prot15_50uM_Colistin.005.txt	64.54969
523	PBS	20200714_MG1655_mCherry_OMV_Prot15.006.txt	1.425929
524	PBS	20200714_MG1655_mCherry_OMV_Prot15.006.txt	68.80106
524	PBS	20200619_MG1655_OMV_Prot15.002.txt	7.310876
524	Polymyxin	20200619_MG1655_OMV_Prot15_50uM_Colistin.005.txt	11.23379
525	PBS	20200714_MG1655_mCherry_OMV_Prot15.006.txt	0.0
525	PBS	20200619_MG1655_OMV_Prot15.002.txt	22.28926
525	Polymyxin	20200619_MG1655_OMV_Prot15_50uM_Colistin.005.txt	5.70605
526	PBS	20200714_MG1655_mCherry_OMV_Prot15.006.txt	62.91911
526	PBS	20200619_MG1655_OMV_Prot15.002.txt	8.559075
527	Polymyxin	20200619_MG1655_OMV_Prot15_50uM_Colistin.005.txt	9.450645
527	PBS	20200619_MG1655_OMV_Prot15.002.txt	21.576
527	PBS	20200714_MG1655_mCherry_OMV_Prot15.006.txt	0.1782411
528	PBS	20200619_MG1655_OMV_Prot15.002.txt	13.37355
528	Polymyxin	20200619_MG1655_OMV_Prot15_50uM_Colistin.005.txt	1.961455
529	Polymyxin	20200619_MG1655_OMV_Prot15_50uM_Colistin.005.txt	36.37607
529	PBS	20200714_MG1655_mCherry_OMV_Prot15.006.txt	60.42373
529	PBS	20200619_MG1655_OMV_Prot15.002.txt	3.744595
530	PBS	20200714_MG1655_mCherry_OMV_Prot15.006.txt	0.3564822
530	PBS	20200619_MG1655_OMV_Prot15.002.txt	11.76873
531	PBS	20200619_MG1655_OMV_Prot15.002.txt	4.101223
531	Polymyxin	20200619_MG1655_OMV_Prot15_50uM_Colistin.005.txt	60.09184
531	PBS	20200714_MG1655_mCherry_OMV_Prot15.006.txt	6.59492
532	PBS	20200714_MG1655_mCherry_OMV_Prot15.006.txt	3.386581
532	Polymyxin	20200619_MG1655_OMV_Prot15_50uM_Colistin.005.txt	2.318083
532	PBS	20200619_MG1655_OMV_Prot15.002.txt	12.30367
533	PBS	20200714_MG1655_mCherry_OMV_Prot15.006.txt	6.773161
533	PBS	20200619_MG1655_OMV_Prot15.002.txt	13.37355
533	Polymyxin	20200619_MG1655_OMV_Prot15_50uM_Colistin.005.txt	26.39048
534	Polymyxin	20200619_MG1655_OMV_Prot15_50uM_Colistin.005.txt	45.82671
534	PBS	20200619_MG1655_OMV_Prot15.002.txt	27.46037
535	Polymyxin	20200619_MG1655_OMV_Prot15_50uM_Colistin.005.txt	11.76873
535	PBS	20200619_MG1655_OMV_Prot15.002.txt	14.97838
535	PBS	20200714_MG1655_mCherry_OMV_Prot15.006.txt	0.0
536	Polymyxin	20200619_MG1655_OMV_Prot15_50uM_Colistin.005.txt	3.209653
536	PBS	20200619_MG1655_OMV_Prot15.002.txt	9.094017
537	PBS	20200714_MG1655_mCherry_OMV_Prot15.006.txt	81.9909
537	Polymyxin	20200619_MG1655_OMV_Prot15_50uM_Colistin.005.txt	3.744595
537	PBS	20200619_MG1655_OMV_Prot15.002.txt	15.86995
538	Polymyxin	20200619_MG1655_OMV_Prot15_50uM_Colistin.005.txt	5.349422
538	PBS	20200619_MG1655_OMV_Prot15.002.txt	5.527736
539	Polymyxin	20200619_MG1655_OMV_Prot15_50uM_Colistin.005.txt	12.30367
539	PBS	20200619_MG1655_OMV_Prot15.002.txt	10.69884
540	PBS	20200619_MG1655_OMV_Prot15.002.txt	10.69884
540	PBS	20200714_MG1655_mCherry_OMV_Prot15.006.txt	0.1782411
540	Polymyxin	20200619_MG1655_OMV_Prot15_50uM_Colistin.005.txt	27.81699
541	PBS	20200714_MG1655_mCherry_OMV_Prot15.006.txt	82.52563
541	Polymyxin	20200619_MG1655_OMV_Prot15_50uM_Colistin.005.txt	46.8966
541	PBS	20200619_MG1655_OMV_Prot15.002.txt	25.3206
542	Polymyxin	20200619_MG1655_OMV_Prot15_50uM_Colistin.005.txt	54.5641
542	PBS	20200619_MG1655_OMV_Prot15.002.txt	7.310876
543	Polymyxin	20200619_MG1655_OMV_Prot15_50uM_Colistin.005.txt	49.57131
543	PBS	20200714_MG1655_mCherry_OMV_Prot15.006.txt	3.386581
543	PBS	20200619_MG1655_OMV_Prot15.002.txt	11.05547
544	PBS	20200714_MG1655_mCherry_OMV_Prot15.006.txt	13.90281
544	Polymyxin	20200619_MG1655_OMV_Prot15_50uM_Colistin.005.txt	1.426512
544	PBS	20200619_MG1655_OMV_Prot15.002.txt	8.915703
545	PBS	20200714_MG1655_mCherry_OMV_Prot15.006.txt	8.555573
545	PBS	20200619_MG1655_OMV_Prot15.002.txt	4.992794
545	Polymyxin	20200619_MG1655_OMV_Prot15_50uM_Colistin.005.txt	43.33032
546	PBS	20200714_MG1655_mCherry_OMV_Prot15.006.txt	3.386581
546	PBS	20200619_MG1655_OMV_Prot15.002.txt	6.240992
547	Polymyxin	20200619_MG1655_OMV_Prot15_50uM_Colistin.005.txt	8.202447
547	PBS	20200714_MG1655_mCherry_OMV_Prot15.006.txt	1.960652
547	PBS	20200619_MG1655_OMV_Prot15.002.txt	11.94704
548	PBS	20200714_MG1655_mCherry_OMV_Prot15.006.txt	1.247688
548	PBS	20200619_MG1655_OMV_Prot15.002.txt	10.34222
548	Polymyxin	20200619_MG1655_OMV_Prot15_50uM_Colistin.005.txt	21.21937
549	PBS	20200619_MG1655_OMV_Prot15.002.txt	9.272331
549	Polymyxin	20200619_MG1655_OMV_Prot15_50uM_Colistin.005.txt	25.3206
549	PBS	20200714_MG1655_mCherry_OMV_Prot15.006.txt	18.00235
550	PBS	20200619_MG1655_OMV_Prot15.002.txt	4.101223
550	Polymyxin	20200619_MG1655_OMV_Prot15_50uM_Colistin.005.txt	32.45316
551	Polymyxin	20200619_MG1655_OMV_Prot15_50uM_Colistin.005.txt	38.51584
551	PBS	20200714_MG1655_mCherry_OMV_Prot15.006.txt	10.87271
551	PBS	20200619_MG1655_OMV_Prot15.002.txt	6.954248
552	PBS	20200714_MG1655_mCherry_OMV_Prot15.006.txt	21.56717
552	PBS	20200619_MG1655_OMV_Prot15.002.txt	16.58321
553	PBS	20200714_MG1655_mCherry_OMV_Prot15.006.txt	21.56717
553	PBS	20200619_MG1655_OMV_Prot15.002.txt	2.496397
554	PBS	20200714_MG1655_mCherry_OMV_Prot15.006.txt	0.5347233
554	Polymyxin	20200619_MG1655_OMV_Prot15_50uM_Colistin.005.txt	42.08212
554	PBS	20200619_MG1655_OMV_Prot15.002.txt	11.59041
555	PBS	20200714_MG1655_mCherry_OMV_Prot15.006.txt	22.9931
555	PBS	20200619_MG1655_OMV_Prot15.002.txt	3.566281
555	Polymyxin	20200619_MG1655_OMV_Prot15_50uM_Colistin.005.txt	83.6293
556	PBS	20200714_MG1655_mCherry_OMV_Prot15.006.txt	0.0
556	PBS	20200619_MG1655_OMV_Prot15.002.txt	5.884364
557	PBS	20200714_MG1655_mCherry_OMV_Prot15.006.txt	47.23389
557	Polymyxin	20200619_MG1655_OMV_Prot15_50uM_Colistin.005.txt	8.737389
557	PBS	20200619_MG1655_OMV_Prot15.002.txt	4.81448
558	Polymyxin	20200619_MG1655_OMV_Prot15_50uM_Colistin.005.txt	4.81448
558	PBS	20200714_MG1655_mCherry_OMV_Prot15.006.txt	44.38203
558	PBS	20200619_MG1655_OMV_Prot15.002.txt	4.279538
559	PBS	20200714_MG1655_mCherry_OMV_Prot15.006.txt	36.18294
559	Polymyxin	20200619_MG1655_OMV_Prot15_50uM_Colistin.005.txt	7.132563
559	PBS	20200619_MG1655_OMV_Prot15.002.txt	14.62175
560	PBS	20200619_MG1655_OMV_Prot15.002.txt	35.66281
560	Polymyxin	20200619_MG1655_OMV_Prot15_50uM_Colistin.005.txt	3.566281
560	PBS	20200714_MG1655_mCherry_OMV_Prot15.006.txt	0.0
561	PBS	20200619_MG1655_OMV_Prot15.002.txt	11.76873
561	Polymyxin	20200619_MG1655_OMV_Prot15_50uM_Colistin.005.txt	1.961455
562	Polymyxin	20200619_MG1655_OMV_Prot15_50uM_Colistin.005.txt	6.59762
562	PBS	20200619_MG1655_OMV_Prot15.002.txt	49.57131
562	PBS	20200714_MG1655_mCherry_OMV_Prot15.006.txt	55.61122
563	Polymyxin	20200619_MG1655_OMV_Prot15_50uM_Colistin.005.txt	3.922909
563	PBS	20200619_MG1655_OMV_Prot15.002.txt	8.915703
564	Polymyxin	20200619_MG1655_OMV_Prot15_50uM_Colistin.005.txt	7.667505
564	PBS	20200619_MG1655_OMV_Prot15.002.txt	7.489191
565	PBS	20200619_MG1655_OMV_Prot15.002.txt	8.915703
565	PBS	20200714_MG1655_mCherry_OMV_Prot15.006.txt	53.65057
566	PBS	20200619_MG1655_OMV_Prot15.002.txt	11.59041
566	PBS	20200714_MG1655_mCherry_OMV_Prot15.006.txt	70.04875
566	Polymyxin	20200619_MG1655_OMV_Prot15_50uM_Colistin.005.txt	16.76152
567	PBS	20200714_MG1655_mCherry_OMV_Prot15.006.txt	3.743063
567	PBS	20200619_MG1655_OMV_Prot15.002.txt	13.9085
567	Polymyxin	20200619_MG1655_OMV_Prot15_50uM_Colistin.005.txt	75.42685
568	PBS	20200714_MG1655_mCherry_OMV_Prot15.006.txt	18.35883
568	PBS	20200619_MG1655_OMV_Prot15.002.txt	11.59041
569	PBS	20200619_MG1655_OMV_Prot15.002.txt	8.024133
569	Polymyxin	20200619_MG1655_OMV_Prot15_50uM_Colistin.005.txt	7.489191
569	PBS	20200714_MG1655_mCherry_OMV_Prot15.006.txt	9.80326
570	Polymyxin	20200619_MG1655_OMV_Prot15_50uM_Colistin.005.txt	21.04106
570	PBS	20200714_MG1655_mCherry_OMV_Prot15.006.txt	9.80326
570	PBS	20200619_MG1655_OMV_Prot15.002.txt	17.83141
571	PBS	20200619_MG1655_OMV_Prot15.002.txt	6.062678
571	PBS	20200714_MG1655_mCherry_OMV_Prot15.006.txt	30.12274
571	Polymyxin	20200619_MG1655_OMV_Prot15_50uM_Colistin.005.txt	75.42685
572	PBS	20200714_MG1655_mCherry_OMV_Prot15.006.txt	7.129643
572	PBS	20200619_MG1655_OMV_Prot15.002.txt	8.202447
572	Polymyxin	20200619_MG1655_OMV_Prot15_50uM_Colistin.005.txt	2.496397
573	PBS	20200714_MG1655_mCherry_OMV_Prot15.006.txt	30.47923
573	PBS	20200619_MG1655_OMV_Prot15.002.txt	17.47478
573	Polymyxin	20200619_MG1655_OMV_Prot15_50uM_Colistin.005.txt	92.90162
574	PBS	20200714_MG1655_mCherry_OMV_Prot15.006.txt	5.881956
574	PBS	20200619_MG1655_OMV_Prot15.002.txt	8.202447
574	Polymyxin	20200619_MG1655_OMV_Prot15_50uM_Colistin.005.txt	1.248198
575	PBS	20200714_MG1655_mCherry_OMV_Prot15.006.txt	7.486126
575	PBS	20200619_MG1655_OMV_Prot15.002.txt	5.884364
576	PBS	20200619_MG1655_OMV_Prot15.002.txt	6.419306
576	Polymyxin	20200619_MG1655_OMV_Prot15_50uM_Colistin.005.txt	3.387967
577	PBS	20200714_MG1655_mCherry_OMV_Prot15.006.txt	1.425929
577	PBS	20200619_MG1655_OMV_Prot15.002.txt	1.248198
577	Polymyxin	20200619_MG1655_OMV_Prot15_50uM_Colistin.005.txt	72.57382
578	PBS	20200714_MG1655_mCherry_OMV_Prot15.006.txt	2.317134
578	PBS	20200619_MG1655_OMV_Prot15.002.txt	1.604827
578	Polymyxin	20200619_MG1655_OMV_Prot15_50uM_Colistin.005.txt	52.42434
579	PBS	20200619_MG1655_OMV_Prot15.002.txt	3.031339
579	Polymyxin	20200619_MG1655_OMV_Prot15_50uM_Colistin.005.txt	25.49891
579	PBS	20200714_MG1655_mCherry_OMV_Prot15.006.txt	4.099545
580	PBS	20200619_MG1655_OMV_Prot15.002.txt	21.39769
580	Polymyxin	20200619_MG1655_OMV_Prot15_50uM_Colistin.005.txt	9.094017
580	PBS	20200714_MG1655_mCherry_OMV_Prot15.006.txt	2.138893
581	PBS	20200619_MG1655_OMV_Prot15.002.txt	14.62175
581	Polymyxin	20200619_MG1655_OMV_Prot15_50uM_Colistin.005.txt	74.53528
581	PBS	20200714_MG1655_mCherry_OMV_Prot15.006.txt	0.1782411
582	PBS	20200714_MG1655_mCherry_OMV_Prot15.006.txt	0.1782411
582	PBS	20200619_MG1655_OMV_Prot15.002.txt	3.209653
582	Polymyxin	20200619_MG1655_OMV_Prot15_50uM_Colistin.005.txt	41.19055
583	Polymyxin	20200619_MG1655_OMV_Prot15_50uM_Colistin.005.txt	11.94704
583	PBS	20200714_MG1655_mCherry_OMV_Prot15.006.txt	1.247688
583	PBS	20200619_MG1655_OMV_Prot15.002.txt	64.54969
584	Polymyxin	20200619_MG1655_OMV_Prot15_50uM_Colistin.005.txt	56.88219
584	PBS	20200714_MG1655_mCherry_OMV_Prot15.006.txt	1.069447
584	PBS	20200619_MG1655_OMV_Prot15.002.txt	12.48198
585	PBS	20200619_MG1655_OMV_Prot15.002.txt	64.19306
585	PBS	20200714_MG1655_mCherry_OMV_Prot15.006.txt	1.425929
585	Polymyxin	20200619_MG1655_OMV_Prot15_50uM_Colistin.005.txt	7.310876
586	Polymyxin	20200619_MG1655_OMV_Prot15_50uM_Colistin.005.txt	43.152
586	PBS	20200619_MG1655_OMV_Prot15.002.txt	45.29177
586	PBS	20200714_MG1655_mCherry_OMV_Prot15.006.txt	6.773161
587	PBS	20200619_MG1655_OMV_Prot15.002.txt	65.26295
587	Polymyxin	20200619_MG1655_OMV_Prot15_50uM_Colistin.005.txt	21.39769
587	PBS	20200714_MG1655_mCherry_OMV_Prot15.006.txt	6.238438
588	PBS	20200619_MG1655_OMV_Prot15.002.txt	38.51584
588	Polymyxin	20200619_MG1655_OMV_Prot15_50uM_Colistin.005.txt	27.28205
588	PBS	20200714_MG1655_mCherry_OMV_Prot15.006.txt	61.49318
589	PBS	20200619_MG1655_OMV_Prot15.002.txt	19.97117
589	Polymyxin	20200619_MG1655_OMV_Prot15_50uM_Colistin.005.txt	48.32311
589	PBS	20200714_MG1655_mCherry_OMV_Prot15.006.txt	29.76626
590	Polymyxin	20200619_MG1655_OMV_Prot15_50uM_Colistin.005.txt	26.39048
590	PBS	20200714_MG1655_mCherry_OMV_Prot15.006.txt	50.62047
590	PBS	20200619_MG1655_OMV_Prot15.002.txt	14.08681
591	PBS	20200714_MG1655_mCherry_OMV_Prot15.006.txt	11.76391
591	Polymyxin	20200619_MG1655_OMV_Prot15_50uM_Colistin.005.txt	42.79538
592	PBS	20200714_MG1655_mCherry_OMV_Prot15.006.txt	53.29409
592	PBS	20200619_MG1655_OMV_Prot15.002.txt	65.9762
592	Polymyxin	20200619_MG1655_OMV_Prot15_50uM_Colistin.005.txt	4.81448
593	PBS	20200714_MG1655_mCherry_OMV_Prot15.006.txt	8.555573
593	PBS	20200619_MG1655_OMV_Prot15.002.txt	2.496397
593	Polymyxin	20200619_MG1655_OMV_Prot15_50uM_Colistin.005.txt	7.310876
594	PBS	20200619_MG1655_OMV_Prot15.002.txt	39.2291
594	Polymyxin	20200619_MG1655_OMV_Prot15_50uM_Colistin.005.txt	4.636166
594	PBS	20200714_MG1655_mCherry_OMV_Prot15.006.txt	5.168992
595	Polymyxin	20200619_MG1655_OMV_Prot15_50uM_Colistin.005.txt	19.07961
595	PBS	20200619_MG1655_OMV_Prot15.002.txt	7.132563
595	PBS	20200714_MG1655_mCherry_OMV_Prot15.006.txt	0.0
596	Polymyxin	20200619_MG1655_OMV_Prot15_50uM_Colistin.005.txt	13.37355
596	PBS	20200619_MG1655_OMV_Prot15.002.txt	29.42182
596	PBS	20200714_MG1655_mCherry_OMV_Prot15.006.txt	18.53707
597	Polymyxin	20200619_MG1655_OMV_Prot15_50uM_Colistin.005.txt	4.101223
597	PBS	20200619_MG1655_OMV_Prot15.002.txt	13.37355
598	PBS	20200714_MG1655_mCherry_OMV_Prot15.006.txt	64.52328
598	PBS	20200619_MG1655_OMV_Prot15.002.txt	10.69884
598	Polymyxin	20200619_MG1655_OMV_Prot15_50uM_Colistin.005.txt	55.99062
599	PBS	20200714_MG1655_mCherry_OMV_Prot15.006.txt	60.60197
599	Polymyxin	20200619_MG1655_OMV_Prot15_50uM_Colistin.005.txt	21.21937
599	PBS	20200619_MG1655_OMV_Prot15.002.txt	8.380761
600	Polymyxin	20200619_MG1655_OMV_Prot15_50uM_Colistin.005.txt	8.559075
600	PBS	20200619_MG1655_OMV_Prot15.002.txt	14.62175
600	PBS	20200714_MG1655_mCherry_OMV_Prot15.006.txt	55.43298
601	PBS	20200714_MG1655_mCherry_OMV_Prot15.006.txt	6.951403
601	Polymyxin	20200619_MG1655_OMV_Prot15_50uM_Colistin.005.txt	4.81448
601	PBS	20200619_MG1655_OMV_Prot15.002.txt	7.489191
602	PBS	20200619_MG1655_OMV_Prot15.002.txt	6.419306
602	Polymyxin	20200619_MG1655_OMV_Prot15_50uM_Colistin.005.txt	88.08715
602	PBS	20200714_MG1655_mCherry_OMV_Prot15.006.txt	6.773161
603	Polymyxin	20200619_MG1655_OMV_Prot15_50uM_Colistin.005.txt	20.86275
603	PBS	20200714_MG1655_mCherry_OMV_Prot15.006.txt	3.921304
603	PBS	20200619_MG1655_OMV_Prot15.002.txt	15.69164
604	Polymyxin	20200619_MG1655_OMV_Prot15_50uM_Colistin.005.txt	0.0
604	PBS	20200714_MG1655_mCherry_OMV_Prot15.006.txt	1.069447
604	PBS	20200619_MG1655_OMV_Prot15.002.txt	10.34222
605	PBS	20200714_MG1655_mCherry_OMV_Prot15.006.txt	1.60417
605	PBS	20200619_MG1655_OMV_Prot15.002.txt	6.775934
605	Polymyxin	20200619_MG1655_OMV_Prot15_50uM_Colistin.005.txt	8.737389
606	Polymyxin	20200619_MG1655_OMV_Prot15_50uM_Colistin.005.txt	5.349422
606	PBS	20200714_MG1655_mCherry_OMV_Prot15.006.txt	2.495375
606	PBS	20200619_MG1655_OMV_Prot15.002.txt	11.4121
607	PBS	20200619_MG1655_OMV_Prot15.002.txt	12.6603
607	Polymyxin	20200619_MG1655_OMV_Prot15_50uM_Colistin.005.txt	24.96397
607	PBS	20200714_MG1655_mCherry_OMV_Prot15.006.txt	3.030098
608	Polymyxin	20200619_MG1655_OMV_Prot15_50uM_Colistin.005.txt	25.14228
608	PBS	20200714_MG1655_mCherry_OMV_Prot15.006.txt	1.60417
608	PBS	20200619_MG1655_OMV_Prot15.002.txt	26.39048
609	PBS	20200619_MG1655_OMV_Prot15.002.txt	2.318083
609	PBS	20200714_MG1655_mCherry_OMV_Prot15.006.txt	2.138893
609	Polymyxin	20200619_MG1655_OMV_Prot15_50uM_Colistin.005.txt	9.450645
610	Polymyxin	20200619_MG1655_OMV_Prot15_50uM_Colistin.005.txt	23.00251
610	PBS	20200714_MG1655_mCherry_OMV_Prot15.006.txt	5.168992
610	PBS	20200619_MG1655_OMV_Prot15.002.txt	6.419306
611	PBS	20200619_MG1655_OMV_Prot15.002.txt	6.775934
611	Polymyxin	20200619_MG1655_OMV_Prot15_50uM_Colistin.005.txt	33.52304
611	PBS	20200714_MG1655_mCherry_OMV_Prot15.006.txt	0.5347233
612	PBS	20200619_MG1655_OMV_Prot15.002.txt	11.76873
612	PBS	20200714_MG1655_mCherry_OMV_Prot15.006.txt	0.3564822
612	Polymyxin	20200619_MG1655_OMV_Prot15_50uM_Colistin.005.txt	27.81699
613	Polymyxin	20200619_MG1655_OMV_Prot15_50uM_Colistin.005.txt	3.209653
613	PBS	20200619_MG1655_OMV_Prot15.002.txt	8.915703
613	PBS	20200714_MG1655_mCherry_OMV_Prot15.006.txt	4.634268
614	Polymyxin	20200619_MG1655_OMV_Prot15_50uM_Colistin.005.txt	1.783141
614	PBS	20200619_MG1655_OMV_Prot15.002.txt	14.08681
614	PBS	20200714_MG1655_mCherry_OMV_Prot15.006.txt	34.04405
615	PBS	20200714_MG1655_mCherry_OMV_Prot15.006.txt	11.40743
615	Polymyxin	20200619_MG1655_OMV_Prot15_50uM_Colistin.005.txt	1.248198
615	PBS	20200619_MG1655_OMV_Prot15.002.txt	14.97838
616	PBS	20200714_MG1655_mCherry_OMV_Prot15.006.txt	38.32183
616	Polymyxin	20200619_MG1655_OMV_Prot15_50uM_Colistin.005.txt	17.11815
616	PBS	20200619_MG1655_OMV_Prot15.002.txt	5.527736
617	PBS	20200619_MG1655_OMV_Prot15.002.txt	9.62896
617	Polymyxin	20200619_MG1655_OMV_Prot15_50uM_Colistin.005.txt	16.76152
617	PBS	20200714_MG1655_mCherry_OMV_Prot15.006.txt	8.912054
618	PBS	20200619_MG1655_OMV_Prot15.002.txt	6.954248
618	PBS	20200714_MG1655_mCherry_OMV_Prot15.006.txt	52.0464
618	Polymyxin	20200619_MG1655_OMV_Prot15_50uM_Colistin.005.txt	48.1448
619	Polymyxin	20200619_MG1655_OMV_Prot15_50uM_Colistin.005.txt	56.16893
619	PBS	20200619_MG1655_OMV_Prot15.002.txt	9.985587
620	Polymyxin	20200619_MG1655_OMV_Prot15_50uM_Colistin.005.txt	0.0
620	PBS	20200619_MG1655_OMV_Prot15.002.txt	9.450645
621	Polymyxin	20200619_MG1655_OMV_Prot15_50uM_Colistin.005.txt	83.09435
621	PBS	20200714_MG1655_mCherry_OMV_Prot15.006.txt	57.57187
621	PBS	20200619_MG1655_OMV_Prot15.002.txt	8.202447
622	PBS	20200714_MG1655_mCherry_OMV_Prot15.006.txt	45.27324
622	PBS	20200619_MG1655_OMV_Prot15.002.txt	12.83861
623	PBS	20200714_MG1655_mCherry_OMV_Prot15.006.txt	6.060197
623	PBS	20200619_MG1655_OMV_Prot15.002.txt	12.83861
624	Polymyxin	20200619_MG1655_OMV_Prot15_50uM_Colistin.005.txt	36.91101
624	PBS	20200619_MG1655_OMV_Prot15.002.txt	16.04827
625	Polymyxin	20200619_MG1655_OMV_Prot15_50uM_Colistin.005.txt	50.46288
625	PBS	20200619_MG1655_OMV_Prot15.002.txt	25.85554
626	Polymyxin	20200619_MG1655_OMV_Prot15_50uM_Colistin.005.txt	32.63147
626	PBS	20200619_MG1655_OMV_Prot15.002.txt	3.566281
627	Polymyxin	20200619_MG1655_OMV_Prot15_50uM_Colistin.005.txt	85.05581
627	PBS	20200714_MG1655_mCherry_OMV_Prot15.006.txt	31.01395
627	PBS	20200619_MG1655_OMV_Prot15.002.txt	8.202447
628	PBS	20200714_MG1655_mCherry_OMV_Prot15.006.txt	8.912054
628	Polymyxin	20200619_MG1655_OMV_Prot15_50uM_Colistin.005.txt	29.77845
628	PBS	20200619_MG1655_OMV_Prot15.002.txt	7.310876
629	Polymyxin	20200619_MG1655_OMV_Prot15_50uM_Colistin.005.txt	46.53997
629	PBS	20200619_MG1655_OMV_Prot15.002.txt	3.922909
630	PBS	20200714_MG1655_mCherry_OMV_Prot15.006.txt	5.703715
630	Polymyxin	20200619_MG1655_OMV_Prot15_50uM_Colistin.005.txt	3.744595
630	PBS	20200619_MG1655_OMV_Prot15.002.txt	10.1639
631	PBS	20200714_MG1655_mCherry_OMV_Prot15.006.txt	5.168992
631	Polymyxin	20200619_MG1655_OMV_Prot15_50uM_Colistin.005.txt	21.39769
631	PBS	20200619_MG1655_OMV_Prot15.002.txt	14.97838
632	PBS	20200714_MG1655_mCherry_OMV_Prot15.006.txt	5.168992
632	Polymyxin	20200619_MG1655_OMV_Prot15_50uM_Colistin.005.txt	0.5349422
632	PBS	20200619_MG1655_OMV_Prot15.002.txt	5.70605
633	PBS	20200714_MG1655_mCherry_OMV_Prot15.006.txt	5.881956
633	PBS	20200619_MG1655_OMV_Prot15.002.txt	9.62896
634	PBS	20200619_MG1655_OMV_Prot15.002.txt	6.419306
634	PBS	20200714_MG1655_mCherry_OMV_Prot15.006.txt	3.564822
634	Polymyxin	20200619_MG1655_OMV_Prot15_50uM_Colistin.005.txt	69.36417
635	PBS	20200714_MG1655_mCherry_OMV_Prot15.006.txt	1.960652
635	PBS	20200619_MG1655_OMV_Prot15.002.txt	5.70605
636	PBS	20200714_MG1655_mCherry_OMV_Prot15.006.txt	3.743063
636	PBS	20200619_MG1655_OMV_Prot15.002.txt	10.52053
636	Polymyxin	20200619_MG1655_OMV_Prot15_50uM_Colistin.005.txt	0.8915703
637	PBS	20200714_MG1655_mCherry_OMV_Prot15.006.txt	1.425929
637	Polymyxin	20200619_MG1655_OMV_Prot15_50uM_Colistin.005.txt	15.51332
637	PBS	20200619_MG1655_OMV_Prot15.002.txt	5.884364
638	PBS	20200619_MG1655_OMV_Prot15.002.txt	13.55187
638	PBS	20200714_MG1655_mCherry_OMV_Prot15.006.txt	2.673616
638	Polymyxin	20200619_MG1655_OMV_Prot15_50uM_Colistin.005.txt	4.101223
639	PBS	20200714_MG1655_mCherry_OMV_Prot15.006.txt	2.138893
639	Polymyxin	20200619_MG1655_OMV_Prot15_50uM_Colistin.005.txt	32.45316
639	PBS	20200619_MG1655_OMV_Prot15.002.txt	21.75432
640	PBS	20200619_MG1655_OMV_Prot15.002.txt	6.419306
640	PBS	20200714_MG1655_mCherry_OMV_Prot15.006.txt	2.673616
640	Polymyxin	20200619_MG1655_OMV_Prot15_50uM_Colistin.005.txt	5.349422
641	Polymyxin	20200619_MG1655_OMV_Prot15_50uM_Colistin.005.txt	45.82671
641	PBS	20200714_MG1655_mCherry_OMV_Prot15.006.txt	2.495375
641	PBS	20200619_MG1655_OMV_Prot15.002.txt	4.636166
642	Polymyxin	20200619_MG1655_OMV_Prot15_50uM_Colistin.005.txt	0.5349422
642	PBS	20200619_MG1655_OMV_Prot15.002.txt	3.387967
642	PBS	20200714_MG1655_mCherry_OMV_Prot15.006.txt	5.525474
643	Polymyxin	20200619_MG1655_OMV_Prot15_50uM_Colistin.005.txt	30.4917
643	PBS	20200714_MG1655_mCherry_OMV_Prot15.006.txt	4.99075
643	PBS	20200619_MG1655_OMV_Prot15.002.txt	6.954248
644	PBS	20200714_MG1655_mCherry_OMV_Prot15.006.txt	3.743063
644	Polymyxin	20200619_MG1655_OMV_Prot15_50uM_Colistin.005.txt	38.33752
644	PBS	20200619_MG1655_OMV_Prot15.002.txt	2.674711
645	PBS	20200714_MG1655_mCherry_OMV_Prot15.006.txt	2.317134
645	Polymyxin	20200619_MG1655_OMV_Prot15_50uM_Colistin.005.txt	19.43623
645	PBS	20200619_MG1655_OMV_Prot15.002.txt	9.450645
646	PBS	20200714_MG1655_mCherry_OMV_Prot15.006.txt	4.099545
646	PBS	20200619_MG1655_OMV_Prot15.002.txt	3.209653
646	Polymyxin	20200619_MG1655_OMV_Prot15_50uM_Colistin.005.txt	33.70136
647	PBS	20200714_MG1655_mCherry_OMV_Prot15.006.txt	3.030098
647	Polymyxin	20200619_MG1655_OMV_Prot15_50uM_Colistin.005.txt	49.03637
647	PBS	20200619_MG1655_OMV_Prot15.002.txt	9.272331
648	Polymyxin	20200619_MG1655_OMV_Prot15_50uM_Colistin.005.txt	26.5688
648	PBS	20200714_MG1655_mCherry_OMV_Prot15.006.txt	1.425929
648	PBS	20200619_MG1655_OMV_Prot15.002.txt	13.55187
649	Polymyxin	20200619_MG1655_OMV_Prot15_50uM_Colistin.005.txt	19.25792
649	PBS	20200714_MG1655_mCherry_OMV_Prot15.006.txt	72.0094
649	PBS	20200619_MG1655_OMV_Prot15.002.txt	3.566281
650	Polymyxin	20200619_MG1655_OMV_Prot15_50uM_Colistin.005.txt	1.783141
650	PBS	20200619_MG1655_OMV_Prot15.002.txt	19.43623
651	Polymyxin	20200619_MG1655_OMV_Prot15_50uM_Colistin.005.txt	17.65309
651	PBS	20200714_MG1655_mCherry_OMV_Prot15.006.txt	81.45618
651	PBS	20200619_MG1655_OMV_Prot15.002.txt	5.349422
652	PBS	20200619_MG1655_OMV_Prot15.002.txt	2.674711
652	Polymyxin	20200619_MG1655_OMV_Prot15_50uM_Colistin.005.txt	32.9881
653	PBS	20200619_MG1655_OMV_Prot15.002.txt	13.01693
653	Polymyxin	20200619_MG1655_OMV_Prot15_50uM_Colistin.005.txt	2.139769
653	PBS	20200714_MG1655_mCherry_OMV_Prot15.006.txt	52.0464
654	PBS	20200619_MG1655_OMV_Prot15.002.txt	4.992794
654	PBS	20200714_MG1655_mCherry_OMV_Prot15.006.txt	39.56952
654	Polymyxin	20200619_MG1655_OMV_Prot15_50uM_Colistin.005.txt	15.69164
655	PBS	20200619_MG1655_OMV_Prot15.002.txt	6.954248
655	Polymyxin	20200619_MG1655_OMV_Prot15_50uM_Colistin.005.txt	5.349422
656	Polymyxin	20200619_MG1655_OMV_Prot15_50uM_Colistin.005.txt	49.92794
656	PBS	20200619_MG1655_OMV_Prot15.002.txt	7.310876
656	PBS	20200714_MG1655_mCherry_OMV_Prot15.006.txt	34.40053
657	PBS	20200619_MG1655_OMV_Prot15.002.txt	3.566281
657	Polymyxin	20200619_MG1655_OMV_Prot15_50uM_Colistin.005.txt	19.07961
658	Polymyxin	20200619_MG1655_OMV_Prot15_50uM_Colistin.005.txt	43.152
658	PBS	20200714_MG1655_mCherry_OMV_Prot15.006.txt	80.56497
658	PBS	20200619_MG1655_OMV_Prot15.002.txt	12.12536
659	PBS	20200619_MG1655_OMV_Prot15.002.txt	2.139769
659	PBS	20200714_MG1655_mCherry_OMV_Prot15.006.txt	0.0
659	Polymyxin	20200619_MG1655_OMV_Prot15_50uM_Colistin.005.txt	14.44344
660	PBS	20200714_MG1655_mCherry_OMV_Prot15.006.txt	98.21085
660	PBS	20200619_MG1655_OMV_Prot15.002.txt	12.48198
660	Polymyxin	20200619_MG1655_OMV_Prot15_50uM_Colistin.005.txt	59.37858
661	PBS	20200619_MG1655_OMV_Prot15.002.txt	6.419306
661	Polymyxin	20200619_MG1655_OMV_Prot15_50uM_Colistin.005.txt	24.0724
661	PBS	20200714_MG1655_mCherry_OMV_Prot15.006.txt	0.1782411
662	PBS	20200619_MG1655_OMV_Prot15.002.txt	5.171108
662	PBS	20200714_MG1655_mCherry_OMV_Prot15.006.txt	3.921304
662	Polymyxin	20200619_MG1655_OMV_Prot15_50uM_Colistin.005.txt	3.031339
663	PBS	20200619_MG1655_OMV_Prot15.002.txt	3.922909
663	PBS	20200714_MG1655_mCherry_OMV_Prot15.006.txt	0.1782411
663	Polymyxin	20200619_MG1655_OMV_Prot15_50uM_Colistin.005.txt	32.45316
664	PBS	20200714_MG1655_mCherry_OMV_Prot15.006.txt	7.129643
664	PBS	20200619_MG1655_OMV_Prot15.002.txt	8.737389
664	Polymyxin	20200619_MG1655_OMV_Prot15_50uM_Colistin.005.txt	10.69884
665	Polymyxin	20200619_MG1655_OMV_Prot15_50uM_Colistin.005.txt	37.80258
665	PBS	20200714_MG1655_mCherry_OMV_Prot15.006.txt	2.495375
665	PBS	20200619_MG1655_OMV_Prot15.002.txt	14.62175
666	PBS	20200714_MG1655_mCherry_OMV_Prot15.006.txt	2.317134
666	PBS	20200619_MG1655_OMV_Prot15.002.txt	24.60734
667	PBS	20200714_MG1655_mCherry_OMV_Prot15.006.txt	13.54632
667	PBS	20200619_MG1655_OMV_Prot15.002.txt	1.426512
668	Polymyxin	20200619_MG1655_OMV_Prot15_50uM_Colistin.005.txt	5.349422
668	PBS	20200714_MG1655_mCherry_OMV_Prot15.006.txt	4.456027
668	PBS	20200619_MG1655_OMV_Prot15.002.txt	6.954248
669	PBS	20200714_MG1655_mCherry_OMV_Prot15.006.txt	8.19909
669	PBS	20200619_MG1655_OMV_Prot15.002.txt	18.90129
670	Polymyxin	20200619_MG1655_OMV_Prot15_50uM_Colistin.005.txt	28.88688
670	PBS	20200714_MG1655_mCherry_OMV_Prot15.006.txt	2.851857
670	PBS	20200619_MG1655_OMV_Prot15.002.txt	12.83861
671	PBS	20200714_MG1655_mCherry_OMV_Prot15.006.txt	1.425929
671	Polymyxin	20200619_MG1655_OMV_Prot15_50uM_Colistin.005.txt	1.604827
671	PBS	20200619_MG1655_OMV_Prot15.002.txt	8.380761
672	Polymyxin	20200619_MG1655_OMV_Prot15_50uM_Colistin.005.txt	22.46757
672	PBS	20200619_MG1655_OMV_Prot15.002.txt	25.14228
672	PBS	20200714_MG1655_mCherry_OMV_Prot15.006.txt	2.673616
673	PBS	20200714_MG1655_mCherry_OMV_Prot15.006.txt	2.138893
673	PBS	20200619_MG1655_OMV_Prot15.002.txt	13.73018
673	Polymyxin	20200619_MG1655_OMV_Prot15_50uM_Colistin.005.txt	46.71828
674	Polymyxin	20200619_MG1655_OMV_Prot15_50uM_Colistin.005.txt	35.30618
674	PBS	20200714_MG1655_mCherry_OMV_Prot15.006.txt	3.386581
674	PBS	20200619_MG1655_OMV_Prot15.002.txt	5.349422
675	Polymyxin	20200619_MG1655_OMV_Prot15_50uM_Colistin.005.txt	1.783141
675	PBS	20200619_MG1655_OMV_Prot15.002.txt	18.36635
675	PBS	20200714_MG1655_mCherry_OMV_Prot15.006.txt	0.5347233
676	Polymyxin	20200619_MG1655_OMV_Prot15_50uM_Colistin.005.txt	80.95458
676	PBS	20200714_MG1655_mCherry_OMV_Prot15.006.txt	13.0116
676	PBS	20200619_MG1655_OMV_Prot15.002.txt	17.47478
677	PBS	20200714_MG1655_mCherry_OMV_Prot15.006.txt	2.317134
677	Polymyxin	20200619_MG1655_OMV_Prot15_50uM_Colistin.005.txt	57.0605
677	PBS	20200619_MG1655_OMV_Prot15.002.txt	6.240992
678	Polymyxin	20200619_MG1655_OMV_Prot15_50uM_Colistin.005.txt	13.73018
678	PBS	20200619_MG1655_OMV_Prot15.002.txt	5.884364
678	PBS	20200714_MG1655_mCherry_OMV_Prot15.006.txt	0.5347233
679	PBS	20200619_MG1655_OMV_Prot15.002.txt	13.73018
679	PBS	20200714_MG1655_mCherry_OMV_Prot15.006.txt	4.277786
679	Polymyxin	20200619_MG1655_OMV_Prot15_50uM_Colistin.005.txt	85.76907
680	Polymyxin	20200619_MG1655_OMV_Prot15_50uM_Colistin.005.txt	35.4845
680	PBS	20200619_MG1655_OMV_Prot15.002.txt	9.094017
680	PBS	20200714_MG1655_mCherry_OMV_Prot15.006.txt	1.425929
681	PBS	20200714_MG1655_mCherry_OMV_Prot15.006.txt	2.317134
681	Polymyxin	20200619_MG1655_OMV_Prot15_50uM_Colistin.005.txt	15.33501
681	PBS	20200619_MG1655_OMV_Prot15.002.txt	5.70605
682	Polymyxin	20200619_MG1655_OMV_Prot15_50uM_Colistin.005.txt	20.14949
682	PBS	20200714_MG1655_mCherry_OMV_Prot15.006.txt	0.1782411
682	PBS	20200619_MG1655_OMV_Prot15.002.txt	13.01693
683	PBS	20200714_MG1655_mCherry_OMV_Prot15.006.txt	0.5347233
683	PBS	20200619_MG1655_OMV_Prot15.002.txt	30.4917
683	Polymyxin	20200619_MG1655_OMV_Prot15_50uM_Colistin.005.txt	33.70136
684	PBS	20200714_MG1655_mCherry_OMV_Prot15.006.txt	81.63442
684	PBS	20200619_MG1655_OMV_Prot15.002.txt	10.69884
684	Polymyxin	20200619_MG1655_OMV_Prot15_50uM_Colistin.005.txt	2.853025
685	PBS	20200714_MG1655_mCherry_OMV_Prot15.006.txt	36.71766
685	PBS	20200619_MG1655_OMV_Prot15.002.txt	12.12536
685	Polymyxin	20200619_MG1655_OMV_Prot15_50uM_Colistin.005.txt	64.01475
686	PBS	20200619_MG1655_OMV_Prot15.002.txt	4.81448
686	Polymyxin	20200619_MG1655_OMV_Prot15_50uM_Colistin.005.txt	41.72549
687	PBS	20200619_MG1655_OMV_Prot15.002.txt	8.559075
687	PBS	20200714_MG1655_mCherry_OMV_Prot15.006.txt	33.33109
687	Polymyxin	20200619_MG1655_OMV_Prot15_50uM_Colistin.005.txt	51.71108
688	PBS	20200619_MG1655_OMV_Prot15.002.txt	17.65309
688	PBS	20200714_MG1655_mCherry_OMV_Prot15.006.txt	0.7129644
688	Polymyxin	20200619_MG1655_OMV_Prot15_50uM_Colistin.005.txt	93.97152
689	PBS	20200619_MG1655_OMV_Prot15.002.txt	28.17362
689	Polymyxin	20200619_MG1655_OMV_Prot15_50uM_Colistin.005.txt	22.64589
690	PBS	20200619_MG1655_OMV_Prot15.002.txt	9.094017
690	PBS	20200714_MG1655_mCherry_OMV_Prot15.006.txt	78.42608
691	Polymyxin	20200619_MG1655_OMV_Prot15_50uM_Colistin.005.txt	37.62427
691	PBS	20200619_MG1655_OMV_Prot15.002.txt	6.419306
691	PBS	20200714_MG1655_mCherry_OMV_Prot15.006.txt	79.13905
692	PBS	20200619_MG1655_OMV_Prot15.002.txt	10.69884
692	Polymyxin	20200619_MG1655_OMV_Prot15_50uM_Colistin.005.txt	18.36635
693	PBS	20200619_MG1655_OMV_Prot15.002.txt	5.349422
693	PBS	20200714_MG1655_mCherry_OMV_Prot15.006.txt	4.277786
693	Polymyxin	20200619_MG1655_OMV_Prot15_50uM_Colistin.005.txt	10.52053
694	PBS	20200619_MG1655_OMV_Prot15.002.txt	10.87716
694	PBS	20200714_MG1655_mCherry_OMV_Prot15.006.txt	1.960652
694	Polymyxin	20200619_MG1655_OMV_Prot15_50uM_Colistin.005.txt	4.101223
695	PBS	20200619_MG1655_OMV_Prot15.002.txt	6.419306
695	PBS	20200714_MG1655_mCherry_OMV_Prot15.006.txt	4.099545
695	Polymyxin	20200619_MG1655_OMV_Prot15_50uM_Colistin.005.txt	5.171108
696	Polymyxin	20200619_MG1655_OMV_Prot15_50uM_Colistin.005.txt	63.83643
696	PBS	20200714_MG1655_mCherry_OMV_Prot15.006.txt	6.59492
696	PBS	20200619_MG1655_OMV_Prot15.002.txt	27.99531
697	PBS	20200714_MG1655_mCherry_OMV_Prot15.006.txt	4.099545
697	PBS	20200619_MG1655_OMV_Prot15.002.txt	8.202447
698	PBS	20200619_MG1655_OMV_Prot15.002.txt	13.01693
698	PBS	20200714_MG1655_mCherry_OMV_Prot15.006.txt	1.960652
698	Polymyxin	20200619_MG1655_OMV_Prot15_50uM_Colistin.005.txt	60.09184
699	PBS	20200714_MG1655_mCherry_OMV_Prot15.006.txt	5.347233
699	PBS	20200619_MG1655_OMV_Prot15.002.txt	34.2363
699	Polymyxin	20200619_MG1655_OMV_Prot15_50uM_Colistin.005.txt	7.310876
700	PBS	20200714_MG1655_mCherry_OMV_Prot15.006.txt	2.851857
700	Polymyxin	20200619_MG1655_OMV_Prot15_50uM_Colistin.005.txt	1.426512
700	PBS	20200619_MG1655_OMV_Prot15.002.txt	3.209653
701	Polymyxin	20200619_MG1655_OMV_Prot15_50uM_Colistin.005.txt	12.30367
701	PBS	20200714_MG1655_mCherry_OMV_Prot15.006.txt	1.60417
701	PBS	20200619_MG1655_OMV_Prot15.002.txt	12.6603
702	PBS	20200714_MG1655_mCherry_OMV_Prot15.006.txt	0.5347233
702	Polymyxin	20200619_MG1655_OMV_Prot15_50uM_Colistin.005.txt	50.10625
702	PBS	20200619_MG1655_OMV_Prot15.002.txt	6.240992
703	PBS	20200619_MG1655_OMV_Prot15.002.txt	75.24854
703	Polymyxin	20200619_MG1655_OMV_Prot15_50uM_Colistin.005.txt	12.12536
703	PBS	20200714_MG1655_mCherry_OMV_Prot15.006.txt	2.317134
704	Polymyxin	20200619_MG1655_OMV_Prot15_50uM_Colistin.005.txt	75.60516
704	PBS	20200714_MG1655_mCherry_OMV_Prot15.006.txt	1.60417
704	PBS	20200619_MG1655_OMV_Prot15.002.txt	14.44344
705	PBS	20200714_MG1655_mCherry_OMV_Prot15.006.txt	0.5347233
705	Polymyxin	20200619_MG1655_OMV_Prot15_50uM_Colistin.005.txt	7.845819
706	PBS	20200714_MG1655_mCherry_OMV_Prot15.006.txt	5.347233
706	PBS	20200619_MG1655_OMV_Prot15.002.txt	26.5688
706	Polymyxin	20200619_MG1655_OMV_Prot15_50uM_Colistin.005.txt	9.450645
707	PBS	20200619_MG1655_OMV_Prot15.002.txt	43.152
707	PBS	20200714_MG1655_mCherry_OMV_Prot15.006.txt	6.773161
707	Polymyxin	20200619_MG1655_OMV_Prot15_50uM_Colistin.005.txt	3.922909
708	Polymyxin	20200619_MG1655_OMV_Prot15_50uM_Colistin.005.txt	28.35194
708	PBS	20200619_MG1655_OMV_Prot15.002.txt	66.68946
708	PBS	20200714_MG1655_mCherry_OMV_Prot15.006.txt	4.277786
709	Polymyxin	20200619_MG1655_OMV_Prot15_50uM_Colistin.005.txt	0.3566281
709	PBS	20200619_MG1655_OMV_Prot15.002.txt	41.36886
709	PBS	20200714_MG1655_mCherry_OMV_Prot15.006.txt	5.168992
710	PBS	20200619_MG1655_OMV_Prot15.002.txt	45.29177
710	Polymyxin	20200619_MG1655_OMV_Prot15_50uM_Colistin.005.txt	9.807274
710	PBS	20200714_MG1655_mCherry_OMV_Prot15.006.txt	2.317134
711	Polymyxin	20200619_MG1655_OMV_Prot15_50uM_Colistin.005.txt	35.4845
711	PBS	20200714_MG1655_mCherry_OMV_Prot15.006.txt	0.3564822
711	PBS	20200619_MG1655_OMV_Prot15.002.txt	39.58572
712	Polymyxin	20200619_MG1655_OMV_Prot15_50uM_Colistin.005.txt	22.64589
712	PBS	20200714_MG1655_mCherry_OMV_Prot15.006.txt	2.317134
713	Polymyxin	20200619_MG1655_OMV_Prot15_50uM_Colistin.005.txt	23.53746
713	PBS	20200619_MG1655_OMV_Prot15.002.txt	18.72298
713	PBS	20200714_MG1655_mCherry_OMV_Prot15.006.txt	0.3564822
714	PBS	20200714_MG1655_mCherry_OMV_Prot15.006.txt	3.743063
714	Polymyxin	20200619_MG1655_OMV_Prot15_50uM_Colistin.005.txt	8.024133
714	PBS	20200619_MG1655_OMV_Prot15.002.txt	25.3206
715	PBS	20200714_MG1655_mCherry_OMV_Prot15.006.txt	2.851857
715	PBS	20200619_MG1655_OMV_Prot15.002.txt	46.00503
715	Polymyxin	20200619_MG1655_OMV_Prot15_50uM_Colistin.005.txt	10.52053
716	Polymyxin	20200619_MG1655_OMV_Prot15_50uM_Colistin.005.txt	51.17614
716	PBS	20200619_MG1655_OMV_Prot15.002.txt	9.985587
716	PBS	20200714_MG1655_mCherry_OMV_Prot15.006.txt	4.099545
717	PBS	20200619_MG1655_OMV_Prot15.002.txt	4.636166
717	Polymyxin	20200619_MG1655_OMV_Prot15_50uM_Colistin.005.txt	87.01727
717	PBS	20200714_MG1655_mCherry_OMV_Prot15.006.txt	0.5347233
718	PBS	20200619_MG1655_OMV_Prot15.002.txt	4.992794
718	PBS	20200714_MG1655_mCherry_OMV_Prot15.006.txt	26.0232
719	PBS	20200619_MG1655_OMV_Prot15.002.txt	8.380761
720	PBS	20200619_MG1655_OMV_Prot15.002.txt	9.985587
720	Polymyxin	20200619_MG1655_OMV_Prot15_50uM_Colistin.005.txt	42.79538
720	PBS	20200714_MG1655_mCherry_OMV_Prot15.006.txt	28.34033
721	Polymyxin	20200619_MG1655_OMV_Prot15_50uM_Colistin.005.txt	14.44344
721	PBS	20200714_MG1655_mCherry_OMV_Prot15.006.txt	66.12744
721	PBS	20200619_MG1655_OMV_Prot15.002.txt	24.78565
722	PBS	20200714_MG1655_mCherry_OMV_Prot15.006.txt	0.0
722	Polymyxin	20200619_MG1655_OMV_Prot15_50uM_Colistin.005.txt	3.209653
722	PBS	20200619_MG1655_OMV_Prot15.002.txt	11.4121
723	Polymyxin	20200619_MG1655_OMV_Prot15_50uM_Colistin.005.txt	3.031339
723	PBS	20200619_MG1655_OMV_Prot15.002.txt	15.51332
724	PBS	20200714_MG1655_mCherry_OMV_Prot15.006.txt	60.24549
724	Polymyxin	20200619_MG1655_OMV_Prot15_50uM_Colistin.005.txt	5.171108
724	PBS	20200619_MG1655_OMV_Prot15.002.txt	8.024133
725	Polymyxin	20200619_MG1655_OMV_Prot15_50uM_Colistin.005.txt	2.496397
725	PBS	20200619_MG1655_OMV_Prot15.002.txt	9.985587
725	PBS	20200714_MG1655_mCherry_OMV_Prot15.006.txt	27.44913
726	PBS	20200714_MG1655_mCherry_OMV_Prot15.006.txt	37.07415
726	Polymyxin	20200619_MG1655_OMV_Prot15_50uM_Colistin.005.txt	6.062678
726	PBS	20200619_MG1655_OMV_Prot15.002.txt	5.527736
727	PBS	20200619_MG1655_OMV_Prot15.002.txt	10.87716
727	Polymyxin	20200619_MG1655_OMV_Prot15_50uM_Colistin.005.txt	48.32311
728	PBS	20200619_MG1655_OMV_Prot15.002.txt	5.70605
728	Polymyxin	20200619_MG1655_OMV_Prot15_50uM_Colistin.005.txt	2.496397
728	PBS	20200714_MG1655_mCherry_OMV_Prot15.006.txt	45.80796
729	Polymyxin	20200619_MG1655_OMV_Prot15_50uM_Colistin.005.txt	2.139769
729	PBS	20200619_MG1655_OMV_Prot15.002.txt	6.775934
729	PBS	20200714_MG1655_mCherry_OMV_Prot15.006.txt	1.069447
730	PBS	20200619_MG1655_OMV_Prot15.002.txt	42.08212
730	Polymyxin	20200619_MG1655_OMV_Prot15_50uM_Colistin.005.txt	86.48232
730	PBS	20200714_MG1655_mCherry_OMV_Prot15.006.txt	3.921304
731	PBS	20200619_MG1655_OMV_Prot15.002.txt	13.19524
731	Polymyxin	20200619_MG1655_OMV_Prot15_50uM_Colistin.005.txt	31.38327
731	PBS	20200714_MG1655_mCherry_OMV_Prot15.006.txt	2.317134
732	Polymyxin	20200619_MG1655_OMV_Prot15_50uM_Colistin.005.txt	82.3811
732	PBS	20200619_MG1655_OMV_Prot15.002.txt	6.775934
732	PBS	20200714_MG1655_mCherry_OMV_Prot15.006.txt	3.030098
733	PBS	20200619_MG1655_OMV_Prot15.002.txt	9.807274
733	Polymyxin	20200619_MG1655_OMV_Prot15_50uM_Colistin.005.txt	27.81699
733	PBS	20200714_MG1655_mCherry_OMV_Prot15.006.txt	4.277786
734	Polymyxin	20200619_MG1655_OMV_Prot15_50uM_Colistin.005.txt	22.8242
734	PBS	20200619_MG1655_OMV_Prot15.002.txt	7.132563
734	PBS	20200714_MG1655_mCherry_OMV_Prot15.006.txt	4.277786
735	PBS	20200714_MG1655_mCherry_OMV_Prot15.006.txt	4.456027
735	Polymyxin	20200619_MG1655_OMV_Prot15_50uM_Colistin.005.txt	59.02195
735	PBS	20200619_MG1655_OMV_Prot15.002.txt	4.457851
736	PBS	20200714_MG1655_mCherry_OMV_Prot15.006.txt	6.951403
736	Polymyxin	20200619_MG1655_OMV_Prot15_50uM_Colistin.005.txt	21.93263
736	PBS	20200619_MG1655_OMV_Prot15.002.txt	49.39299
737	PBS	20200619_MG1655_OMV_Prot15.002.txt	14.80007
737	PBS	20200714_MG1655_mCherry_OMV_Prot15.006.txt	1.069447
737	Polymyxin	20200619_MG1655_OMV_Prot15_50uM_Colistin.005.txt	14.44344
738	PBS	20200714_MG1655_mCherry_OMV_Prot15.006.txt	1.60417
738	Polymyxin	20200619_MG1655_OMV_Prot15_50uM_Colistin.005.txt	9.807274
738	PBS	20200619_MG1655_OMV_Prot15.002.txt	6.240992
739	Polymyxin	20200619_MG1655_OMV_Prot15_50uM_Colistin.005.txt	37.9809
739	PBS	20200714_MG1655_mCherry_OMV_Prot15.006.txt	1.782411
739	PBS	20200619_MG1655_OMV_Prot15.002.txt	7.667505
740	PBS	20200619_MG1655_OMV_Prot15.002.txt	10.69884
740	Polymyxin	20200619_MG1655_OMV_Prot15_50uM_Colistin.005.txt	7.489191
740	PBS	20200714_MG1655_mCherry_OMV_Prot15.006.txt	1.782411
741	PBS	20200714_MG1655_mCherry_OMV_Prot15.006.txt	4.277786
741	PBS	20200619_MG1655_OMV_Prot15.002.txt	8.024133
741	Polymyxin	20200619_MG1655_OMV_Prot15_50uM_Colistin.005.txt	1.426512
742	PBS	20200619_MG1655_OMV_Prot15.002.txt	16.04827
742	Polymyxin	20200619_MG1655_OMV_Prot15_50uM_Colistin.005.txt	12.6603
742	PBS	20200714_MG1655_mCherry_OMV_Prot15.006.txt	4.099545
743	PBS	20200714_MG1655_mCherry_OMV_Prot15.006.txt	3.921304
743	Polymyxin	20200619_MG1655_OMV_Prot15_50uM_Colistin.005.txt	21.75432
743	PBS	20200619_MG1655_OMV_Prot15.002.txt	35.66281
744	PBS	20200619_MG1655_OMV_Prot15.002.txt	5.171108
744	Polymyxin	20200619_MG1655_OMV_Prot15_50uM_Colistin.005.txt	18.00972
744	PBS	20200714_MG1655_mCherry_OMV_Prot15.006.txt	4.456027
745	PBS	20200619_MG1655_OMV_Prot15.002.txt	26.39048
745	Polymyxin	20200619_MG1655_OMV_Prot15_50uM_Colistin.005.txt	21.75432
745	PBS	20200714_MG1655_mCherry_OMV_Prot15.006.txt	6.238438
746	Polymyxin	20200619_MG1655_OMV_Prot15_50uM_Colistin.005.txt	9.807274
746	PBS	20200619_MG1655_OMV_Prot15.002.txt	7.845819
746	PBS	20200714_MG1655_mCherry_OMV_Prot15.006.txt	7.664367
747	PBS	20200619_MG1655_OMV_Prot15.002.txt	12.30367
747	PBS	20200714_MG1655_mCherry_OMV_Prot15.006.txt	0.7129644
747	Polymyxin	20200619_MG1655_OMV_Prot15_50uM_Colistin.005.txt	34.2363
748	Polymyxin	20200619_MG1655_OMV_Prot15_50uM_Colistin.005.txt	61.87498
748	PBS	20200714_MG1655_mCherry_OMV_Prot15.006.txt	1.425929
748	PBS	20200619_MG1655_OMV_Prot15.002.txt	1.604827
749	PBS	20200714_MG1655_mCherry_OMV_Prot15.006.txt	4.277786
749	Polymyxin	20200619_MG1655_OMV_Prot15_50uM_Colistin.005.txt	9.62896
750	Polymyxin	20200619_MG1655_OMV_Prot15_50uM_Colistin.005.txt	61.16172
750	PBS	20200619_MG1655_OMV_Prot15.002.txt	12.83861
750	PBS	20200714_MG1655_mCherry_OMV_Prot15.006.txt	3.20834
751	PBS	20200619_MG1655_OMV_Prot15.002.txt	18.18803
751	Polymyxin	20200619_MG1655_OMV_Prot15_50uM_Colistin.005.txt	26.5688
751	PBS	20200714_MG1655_mCherry_OMV_Prot15.006.txt	0.0
752	Polymyxin	20200619_MG1655_OMV_Prot15_50uM_Colistin.005.txt	4.636166
752	PBS	20200714_MG1655_mCherry_OMV_Prot15.006.txt	6.238438
752	PBS	20200619_MG1655_OMV_Prot15.002.txt	21.93263
753	PBS	20200714_MG1655_mCherry_OMV_Prot15.006.txt	2.317134
753	Polymyxin	20200619_MG1655_OMV_Prot15_50uM_Colistin.005.txt	23.18083
753	PBS	20200619_MG1655_OMV_Prot15.002.txt	7.489191
754	PBS	20200619_MG1655_OMV_Prot15.002.txt	10.87716
754	PBS	20200714_MG1655_mCherry_OMV_Prot15.006.txt	1.782411
754	Polymyxin	20200619_MG1655_OMV_Prot15_50uM_Colistin.005.txt	15.33501
755	PBS	20200619_MG1655_OMV_Prot15.002.txt	16.22658
755	PBS	20200714_MG1655_mCherry_OMV_Prot15.006.txt	2.138893
756	PBS	20200619_MG1655_OMV_Prot15.002.txt	13.37355
756	PBS	20200714_MG1655_mCherry_OMV_Prot15.006.txt	0.3564822
757	PBS	20200619_MG1655_OMV_Prot15.002.txt	13.73018
758	PBS	20200619_MG1655_OMV_Prot15.002.txt	8.024133
758	PBS	20200714_MG1655_mCherry_OMV_Prot15.006.txt	0.0
758	Polymyxin	20200619_MG1655_OMV_Prot15_50uM_Colistin.005.txt	3.031339
759	Polymyxin	20200619_MG1655_OMV_Prot15_50uM_Colistin.005.txt	29.77845
759	PBS	20200619_MG1655_OMV_Prot15.002.txt	1.961455
760	Polymyxin	20200619_MG1655_OMV_Prot15_50uM_Colistin.005.txt	2.318083
760	PBS	20200714_MG1655_mCherry_OMV_Prot15.006.txt	47.94685
760	PBS	20200619_MG1655_OMV_Prot15.002.txt	7.489191
761	Polymyxin	20200619_MG1655_OMV_Prot15_50uM_Colistin.005.txt	27.63868
761	PBS	20200619_MG1655_OMV_Prot15.002.txt	12.12536
762	PBS	20200714_MG1655_mCherry_OMV_Prot15.006.txt	5.347233
762	PBS	20200619_MG1655_OMV_Prot15.002.txt	17.29646
762	Polymyxin	20200619_MG1655_OMV_Prot15_50uM_Colistin.005.txt	46.8966
763	PBS	20200619_MG1655_OMV_Prot15.002.txt	13.55187
763	Polymyxin	20200619_MG1655_OMV_Prot15_50uM_Colistin.005.txt	59.5569
763	PBS	20200714_MG1655_mCherry_OMV_Prot15.006.txt	55.0765
764	PBS	20200619_MG1655_OMV_Prot15.002.txt	19.97117
764	Polymyxin	20200619_MG1655_OMV_Prot15_50uM_Colistin.005.txt	23.53746
764	PBS	20200714_MG1655_mCherry_OMV_Prot15.006.txt	75.0395
765	Polymyxin	20200619_MG1655_OMV_Prot15_50uM_Colistin.005.txt	34.05799
765	PBS	20200619_MG1655_OMV_Prot15.002.txt	17.65309
765	PBS	20200714_MG1655_mCherry_OMV_Prot15.006.txt	6.416679
766	Polymyxin	20200619_MG1655_OMV_Prot15_50uM_Colistin.005.txt	37.08932
766	PBS	20200619_MG1655_OMV_Prot15.002.txt	11.59041
766	PBS	20200714_MG1655_mCherry_OMV_Prot15.006.txt	30.65747
767	PBS	20200619_MG1655_OMV_Prot15.002.txt	0.7132562
767	Polymyxin	20200619_MG1655_OMV_Prot15_50uM_Colistin.005.txt	5.171108
768	PBS	20200714_MG1655_mCherry_OMV_Prot15.006.txt	5.347233
768	Polymyxin	20200619_MG1655_OMV_Prot15_50uM_Colistin.005.txt	24.42903
768	PBS	20200619_MG1655_OMV_Prot15.002.txt	13.37355
[truncated: 173,747 more rows]
